# Supplementary material for: Construction of prediction models for growth traits of soybean cultivars based on phenotyping in diverse genotype and environment combinations
Source: DNA Res. 2022 Aug 2;29(4):dsac024. doi: 10.1093/dnares/dsac024 (PMC9358015; doi:10.1093/dnares/dsac024)
Supplement: dsac024_Supplementary_Data [file dsac024_supplementary_data.zip]

Archive with 4 entries (3 files):
- dsac024_Supplementary_Data/
- dsac024_Supplementary_Data/Supplementary data file_DNAR-2021-081_final.xlsx
- dsac024_Supplementary_Data/Supplementary_Figures_DNAR-2021-081_final.docx
- dsac024_Supplementary_Data/Supplementary_Tables_DNAR-2021-081_final.xlsx
