# Supplementary material for: Construction of prediction models for growth traits of soybean cultivars based on phenotyping in diverse genotype and environment combinations
Source: DNA Res. 2022 Aug 2;29(4):dsac024. doi: 10.1093/dnares/dsac024 (PMC9358015; doi:10.1093/dnares/dsac024)
Supplement: dsac024_Supplementary_Data [file dsac024_supplementary_data.zip › dsac024_Supplementary_Data/Supplementary data file_DNAR-2021-081_final.xlsx]

## Sheet: MF2018
Supplementary Data 1. Phenotypic data of soybean sown at Miyazaki field in 2018
Sowing time	Accession ID	Field code	Weekly plant height based on 7 days (mm)										Flowering time (days)
			1st week	2nd week	3rd week	4th week	5th week	6th week	7th week	8th week	9th week	10th week
July	5002T	G12S01	35.8276	71.6553	111.918	160.399	235.01	290.31	308.43	353.44	353.44	353.44	36
July	5002T	G12S02	45.0553	90.1106	147.38	221.854	329.983	350.447	360.718	412.15	412.15	412.15	34
July	5002T	G12S03	45.0553	90.1106	150.916	228.077	323.712	366.638	434.28	434.28	434.28	434.28	34
July	5002T	G12S04	31.9735	63.9471	135.626	239.49	343.408	361.032	448.63	448.63	448.63	448.63	36
July	5002T	J01S01	30.0341	60.0682	114.176	189.784	281.317	344.363	372.04	372.04	457.54	457.54	38
July	5002T	J01S02	33.1512	66.3024	145.134	259.486	367.694	393.696	481.421	495.71	495.71	495.71	36
July	5002T	J01S03	37.2235	74.4471	154.296	270.917	397.49	410.86	452.224	514.06	537.74	537.74	36
July	5002T	J01S04	46.3318	92.6635	173.6	285.707	417.511	479.679	492.31	518.56	518.56	518.56	36
July	HOJAK	G11S01	74.3935	148.787	230.238	310.081	345.317	361.323	416.719	446.04	446.04	505.12	34
July	HOJAK	G11S02	34.5059	69.0118	149.628	255.134	296.697	303.533	313.43	313.43	313.43	313.43	31
July	HOJAK	G11S03	53.6694	107.339	176.212	256.159	329.1	371.87	381.471	405.91	405.91	405.91	31
July	HOJAK	G11S04	62.6912	125.382	200.89	288.869	378.98	378.98	461.52	461.52	461.52	508.49	31
July	HOJAK	J02S01	64.2435	128.487	187.376	251.196	359.928	416.052	466.08	495.13	495.13	495.13	36
July	HOJAK	J02S02	83.2465	166.493	230.694	289.544	388.819	409.041	489.47	489.47	525.63	525.63	34
July	HOJAK	J02S03	51.8247	103.649	141.772	180.847	280.784	341.646	366.13	366.13	372.46	372.46	36
July	HOJAK	J02S04	52.5659	105.132	167.056	241.187	343.069	424.681	522.57	522.57	522.57	585.412	36
July	GmJMC002	A01S01	55.7241	111.448	157.394	190.49	190.49	190.49	227.68	227.68	227.68	246.457	23
July	GmJMC002	A01S02	55.2259	110.452	157.644	199.526	239.1	239.1	288.636	291.34	291.34	291.34	23
July	GmJMC002	A01S03	47.7894	95.5788	157.548	228.439	280.39	280.39	280.641	282.4	282.4	289.164	23
July	GmJMC002	A01S04	49.3788	98.7576	154.968	212.043	239.06	239.06	309.079	311.8	311.8	311.8	23
July	GmJMC002	P12S01	49.35	98.7	152.43	219.976	332.03	332.03	410.595	418.05	418.05	418.05	24
July	GmJMC002	P12S02	53.8712	107.742	153.222	197.749	265.533	280.607	308.18	308.18	308.18	308.18	24
July	GmJMC002	P12S03	43.8571	87.7141	144.118	206.206	243.624	267.176	273.521	294.39	316.36	316.36	24
July	GmJMC002	P12S04	43.0171	86.0341	133.858	188.033	248.59	248.59	339.97	339.97	366.99	366.99	23
July	GmJMC003	A02S01	67.7682	135.536	228.068	330.777	377.71	392.2	510.29	510.29	553.08	553.08	27
July	GmJMC003	A02S02	71.6718	143.344	228.392	323.17	410.327	462.663	470.14	470.14	470.14	470.14	27
July	GmJMC003	A02S03	71.5647	143.129	218.804	293.211	342.582	398.318	409.403	431.26	431.26	431.26	27
July	GmJMC003	A02S04	76.6129	153.226	244.356	352.747	478.43	478.43	576.84	576.84	576.84	576.84	27
July	GmJMC003	P11S01	76.58	153.16	226.224	299.293	386.111	460.319	473.606	492.41	492.41	492.41	27
July	GmJMC003	P11S02	64.8735	129.747	217.742	319.859	390.83	390.83	454.74	454.74	479.77	479.77	27
July	GmJMC003	P11S03	70.7906	141.581	249.272	371.557	420.718	502.042	514.314	518.89	521.87	521.87	27
July	GmJMC003	P11S04	65.94	131.88	239.624	364.466	404.796	451.244	486.02	486.02	526.34	526.34	27
July	GmJMC004	A03S01	85.4906	170.981	247.108	322.847	421.89	421.89	421.89	421.89	421.89	421.89	27
July	GmJMC004	A03S02	76.8682	153.736	229.52	309.064	403.364	421.526	424.12	424.12	439.69	439.69	27
July	GmJMC004	A03S03	81.4676	162.935	227.694	291.911	410.081	420.309	462.27	470.32	470.32	470.32	27
July	GmJMC004	A03S04	74.2288	148.458	227.91	313.656	399.828	403.032	427.69	427.69	446.29	446.29	27
July	GmJMC004	P10S01	68.2912	136.582	176.718	202.354	259.812	269.978	330.143	338	338	338	31
July	GmJMC004	P10S02	64.0212	128.042	155.48	163.594	218.269	260.191	306.27	306.27	309.34	309.34	29
July	GmJMC004	P10S03	86.8947	173.789	250.654	321.856	392.45	392.45	478.55	478.55	478.55	478.55	27
July	GmJMC004	P10S04	86.4994	172.999	263.978	357.059	430.37	430.37	454.95	454.95	454.95	472.476	27
July	GmJMC005	A04S01	81.4553	162.911	236.316	310.923	416.501	447.309	461.766	467.06	467.06	467.06	27
July	GmJMC005	A04S02	65.8247	131.649	206.728	291.046	380.334	416.696	442.48	442.48	442.48	442.48	27
July	GmJMC005	A04S03	82.3735	164.747	223.034	282.413	431.83	431.83	431.83	431.83	437.67	437.67	24
July	GmJMC005	A04S04	69.1888	138.378	199.406	267.841	396.07	396.07	445.07	445.07	445.07	445.07	27
July	GmJMC005	P09S01	77.1482	154.296	240.208	330.934	399.66	399.66	449.13	449.13	449.13	449.13	27
July	GmJMC005	P09S02	72.4953	144.991	219.304	297.926	384.966	416.504	425.04	425.04	448.65	448.65	24
July	GmJMC005	P09S03	93.3965	186.793	257.976	324.563	443.68	443.68	492.97	492.97	492.97	492.97	27
July	GmJMC005	P09S04	91.7371	183.474	265.606	350.067	471.49	471.49	569.345	571.97	571.97	571.97	27
July	GmJMC007	A05S01	70.3212	140.642	203.96	272.897	387.9	387.9	432.94	432.94	494.3	494.3	24
July	GmJMC007	A05S02	65.6888	131.378	214.278	313.943	421.89	440.72	464.76	464.76	464.76	464.76	27
July	GmJMC007	A05S03	70.2635	140.527	220.744	316.557	440.5	440.5	489.93	489.93	489.93	489.93	27
July	GmJMC007	A05S04	50.2229	100.446	186.098	301.937	419.82	419.82	470.808	505.23	505.23	505.23	27
July	GmJMC007	P08S01	66.5865	133.173	182.566	237.977	388.049	425.211	438.464	494.07	494.07	494.07	29
July	GmJMC007	P08S02	77.1853	154.371	238.438	329.163	414.62	414.62	500.77	500.77	528.75	528.75	27
July	GmJMC007	P08S03	61.9335	123.867	193.274	271.637	357.221	365.489	486.02	486.02	486.02	486.02	31
July	GmJMC007	P08S04	57.6224	115.245	185.152	267.853	357.496	359.914	384.93	384.93	403.04	403.04	29
July	GmJMC008	A06S01	44.5941	89.1882	138.344	199.849	298.48	298.48	381.43	381.43	381.43	424.524	27
July	GmJMC008	A06S02	40.5547	81.1094	106.29	128.15	189.274	190.426	193.663	215.17	220.85	220.85	31
July	GmJMC008	A06S03	42.6135	85.2271	145.854	223.08	305.839	310.591	314.733	338.97	338.97	338.97	29
July	GmJMC008	A06S04	40.3653	80.7306	139.674	219.853	326.523	329.277	363.08	363.08	392.77	411.635	29
July	GmJMC008	P07S01	34.4812	68.9624	104.88	153.546	263.22	318.8	350.99	350.99	383.89	395.37	34
July	GmJMC008	P07S02	24.1788	48.3576	98.812	180.636	320.987	392.643	403.363	406.74	406.74	406.74	34
July	GmJMC008	P07S03	28.3047	56.6094	102.06	168.67	272.196	298.414	302.957	308.54	332.79	332.79	31
July	GmJMC008	P07S04	52.1459	104.292	150.528	205.557	320.74	320.74	412.53	412.53	412.53	412.53	29
July	GmJMC009	A07S01	49.2018	98.4035	198.118	322.2	359.04	359.04	374.582	422.62	422.62	442.946	24
July	GmJMC009	A07S02	76.5635	153.127	243.324	351.711	485.58	485.58	485.58	485.58	485.58	485.58	27
July	GmJMC009	A07S03	67.9041	135.808	203.558	278.634	381.26	381.26	430	430	478.13	478.13	27
July	GmJMC009	A07S04	74.6365	149.273	227.772	317.103	441.554	491.076	498.15	498.15	498.15	498.15	27
July	GmJMC009	P06S01	60.1341	120.268	168.924	217.206	304.491	329.349	457.87	457.87	457.87	457.87	29
July	GmJMC009	P06S02	61.0276	122.055	166.058	212.027	327.807	331.983	387.725	427.38	427.38	427.38	31
July	GmJMC009	P06S03	64.2147	128.429	190.55	258.19	352.63	352.63	393.58	393.58	393.58	393.58	27
July	GmJMC009	P06S04	50.9271	101.854	161.696	232.21	313.15	313.15	356.24	356.24	356.24	356.24	27
July	GmJMC013	A08S01	61.6082	123.216	182.136	248.283	354.734	370.236	431.2	431.2	473.75	473.75	29
July	GmJMC013	A08S02	55.72	111.44	161.952	221.854	353.476	436.744	452.098	476.3	476.3	476.3	29
July	GmJMC013	A08S03	49.9018	99.8035	148.45	211.517	351.113	396.847	404.097	409.12	421.22	421.22	29
July	GmJMC013	A08S04	58.4335	116.867	175.358	240.904	339.534	384.226	428.08	428.08	428.08	428.08	29
July	GmJMC013	P05S01	48.3947	96.7894	142.926	196.134	295.982	360.118	406.38	406.38	406.38	406.38	34
July	GmJMC013	P05S02	31.2118	62.4235	89.888	118.974	166.7	166.7	268	268	330	330	34
July	GmJMC013	P05S03	24.1747	48.3494	72.954	101.117	150.038	207.002	233.95	233.95	273.45	273.45	34
July	GmJMC013	P05S04	16.2771	32.5541	76.042	142.627	223.688	294.792	306.184	313.63	313.63	313.63	34
July	GmJMC016	A09S01	70.0412	140.082	190.772	242.746	369.926	379.624	389.037	399.45	399.45	399.45	27
July	GmJMC016	A09S02	70.8812	141.762	187.976	229.231	339.439	375.831	381.03	381.03	435.37	435.37	29
July	GmJMC016	A09S03	41.2094	82.4188	123.492	167.987	232.501	290.259	301.306	320.88	332.13	332.13	29
July	GmJMC016	A09S04	45.3518	90.7035	143.888	207.521	288.686	310.354	313.45	313.45	358.76	358.76	29
July	GmJMC016	P04S01	65.7588	131.518	196.412	263.541	344.028	400.852	408.97	408.97	418.93	418.93	27
July	GmJMC016	P04S02	54.6412	109.282	163.664	226.636	337.844	422.226	435.486	443.93	443.93	443.93	27
July	GmJMC016	P04S03	74.3029	148.606	216.522	287.773	396.392	436.728	449.914	451.83	451.83	451.83	31
July	GmJMC016	P04S04	79.6929	159.386	226.84	291.064	386.153	452.257	473.506	492.03	495.67	495.67	31
July	GmJMC021	A10S01	70.5518	141.104	224.776	320.499	420.842	469.368	476.3	476.3	496.87	496.87	27
July	GmJMC021	A10S02	69.5676	139.135	244.042	366.173	423.13	423.13	487.11	487.11	499.02	504.804	27
July	GmJMC021	A10S03	67.5335	135.067	218.57	312.626	395.3	460.96	473.21	473.21	512.44	512.44	27
July	GmJMC021	A10S04	70.1565	140.313	226.124	321.71	403.076	469.894	481.007	491.98	491.98	491.98	27
July	GmJMC021	P03S01	66.8582	133.716	225.946	336.36	427.052	429.798	464.99	464.99	464.99	464.99	29
July	GmJMC021	P03S02	78.6512	157.302	233.042	306.266	369.634	385.836	388.15	388.15	409.64	431.681	27
July	GmJMC021	P03S03	66.0759	132.152	195.026	255.669	308.52	308.52	412.09	412.09	412.09	412.09	27
July	GmJMC021	P03S04	86.0094	172.019	263.228	351.537	405.051	494.589	510.35	531.14	531.14	531.14	27
July	GmJMC023	A11S01	80.0924	160.185	231.066	299.099	379.049	384.361	418.116	520.08	520.08	520.08	31
July	GmJMC023	A11S02	72.6353	145.271	211.692	285.633	414.836	437.134	497.504	532.6	532.6	532.6	34
July	GmJMC023	A11S03	70.9882	141.976	224.108	324.639	469.168	516.192	577.07	651.83	651.83	651.83	34
July	GmJMC023	A11S04	79.2153	158.431	236.328	318.127	425.562	510.768	522.94	522.94	605.2	605.2	34
July	GmJMC023	P02S01	68.1182	136.236	189.926	245.446	363.13	398.34	466.057	497.82	497.82	497.82	31
July	GmJMC023	P02S02	61.8882	123.776	192.816	279.451	424.043	476.007	519.02	538.48	538.48	538.48	31
July	GmJMC023	P02S03	81.4512	162.902	223.386	274.53	351.21	351.21	396.996	418.04	418.04	418.04	29
July	GmJMC023	P02S04	55.2176	110.435	180.296	268.373	383.213	398.217	436.47	436.47	436.47	436.47	29
July	GmJMC025	H06S01	76.2259	152.452	234.056	325.07	432.048	441.272	497.48	510.08	510.08	510.08	29
July	GmJMC025	H06S02	77.7494	155.499	241.628	340.32	457.2	457.2	586.09	586.09	586.09	586.09	29
July	GmJMC025	H06S03	83.9341	167.868	254.056	345.946	450.939	490.131	535.286	538.48	599.61	599.61	29
July	GmJMC025	H06S04	84.3418	168.684	260.17	358.163	456.349	514.371	543.93	543.93	561.89	561.89	29
July	GmJMC025	I07S01	70.5765	141.153	230.1	330.244	412.003	476.357	525.896	528.53	528.53	528.53	29
July	GmJMC025	I07S02	71.1859	142.372	237.34	352.836	472.718	522.052	541.42	541.42	541.42	541.42	29
July	GmJMC025	I07S03	82.3982	164.796	272.082	399.194	522.993	585.107	598.574	630.73	630.73	630.73	29
July	GmJMC025	I07S04	97.9053	195.811	298.05	394.089	441.038	533.702	596.558	639.31	639.31	639.31	27
July	GmJMC026	A12S01	70.4406	140.881	219.05	315.826	470.396	510.544	543.91	543.91	570.75	570.75	34
July	GmJMC026	A12S02	70.4035	140.807	239.352	355.384	442.05	482.79	504.771	510.59	510.59	568.086	31
July	GmJMC026	A12S03	47.0112	94.0224	189.838	327.003	473.318	503.682	518.388	590.96	593.17	593.17	34
July	GmJMC026	A12S04	62.9424	125.885	199.392	287.07	403.818	470.092	483.43	483.43	527.24	527.24	31
July	GmJMC026	P01S01	59.1171	118.234	189.202	276.991	405.02	488.88	501.709	507.65	529.07	529.07	31
July	GmJMC026	P01S02	55.8188	111.638	169.412	245.544	405.464	460.026	488.62	488.62	528.57	528.57	34
July	GmJMC026	P01S03	51.9194	103.839	160.314	231.599	362.467	440.703	452.77	459	498.93	498.93	34
July	GmJMC026	P01S04	49.6506	99.3012	147.884	206.703	327.201	420.449	436.349	454.4	482.08	482.08	34
July	GmJMC028	B01S01	83.5018	167.004	234.046	293.317	378.737	456.413	507.87	507.87	531.52	534.206	36
July	GmJMC028	B01S02	78.9518	157.904	219.64	285.313	439.098	515.032	529.726	556.65	556.65	578.026	36
July	GmJMC028	B01S03	66.8582	133.716	208.006	294.853	414.822	482.108	517.507	562.43	562.43	562.43	36
July	GmJMC028	B01S04	66.6318	133.264	192.556	256.674	377.264	464.796	479.552	495.32	495.32	522.357	36
July	GmJMC028	O12S01	79.8	159.6	208.776	248.676	366.028	455.192	489.139	507.96	525.45	525.45	36
July	GmJMC028	O12S02	56.4694	112.939	198.212	309.483	440.432	531.238	600.04	600.04	631.07	631.07	36
July	GmJMC028	O12S03	68.9088	137.818	218.878	314.266	430.56	484.6	627.01	627.01	630.08	630.08	36
July	GmJMC028	O12S04	65.7629	131.526	203.486	294.59	455.671	514.759	561.545	594.06	594.06	594.06	36
July	GmJMC030	B02S01	57.8447	115.689	185.74	270.99	380.288	416.252	421.39	421.39	479.27	479.27	29
July	GmJMC030	B02S02	56.4941	112.988	186.672	266.92	310.788	364.182	384.16	384.16	384.16	384.16	29
July	GmJMC030	B02S03	54.8388	109.678	186.068	281.604	381.916	403.514	421.014	442.53	442.53	442.53	31
July	GmJMC030	B02S04	55.2012	110.402	189.052	275.911	309.982	364.878	377.98	377.98	377.98	377.98	31
July	GmJMC030	O11S01	47.4888	94.9776	157.114	240.749	366.5	366.5	455.44	455.44	455.44	455.44	31
July	GmJMC030	O11S02	55.4606	110.921	184.47	265.337	307.172	339.738	345.148	350.45	423.38	423.38	29
July	GmJMC030	O11S03	38.2571	76.5141	155.818	269.724	387.804	393.506	442.52	442.52	491.72	491.72	34
July	GmJMC030	O11S04	40.0647	80.1294	154.692	258.78	367.093	369.287	400.361	405.9	449.54	449.54	34
July	GmJMC032	B03S01	51.5776	103.155	140.1	181.15	302.546	363.134	372.471	377.24	404.78	404.78	36
July	GmJMC032	B03S02	39.2865	78.5729	134.85	218.354	372.453	428.687	460.92	460.92	460.92	460.92	36
July	GmJMC032	B03S03	35.5765	71.1529	148.712	242.18	242.18	242.18	256.663	264.73	291.38	291.38	NA
July	GmJMC032	B03S04	37.0094	74.0188	139.836	233.01	348.899	394.041	434.03	434.03	434.03	474.621	34
July	GmJMC032	O10S01	56.1441	112.288	175.266	233.64	243.301	310.929	422.06	422.06	480.26	480.26	44
July	GmJMC032	O10S02	50.2559	100.512	165.114	251.236	388.347	444.043	458.78	458.78	501.02	501.02	34
July	GmJMC032	O10S03	44.3965	88.7929	162.556	260.779	366.36	428.45	471.14	471.14	491.87	491.87	36
July	GmJMC032	O10S04	21.0906	42.1812	96.316	177.307	270.444	361.826	375.6	375.6	442.69	442.69	38
July	GmJMC033	B04S01	69.5965	139.193	235.472	351.563	459.207	523.373	535.58	556.86	556.86	556.86	29
July	GmJMC033	B04S02	70.4859	140.972	220.652	311.779	428.859	537.841	554.952	565.75	565.75	565.75	29
July	GmJMC033	B04S03	67.0724	134.145	211.698	313.787	491.073	519.237	562.35	562.35	580.24	580.24	29
July	GmJMC033	B04S04	73.0182	146.036	234.546	344.803	503.746	590.164	602.51	602.51	641.76	641.76	29
July	GmJMC033	O09S01	100.878	201.756	300.598	396.383	487.297	604.033	620.71	620.71	696.83	696.83	29
July	GmJMC033	O09S02	94.6071	189.214	295.156	407.743	504.679	574.531	614.94	614.94	687.66	687.66	29
July	GmJMC033	O09S03	82.5629	165.126	263.634	372.77	469.967	543.443	553.94	553.94	612.05	612.05	29
July	GmJMC033	O09S04	89.9788	179.958	278.092	390.766	542.458	625.042	636.84	636.84	685.87	685.87	31
July	GmJMC034	B05S01	61.4188	122.838	187.532	268.696	412.976	431.494	501.786	544.88	562.63	562.63	31
July	GmJMC034	B05S02	48.2794	96.5588	153.866	223.143	311.868	330.122	452.36	452.36	509.78	509.78	31
July	GmJMC034	B05S03	52.1088	104.218	169.638	253.993	384.573	470.277	491.687	507	510.35	510.35	31
July	GmJMC034	B05S04	59.5453	119.091	163.018	203.074	282.129	312.851	442.5	442.5	476.05	476.05	31
July	GmJMC034	O08S01	82.4682	164.936	217.364	259.359	361.21	386.69	395.031	421.43	448.74	448.74	29
July	GmJMC034	O08S02	95.0847	190.169	250.88	291.359	359.978	397.692	489.06	489.06	522.88	522.88	31
July	GmJMC034	O08S03	69.7035	139.407	226.18	319.93	380.166	449.014	501.84	501.84	541.79	541.79	29
July	GmJMC034	O08S04	69.5347	139.069	200.41	254.579	302.479	349.721	446.19	446.19	525.13	525.13	31
July	GmJMC037	B06S01	52.7512	105.502	204.342	326.114	379.664	442.696	451.7	451.7	534.99	534.99	27
July	GmJMC037	B06S02	50.8529	101.706	172.728	263.37	366.382	381.868	388.56	419.92	419.92	419.92	27
July	GmJMC037	B06S03	52.3929	104.786	167.42	242.113	328.65	328.65	329.425	334.85	334.85	336.066	27
July	GmJMC037	B06S04	52.7924	105.585	153.194	210.654	330.56	330.56	341.38	373.51	422.12	422.12	27
July	GmJMC037	O07S01	65.8494	131.699	237.916	365.646	432.498	449.562	553.89	553.89	589.84	589.84	31
July	GmJMC037	O07S02	70.5559	141.112	227.762	327.987	424.742	446.528	473.23	473.23	528.43	528.43	31
July	GmJMC037	O07S03	67.1094	134.219	231.008	351.457	461.9	461.9	469.884	525.77	525.77	525.77	29
July	GmJMC037	O07S04	56.9471	113.894	203.636	312.349	376.6	376.6	381.555	416.24	416.24	416.24	29
July	GmJMC039	B07S01	54.7935	109.587	181.95	274.266	393.348	429.102	473.27	473.27	497.31	538.977	27
July	GmJMC039	B07S02	57.8282	115.656	183.32	272.073	425.447	472.883	484.527	518.6	518.6	518.6	29
July	GmJMC039	B07S03	61.9912	123.982	183.218	259.137	429.292	489.858	522.58	522.58	568.24	568.24	34
July	GmJMC039	B07S04	62.6706	125.341	182.492	253.344	405.83	405.83	410.553	443.61	443.61	443.61	34
July	GmJMC039	O06S01	49.9347	99.8694	184.174	291.527	369.513	369.537	424.99	424.99	424.99	424.99	31
July	GmJMC039	O06S02	66.9282	133.856	204.252	282.967	379.85	379.85	446.47	446.47	458.76	458.76	29
July	GmJMC039	O06S03	64.96	129.92	188.756	248.209	336.213	407.987	488.59	488.59	494.86	494.86	31
July	GmJMC039	O06S04	66.7924	133.585	211.342	295.77	370.001	438.959	507.97	507.97	507.97	507.97	29
July	GmJMC040	B08S01	65.8124	131.625	201.658	288.816	436.868	447.772	454.9	454.9	473.55	520.1	34
July	GmJMC040	B08S02	47.7565	95.5129	162.288	255.427	397.49	397.49	412.933	471.82	471.82	471.82	34
July	GmJMC040	B08S03	68.6659	137.332	204.972	265.603	306.063	450.147	518.914	537.77	537.77	537.77	34
July	GmJMC040	B08S04	60.62	121.24	196.924	272.9	286.341	320.789	362.63	362.63	396.31	396.31	34
July	GmJMC040	O05S01	48.4565	96.9129	132.42	160.547	199.107	216.303	300.366	313.64	313.64	313.64	34
July	GmJMC040	O05S02	65.5488	131.098	211.73	290.54	290.54	290.54	329.95	407.02	407.02	407.02	36
July	GmJMC040	O05S03	44.9935	89.9871	138.614	199.09	310.249	397.041	425.738	430.97	430.97	472.016	36
July	GmJMC040	O05S04	51.3676	102.735	150.098	207.946	331.911	366.989	492.4	492.4	492.4	492.4	36
July	GmJMC041	B09S01	64.9147	129.829	199.758	281.803	395.613	399.207	403.939	433.47	433.47	436.707	29
July	GmJMC041	B09S02	61.0112	122.022	197.558	289.117	407.579	502.771	518.67	534.77	534.77	534.77	29
July	GmJMC041	B09S03	59.7265	119.453	216.986	343.981	461.284	480.566	488.696	526.33	526.33	526.33	29
July	GmJMC041	B09S04	65.2647	130.529	211.592	317.364	474.17	474.17	475.398	483.99	483.99	483.99	29
July	GmJMC041	O04S01	80.99	161.98	254.038	351.607	423.054	438.206	525.77	525.77	546.71	546.71	29
July	GmJMC041	O04S02	60.9288	121.858	207.338	304.257	354.161	373.069	380.884	396.38	411.74	411.74	29
July	GmJMC041	O04S03	63.5106	127.021	179.048	224.226	286.183	385.327	399.49	399.49	432.47	432.47	29
July	GmJMC041	O04S04	83.0694	166.139	254.272	342.671	408.046	462.404	476.193	518.35	518.35	518.35	29
July	GmJMC043	B10S01	77.1565	154.313	212.412	273.923	431.381	527.149	551.175	554.01	603.19	603.19	34
July	GmJMC043	B10S02	75.7976	151.595	210.444	279.184	464.059	532.021	559.005	597.12	606.29	606.29	34
July	GmJMC043	B10S03	62.09	124.18	209.33	317.724	453.331	538.039	615.764	617.61	617.61	617.61	34
July	GmJMC043	B10S04	76.0488	152.098	223.002	295.586	396.627	469.053	518.584	550.39	550.39	550.39	34
July	GmJMC043	O03S01	66.5412	133.082	190.368	256.9	403.92	451.1	517.25	517.25	572.71	572.71	36
July	GmJMC043	O03S02	76.8724	153.745	233.322	321.654	444.434	531.756	579.251	589.97	599.61	610.897	36
July	GmJMC043	O03S03	63.5847	127.169	186.5	257.197	399.672	448.758	550.93	550.93	645.27	645.27	36
July	GmJMC043	O03S04	42.1359	84.2718	130.55	191.121	301.43	307.45	479.76	479.76	479.76	479.76	36
July	GmJMC044	B11S01	85.3341	170.668	262.656	355.887	423.27	470.45	477.19	477.19	477.19	477.19	29
July	GmJMC044	B11S02	67.06	134.12	245.188	374.111	406.7	406.7	410.274	435.29	435.29	525.468	29
July	GmJMC044	B11S03	82.2788	164.558	247.876	342.477	477.58	477.58	484.389	532.05	532.05	532.05	29
July	GmJMC044	B11S04	81.9453	163.891	256.186	355.717	438.32	438.32	460.166	503.05	503.05	503.05	29
July	GmJMC044	O02S01	63.0741	126.148	173.94	225.39	351.799	383.641	431.396	433.33	433.33	433.514	34
July	GmJMC044	O02S02	49.2512	98.5024	152.086	221.746	358.668	437.402	483.709	492.66	492.66	492.66	34
July	GmJMC044	O02S03	72.5818	145.164	214.59	293.343	428.497	481.113	590.09	590.09	647.62	647.62	34
July	GmJMC044	O02S04	79.3429	158.686	244.418	328.577	372.859	407.011	480.21	480.21	489.79	489.79	29
July	GmJMC047	B12S01	55.8106	111.621	159.792	223.521	387.63	387.63	534.45	534.45	542.68	542.68	36
July	GmJMC047	B12S02	56.5641	113.128	158.566	199.14	256.374	288.256	327.684	381.96	405.62	405.62	38
July	GmJMC047	B12S03	57.2724	114.545	178.054	259.963	412.649	496.011	534.783	556.29	556.29	556.29	38
July	GmJMC047	B12S04	41.2176	82.4353	152.032	257.723	428.529	456.871	624.194	688.69	688.69	688.69	36
July	GmJMC047	O01S01	49.4529	98.9059	165.996	244.307	313.504	400.266	456.527	489.55	535.35	535.35	36
July	GmJMC047	O01S02	42.7947	85.5894	137.018	203.301	308.856	348.374	534.74	534.74	565.92	565.92	38
July	GmJMC047	O01S03	62.79	125.58	166.79	211.733	364.146	444.334	585.053	593.05	593.05	593.05	38
July	GmJMC047	O01S04	58.9153	117.831	168.744	227.494	359.779	435.091	554.838	565.74	565.74	565.74	36
July	GmJMC049	C01S01	50.7541	101.508	149.616	203.353	299.548	376.392	414.974	437.33	437.33	437.33	36
July	GmJMC049	C01S02	43.8241	87.6482	125.37	168.811	266.869	321.951	355.926	366.68	393.37	393.37	38
July	GmJMC049	C01S03	49.4694	98.9388	142.384	187.044	263.037	320.623	355.054	359.98	360.46	360.46	38
July	GmJMC049	C01S04	31.4053	62.8106	122.638	210.921	332.227	394.643	446.07	446.07	463.89	463.89	41
July	GmJMC049	N12S01	46.5171	93.0341	158.026	241.007	346.642	439.408	522.865	526.26	526.26	526.26	38
July	GmJMC049	N12S02	50.6718	101.344	164.172	251.096	413.281	487.839	568.63	568.63	568.63	623.475	38
July	GmJMC049	N12S03	34.8435	69.6871	131.788	219.01	320.81	341.67	401.51	408.72	433.51	496.72	38
July	GmJMC049	N12S04	36.4288	72.8576	117.49	173.807	256.501	298.299	387.22	387.22	424.39	461.481	38
July	GmJMC050	C02S01	29.96	59.92	138.152	257.054	399.633	523.487	545.77	577.9	577.9	635.808	34
July	GmJMC050	C02S02	55.0159	110.032	172.97	260.333	439.151	501.319	528.884	547.25	547.25	547.25	34
July	GmJMC050	C02S03	57.2229	114.446	202.818	318.831	451.901	533.249	572.781	577.69	593.5	593.5	34
July	GmJMC050	C02S04	65.7053	131.411	232.59	359.096	460.95	460.95	563.127	587.75	587.75	633.11	34
July	GmJMC050	N11S01	37.6024	75.2047	131.016	206.793	318.547	419.043	482.78	482.78	496.02	496.02	36
July	GmJMC050	N11S02	37.9894	75.9788	135.556	219.903	347.514	425.876	468.04	468.04	522.88	522.88	34
July	GmJMC050	N11S03	47.5259	95.0518	140.436	196.661	328.51	465.99	507.04	507.04	550.26	568.092	38
July	GmJMC050	N11S04	55.4771	110.954	202.858	334.399	514.646	543.734	611.85	611.85	637.18	637.18	34
July	GmJMC051	C03S01	69.2094	138.419	198.46	260.171	371.981	476.709	498.507	546.37	546.37	546.37	34
July	GmJMC051	C03S02	81.8794	163.759	228.274	287.606	390.409	471.811	483.808	486.38	486.38	486.38	34
July	GmJMC051	C03S03	44.8371	89.6741	149.506	230.636	354.523	373.097	439.835	485.79	485.79	485.79	34
July	GmJMC051	C03S04	59.6976	119.395	195.624	290.126	407.964	454.336	470.539	537.59	537.59	537.59	34
July	GmJMC051	N10S01	79.3182	158.636	254.094	359.689	440.08	440.08	505.877	966.46	977.84	977.84	31
July	GmJMC051	N10S02	58.4171	116.834	185.646	272.473	412.438	503.352	516.34	516.34	624.41	624.41	29
July	GmJMC051	N10S03	73.6647	147.329	228.084	312.423	386.734	463.276	494.8	494.8	494.8	494.8	31
July	GmJMC051	N10S04	66.6153	133.231	208.732	288.959	347.75	347.75	366.27	366.27	430.83	477.923	29
July	GmJMC052	C04S01	47.4682	94.9365	137.536	196.629	350.88	350.88	387.84	387.84	420.61	436.841	34
July	GmJMC052	C04S02	51.24	102.48	163.596	252.287	435.637	460.883	498.15	498.15	537.94	537.94	34
July	GmJMC052	C04S03	40.5218	81.0435	148.99	247.957	394.574	450.816	460.03	468.29	468.29	468.29	34
July	GmJMC052	C04S04	44.0135	88.0271	149.374	240.134	412.968	487.362	501.83	528.71	528.71	528.71	34
July	GmJMC052	N09S01	50.5194	101.039	135.818	162.853	216.707	285.283	298.97	298.97	342.67	342.67	34
July	GmJMC052	N09S02	30.4171	60.8341	82.57	96.7014	107.168	135.012	205.88	205.88	205.88	205.88	41
July	GmJMC052	N09S03	54.3982	108.796	189.042	299.173	447.713	448.717	482.53	482.53	482.53	482.53	31
July	GmJMC052	N09S04	35.6506	71.3012	184.824	354.124	485.73	485.73	623.07	623.07	623.07	678.291	34
July	GmJMC053	C05S01	70.8812	141.762	202.584	265.09	376.663	450.397	468.524	521.68	521.68	521.68	29
July	GmJMC053	C05S02	74.8835	149.767	209.376	276.613	440.68	498.71	515.531	575.25	581.03	581.03	29
July	GmJMC053	C05S03	60.7518	121.504	181.652	242.984	303.97	303.97	333.67	333.67	333.67	343.881	34
July	GmJMC053	C05S04	52.36	104.72	170.608	241.46	288.969	382.971	449.51	449.51	449.51	449.51	34
July	GmJMC053	N08S01	60.7394	121.479	168.902	214.726	301.448	331.602	399.57	399.57	420.81	420.81	29
July	GmJMC053	N08S02	78.5194	157.039	229.482	313.436	478.51	551.87	566.57	596.11	619.87	619.87	34
July	GmJMC053	N08S03	81.7394	163.479	234.358	306.539	433.538	549.372	568.244	584.51	584.51	584.51	29
July	GmJMC053	N08S04	61.5424	123.085	161.392	189.583	260.397	323.793	343.991	421.98	451.89	451.89	34
July	GmJMC054	C06S01	58.2935	116.587	172.242	231.521	320.291	384.279	395.806	412.51	412.51	460.486	38
July	GmJMC054	C06S02	55.5347	111.069	189.498	290.403	404.18	404.18	473.386	499.47	499.47	551.349	36
July	GmJMC054	C06S03	61.3488	122.698	191.534	274.727	396.816	437.594	477.28	477.28	534.91	540.851	36
July	GmJMC054	C06S04	66.2529	132.506	211.408	307.299	433.82	474.07	483.65	510.46	510.46	562.531	36
July	GmJMC054	N07S01	90.9176	181.835	248.784	302.33	382.69	459.27	507.39	528.53	538.73	538.73	34
July	GmJMC054	N07S02	79.8659	159.732	220.432	278.12	388.604	406.836	522.69	522.69	522.69	578.585	36
July	GmJMC054	N07S03	70.6176	141.235	208.052	276.951	365.988	398.242	422.19	513.33	513.33	514.949	36
July	GmJMC054	N07S04	71.3012	142.602	196.38	249.916	370.393	428.097	465.651	471.12	510.12	510.12	36
July	GmJMC055	C07S01	52.8994	105.799	168.786	250.45	380.814	403.386	412.641	418.04	418.04	418.04	27
July	GmJMC055	C07S02	49.7165	99.4329	158.548	236.576	374.184	442.186	453.054	461.13	475.62	475.62	29
July	GmJMC055	C07S03	71.0253	142.051	203.642	271.49	400.168	413.872	427.84	427.84	427.84	427.84	27
July	GmJMC055	C07S04	61.6082	123.216	183.348	254.906	383.227	400.913	413.477	483.74	483.74	483.74	29
July	GmJMC055	N06S01	78.5524	157.105	234.562	315.047	408.127	438.203	474.21	474.21	486.46	514.644	29
July	GmJMC055	N06S02	80.5165	161.033	220.692	275.46	385.241	438.029	522.37	522.37	522.37	522.37	31
July	GmJMC055	N06S03	83.5347	167.069	250.87	331.547	398.689	504.241	537.98	537.98	581	581	29
July	GmJMC055	N06S04	59.4382	118.876	184.706	264.3	378.66	378.66	497.98	497.98	497.98	515.331	31
July	GmJMC056	C08S01	84.0371	168.074	255.758	357.534	510.204	559.376	608.41	608.41	740.95	740.95	31
July	GmJMC056	C08S02	77.1729	154.346	239.18	332.497	431.511	466.169	529.333	640.09	640.09	640.09	34
July	GmJMC056	C08S03	65.0547	130.109	190.566	267.926	444.481	483.549	514.003	540.9	540.9	540.9	34
July	GmJMC056	C08S04	72.87	145.74	207.834	273.386	388.92	388.92	409.568	554.1	554.1	554.1	31
July	GmJMC056	N05S01	60.6571	121.314	196.13	282.683	365.028	381.882	462.707	471.09	537.96	537.96	34
July	GmJMC056	N05S02	61.39	122.78	176.762	239.384	376.629	450.541	484.256	495.01	495.01	499.297	34
July	GmJMC056	N05S03	73.9118	147.824	221.228	298.076	394.339	469.441	550.03	550.03	644.39	689.103	34
July	GmJMC056	N05S04	67.0559	134.112	221.434	318.127	381.36	453.67	501.2	501.2	534.03	534.03	34
July	GmJMC057	C09S01	41.6994	83.3988	115.49	150.196	240.442	310.388	333.052	400.48	400.48	400.48	38
July	GmJMC057	C09S02	38.6606	77.3212	136.978	220.336	346.023	439.357	456.152	480.39	528.6	529.23	38
July	GmJMC057	C09S03	30.8947	61.7894	121.818	210.969	337.537	426.833	444.651	480.08	480.08	480.08	38
July	GmJMC057	C09S04	15.4453	30.8906	83.666	165.081	245.18	294.25	430.24	430.24	430.24	430.24	34
July	GmJMC057	N04S01	40.5671	81.1341	98.52	98.52	98.52	98.52	98.52	98.52	98.52	98.52	NA
July	GmJMC057	N04S02	35.9347	71.8694	111.33	161.21	252.787	314.643	387.689	390.69	402.54	402.54	38
July	GmJMC057	N04S03	28.2553	56.5106	100.576	157.417	216.909	259.251	371.95	371.95	371.95	420.941	38
July	GmJMC057	N04S04	36.1447	72.2894	116.104	168.486	238.502	312.998	356.45	356.45	424.02	503.155	41
July	GmJMC058	C10S01	58.8412	117.682	185.66	266.31	370.204	404.046	413.885	448.92	479.05	479.05	36
July	GmJMC058	C10S02	52.2406	104.481	157.358	222.093	353.393	474.377	491.66	491.66	567.58	567.58	38
July	GmJMC058	C10S03	45.2653	90.5306	148.782	220.656	312.113	381.297	485.56	485.56	501.85	501.85	36
July	GmJMC058	C10S04	61.6206	123.241	176.826	231.367	314.03	314.03	414.55	414.55	414.55	414.55	36
July	GmJMC058	N03S01	46.0147	92.0294	140.25	197.733	293.607	345.943	400.09	400.09	526.21	526.21	38
July	GmJMC058	N03S02	49.2718	98.5435	134.58	169.821	255.737	316.963	345.14	345.14	345.14	345.14	36
July	GmJMC058	N03S03	38.7882	77.5765	128.18	188.67	253.311	305.959	403.16	403.16	409.48	409.48	36
July	GmJMC058	N03S04	31.7594	63.5188	92.59	126.361	191.014	199.166	234.126	295.63	301.67	301.67	38
July	GmJMC059	C11S01	48.51	97.02	159.566	232.523	296.987	314.673	320.564	344.11	344.11	376.975	31
July	GmJMC059	C11S02	29.0418	58.0835	95.886	151.609	264.384	310.896	362.82	362.82	399.77	399.77	34
July	GmJMC059	C11S03	56.1524	112.305	164.518	227.074	356.733	410.307	463.99	463.99	497.1	512.211	34
July	GmJMC059	C11S04	44.8782	89.7565	149.058	226.741	332.23	332.23	384.04	384.04	423.18	424.624	34
July	GmJMC059	N02S01	NA	NA	NA	NA	NA	NA	NA	NA	NA	NA	NA
July	GmJMC059	N02S02	23.8494	47.6988	111.66	211.039	323.65	323.65	332.91	332.91	332.91	332.91	36
July	GmJMC059	N02S03	40.9788	81.9576	142.34	223.301	328.698	363.752	412.57	412.57	425.73	522.61	34
July	GmJMC059	N02S04	50.2312	100.462	154.706	217.107	303.39	347.63	360.931	363.6	411.94	411.94	36
July	GmJMC060	C12S01	66.9859	133.972	236.976	369.381	512.284	632.226	653.666	683.81	710.75	710.75	31
July	GmJMC060	C12S02	73.6112	147.222	226.126	321.943	470.64	470.64	548.496	575.49	575.49	575.49	34
July	GmJMC060	C12S03	60.1259	120.252	188.952	285.33	495.983	627.397	646.17	646.17	697.63	697.63	36
July	GmJMC060	C12S04	77.8359	155.672	222.314	280.186	327.86	327.86	327.86	327.86	327.86	327.86	36
July	GmJMC060	N01S01	74.1465	148.293	202.402	250.331	352.753	463.587	553.92	553.92	553.92	553.92	36
July	GmJMC060	N01S02	54.7235	109.447	174.184	236.11	240.946	274.794	362.89	362.89	451.88	451.88	41
July	GmJMC060	N01S03	56.8729	113.746	173.224	242.584	342.81	342.81	406.69	406.69	443.22	443.22	36
July	GmJMC060	N01S04	66.2488	132.498	194.022	264.893	400.619	461.441	538.71	538.71	550.89	550.89	36
July	GmJMC061	D01S01	85.7747	171.549	250.878	334.88	463.973	521.327	532.202	550.98	550.98	553.202	34
July	GmJMC061	D01S02	61.7976	123.595	195.332	280.31	391.626	452.634	463.151	475.76	537.62	537.62	31
July	GmJMC061	D01S03	95.6859	191.372	244.64	282.359	407.372	470.668	486.617	534.97	534.97	595.905	31
July	GmJMC061	D01S04	103.501	207.002	261.976	294.614	409.071	508.269	528.97	574.68	575.57	575.57	31
July	GmJMC061	M12S01	74.5418	149.084	219.254	294.227	400.05	400.05	616.2	616.2	859.93	859.93	31
July	GmJMC061	M12S02	78.4247	156.849	227.496	302.776	429.01	484.17	495.775	521.85	522.05	522.05	31
July	GmJMC061	M12S03	78.9188	157.838	228.048	306.3	450.063	462.267	470.83	518.57	536.85	536.85	31
July	GmJMC061	M12S04	70.6547	141.309	207.842	286.564	432.63	432.63	536.15	536.15	591.79	591.79	34
July	GmJMC062	D02S01	74.9206	149.841	237.63	339.683	456.103	492.667	550.416	632.99	632.99	632.99	36
July	GmJMC062	D02S02	87.1706	174.341	223.576	264.854	413.857	471.373	487.941	546.4	568.69	568.69	36
July	GmJMC062	D02S03	96.5588	193.118	278.428	353.237	406.74	406.74	406.74	406.74	406.74	406.74	36
July	GmJMC062	D02S04	80.0594	160.119	203.126	234.336	359.884	475.766	500.499	557.75	565.98	565.98	36
July	GmJMC062	M11S01	72.3347	144.669	215.222	299.394	453.631	489.829	539.385	571.62	590.88	590.88	38
July	GmJMC062	M11S02	60.5871	121.174	183.984	256.149	369.132	450.278	526.26	526.26	594.07	605.226	38
July	GmJMC062	M11S03	70.9388	141.878	201.04	263.257	385.709	441.631	540.82	540.82	559.26	608.995	38
July	GmJMC062	M11S04	74.0353	148.071	214.596	283.647	394.373	461.457	556.18	556.18	556.53	556.53	36
July	GmJMC063	D03S01	67.3318	134.664	220.052	322.047	432.37	482.35	507.794	556.19	556.19	556.19	31
July	GmJMC063	D03S02	90.0941	180.188	254.612	332.519	489.467	572.183	593.744	615.26	615.47	615.47	31
July	GmJMC063	D03S03	93.1	186.2	270.364	356.036	478.409	525.441	540.661	600.17	600.17	650.325	31
July	GmJMC063	D03S04	95.3894	190.779	267.224	342.81	486.498	558.232	611.5	611.5	632.96	632.96	31
July	GmJMC063	M10S01	49.6712	99.3424	175.79	276.039	392.692	473.908	494.015	504.13	522.37	542.486	31
July	GmJMC063	M10S02	74.3441	148.688	222.314	302.577	414.921	461.409	590.25	590.25	590.77	617.93	34
July	GmJMC063	M10S03	63.9594	127.919	199.202	297.214	490.44	490.44	551.985	567.84	567.84	567.84	31
July	GmJMC063	M10S04	61.8882	123.776	204.388	308.464	456.996	533.054	577.8	577.8	623.02	623.02	31
July	GmJMC064	D04S01	83.0818	166.164	253.726	345.284	438.714	520.506	578.35	578.63	578.63	635.426	31
July	GmJMC064	D04S02	58.5406	117.081	198.25	299.173	405.738	445.972	457.833	500.62	500.62	500.62	29
July	GmJMC064	D04S03	53.8135	107.627	183.734	284.747	418.474	453.786	465.329	510.82	510.82	510.82	31
July	GmJMC064	D04S04	76.7571	153.514	243.826	350.579	475.986	487.434	489.07	489.07	540.54	540.54	31
July	GmJMC064	M09S01	68.81	137.62	215.274	302.871	404.739	473.051	507.88	507.88	514.14	514.14	31
July	GmJMC064	M09S02	71.1035	142.207	248.456	362.12	362.12	362.12	362.12	362.12	362.12	362.12	29
July	GmJMC064	M09S03	67.9988	135.998	193.244	255.897	389.026	460.044	556.16	556.16	556.16	556.16	29
July	GmJMC064	M09S04	69.1065	138.213	217.354	317.129	471.531	481.829	515.886	575.29	575.29	575.29	31
July	GmJMC065	D05S01	69.1724	138.345	207.446	288.919	435.482	525.308	553.96	553.96	584.44	633.3	31
July	GmJMC065	D05S02	69.1724	138.345	232.166	346.599	458.698	480.312	511.109	581.66	581.66	581.66	31
July	GmJMC065	D05S03	70.7247	141.449	210.068	286.549	422.393	574.527	597.377	605.2	613.68	613.68	31
July	GmJMC065	D05S04	71.1859	142.372	213.352	296.006	438.984	518.116	531.314	544.57	544.57	544.57	29
July	GmJMC065	M08S01	77.5065	155.013	224.382	295.713	400.896	418.854	493.294	547.15	562.63	562.63	29
July	GmJMC065	M08S02	79.6106	159.221	241.968	335.901	472.349	545.841	574.83	574.83	651.26	651.26	29
July	GmJMC065	M08S03	81.0394	162.079	242.262	324.307	414.237	461.323	574.6	574.6	614.36	614.36	29
July	GmJMC065	M08S04	77.1071	154.214	230.66	316.209	439.738	445.602	476.64	476.64	476.64	476.64	29
July	GmJMC067	D06S01	85.8571	171.714	245.678	327.119	485.56	515.73	631.482	642.49	642.49	642.49	34
July	GmJMC067	D06S02	86.9029	173.806	262.35	355.384	460.85	523.57	551.394	597.13	599.19	599.19	31
July	GmJMC067	D06S03	77.0371	154.074	233.466	322.004	442.15	486.25	506.153	559.23	559.23	559.23	31
July	GmJMC067	D06S04	91.3253	182.651	262.686	343.869	476.79	574.02	597.859	667.5	667.5	667.5	34
July	GmJMC067	M07S01	122.471	244.942	351.362	446.441	547.277	657.503	722.888	728.26	734.42	734.42	34
July	GmJMC067	M07S02	111.691	223.382	324.746	425.337	556.263	618.167	676.14	676.14	728.17	728.17	29
July	GmJMC067	M07S03	99.4988	198.998	271.052	342.534	522.181	630.409	663.72	663.72	663.72	663.72	31
July	GmJMC067	M07S04	109.727	219.454	272.524	303.94	447.178	511.142	636.49	636.49	735.1	735.1	34
July	GmJMC068	D07S01	82.6782	165.356	234.262	302.509	419.046	477.184	500.214	510.11	540.8	540.8	36
July	GmJMC068	D07S02	81.6941	163.388	234.276	300.419	374.39	374.39	410.88	410.88	410.88	410.88	36
July	GmJMC068	D07S03	71.3382	142.676	217.238	297.913	404.297	531.883	567.728	691.05	691.05	691.05	36
July	GmJMC068	D07S04	56.6547	113.309	183.478	270.756	381.43	381.43	505.33	505.33	505.33	505.33	36
July	GmJMC068	M06S01	82.5382	165.076	209.37	248.876	406.652	413.808	414.83	414.83	414.83	414.83	36
July	GmJMC068	M06S02	63.9882	127.976	181.236	245.091	397.483	409.967	467.76	467.76	474.86	497.838	38
July	GmJMC068	M06S03	70.9429	141.886	204.95	273.81	398.249	434.781	479.39	479.39	479.39	479.39	36
July	GmJMC068	M06S04	83.9794	167.959	223.062	274.214	409.12	409.12	959.14	959.14	962.92	992.67	36
July	GmJMC069	D08S01	86.8576	173.715	270.384	375.441	477.654	525.706	540.564	596.24	596.24	596.24	31
July	GmJMC069	D08S02	71.9435	143.887	205.504	276.054	428.744	473.856	512.524	565.61	565.61	565.61	31
July	GmJMC069	D08S03	69.5224	139.045	213.476	314.587	519.53	519.53	642.632	644.47	644.47	644.47	31
July	GmJMC069	D08S04	67.5582	135.116	237.29	358.219	433.624	495.326	509.4	546.22	546.22	546.22	31
July	GmJMC069	M05S01	76.3288	152.658	226.018	297.361	359.59	359.59	430.16	430.16	430.16	430.16	31
July	GmJMC069	M05S02	46.4965	92.9929	171.34	273.744	374.801	461.679	569.734	594.05	594.05	594.05	34
July	GmJMC069	M05S03	80.2735	160.547	230.722	303.969	429.392	484.638	581.76	581.76	611.54	611.54	34
July	GmJMC069	M05S04	63.56	127.12	218.012	338.526	488.74	488.74	523.633	531.42	553.27	553.27	31
July	GmJMC076	D09S01	76.9135	153.827	228.49	302.966	380.818	424.902	499.519	504.55	504.55	540.766	38
July	GmJMC076	D09S02	80.1047	160.209	226.428	297.376	442.587	488.203	533.695	590.01	590.01	590.01	36
July	GmJMC076	D09S03	74.0147	148.029	220.042	301.051	424.48	424.48	528.89	528.89	528.89	528.89	38
July	GmJMC076	D09S04	61.7771	123.554	207.794	313.694	440.593	520.207	558.665	618.41	618.41	618.41	36
July	GmJMC076	M04S01	61.1965	122.393	175.828	244.971	416.079	423.911	505.681	538.73	538.73	538.73	38
July	GmJMC076	M04S02	45.2859	90.5718	158.54	250.726	366.8	366.8	412.98	412.98	458.49	458.49	38
July	GmJMC076	M04S03	63.21	126.42	183.21	249.281	378.444	378.686	497.86	497.86	549.1	549.1	36
July	GmJMC076	M04S04	74.8176	149.635	194.824	231.459	338.217	373.683	442.961	504.36	504.36	504.36	38
July	GmJMC077	D10S01	97.1476	194.295	261.414	328.407	503.148	518.112	564.741	639.93	639.93	663.214	34
July	GmJMC077	D10S02	72.2318	144.464	226.644	323.341	457.581	563.079	604.175	679.32	679.32	679.32	34
July	GmJMC077	D10S03	84.2635	168.527	243.156	333.854	534.499	556.191	614.61	614.61	614.61	644.176	34
July	GmJMC077	D10S04	86.7835	173.567	250.38	330.787	474.211	597.139	620.012	657.2	659.94	659.94	34
July	GmJMC077	M03S01	91.6629	183.326	276.326	373.019	484.133	584.957	654.199	666.79	666.79	666.79	34
July	GmJMC077	M03S02	83.6335	167.267	253.682	353.746	508.066	571.664	667.269	669.85	691.69	691.69	34
July	GmJMC077	M03S03	107.302	214.604	296.726	374.546	529.22	620.08	676.94	676.94	738.74	738.74	34
July	GmJMC077	M03S04	83.6129	167.226	228.256	291.721	456.422	531.128	590.52	590.52	691.91	691.91	34
July	GmJMC078	D11S01	75.3406	150.681	211.438	270.356	369.834	385.126	414.83	414.83	430.01	430.01	27
July	GmJMC078	D11S02	67.0888	134.178	205.918	294.494	445.352	489.398	505.506	556.16	556.16	558.689	34
July	GmJMC078	D11S03	66.5494	133.099	205.24	291.036	420.337	470.083	483.694	529.22	529.22	573.95	29
July	GmJMC078	D11S04	82.6535	165.307	222.222	280.124	444.953	520.857	538.156	583.35	583.35	583.35	29
July	GmJMC078	M02S01	91.9182	183.836	264.046	325.27	325.27	325.27	325.27	325.27	325.27	325.27	31
July	GmJMC078	M02S02	80.2859	160.572	240.516	325.92	438.947	511.933	544.764	587.28	587.28	610.651	31
July	GmJMC078	M02S03	87.5041	175.008	239.678	297.839	419.786	542.254	562.411	581.04	593.3	593.3	34
July	GmJMC078	M02S04	86.0876	172.175	232.638	284.881	386.448	387.972	420.275	436.34	436.34	436.34	29
July	GmJMC079	D12S01	83.7529	167.506	262.592	364.123	445.663	481.247	488.26	501.77	501.77	501.77	27
July	GmJMC079	D12S02	71.9641	143.928	227.614	326.674	452.976	505.724	514.751	525.19	540.94	540.94	29
July	GmJMC079	D12S03	69.4606	138.921	225.59	336.264	489.681	499.979	501.83	501.83	507.92	507.92	29
July	GmJMC079	D12S04	67.5376	135.075	220.192	323.033	438.144	463.446	471.314	501.09	509.32	509.32	27
July	GmJMC079	M01S01	81.5871	163.174	240.756	319.369	412.864	450.416	519.42	519.42	546.19	546.19	29
July	GmJMC079	M01S02	79.6971	159.394	222.038	282.884	394.839	417.721	437.33	464	464	464	29
July	GmJMC079	M01S03	55.1435	110.287	166.992	231.171	319.503	325.827	405.61	405.61	409.12	409.12	29
July	GmJMC079	M01S04	68.4188	136.838	188.808	245.439	384.453	405.897	482.88	482.88	519.27	519.27	29
July	GmJMC080	E01S01	61.8965	123.793	175.948	224.866	291.711	319.649	336.516	347.62	353.37	369.662	36
July	GmJMC080	E01S02	61.8965	123.793	170.756	215.777	301.98	301.98	336.051	380.93	380.93	382.365	36
July	GmJMC080	E01S03	53.8753	107.751	151.5	195.439	273.284	274.366	316.5	316.5	316.69	320.181	36
July	GmJMC080	E01S04	46.9041	93.8082	142.598	199.727	287.58	310.47	339.359	342.08	353.48	377.971	36
July	GmJMC080	L12S01	66.2282	132.456	182.468	230.557	324.44	324.44	434.99	434.99	434.99	434.99	36
July	GmJMC080	L12S02	71.3382	142.676	196.926	242.253	301.817	306.623	381.25	381.25	429.8	432.994	36
July	GmJMC080	L12S03	52.3394	104.679	170.298	241.596	288.081	339.819	410.524	439.74	439.74	461.317	36
July	GmJMC080	L12S04	67.4265	134.853	185.406	229.661	305.85	344.77	369.691	391.05	420.99	420.99	36
July	GmJMC081	E02S01	70.8812	141.762	230.792	343.491	499.327	551.873	569.406	639.59	703.14	703.14	34
July	GmJMC081	E02S02	73.6853	147.371	230.074	328.206	471.092	570.578	661.1	661.1	661.1	661.1	34
July	GmJMC081	E02S03	49.9512	99.9024	185.49	311.414	497.207	552.273	629.394	645.38	645.38	645.38	31
July	GmJMC081	E02S04	88.3935	176.787	272.498	373.916	469.812	524.708	562.4	562.4	568.4	568.4	34
July	GmJMC081	L11S01	91.2224	182.445	226.136	251.5	368.154	408.996	510.12	510.12	510.12	510.12	34
July	GmJMC081	L11S02	74.5582	149.116	222.162	298.156	388.477	417.783	493.774	593.55	593.55	593.55	29
July	GmJMC081	L11S03	70.5724	141.145	229.682	337.031	456.5	456.5	619	619	697.92	697.92	31
July	GmJMC081	L11S04	94.7059	189.412	231.684	258.584	409.016	438.314	553.09	553.09	569.2	569.2	34
July	GmJMC082	E03S01	83.8888	167.778	225.818	281.134	415.732	426.178	525.297	566.16	566.16	566.16	36
July	GmJMC082	E03S02	73.7429	147.486	213.258	282.209	401.272	491.378	516.476	535	535	537.914	36
July	GmJMC082	E03S03	79.9276	159.855	219.878	277.549	401.843	473.127	521.782	535.66	554.07	568.612	36
July	GmJMC082	E03S04	60.1918	120.384	186	273.134	446.753	511.107	540.224	557.12	557.12	557.12	34
July	GmJMC082	L10S01	61.9294	123.859	185.052	257.286	388.699	457.851	507.85	507.85	544.27	620.098	36
July	GmJMC082	L10S02	63.6135	127.227	185.198	256.861	421.196	496.274	531.89	531.89	544.29	575.93	36
July	GmJMC082	L10S03	65.6518	131.304	203.452	292.497	443.007	529.433	556.559	602.26	602.26	677.667	36
July	GmJMC082	L10S04	62.0324	124.065	199.562	295.829	433.291	433.789	632.97	632.97	676.1	676.1	36
July	GmJMC085	E04S01	73.5206	147.041	201.698	254.21	372.408	452.612	468.68	500.95	535.21	535.21	38
July	GmJMC085	E04S02	66.7265	133.453	195.942	264.734	378.292	419.118	507	507	538.11	538.11	38
July	GmJMC085	E04S03	59.7224	119.445	181.88	254.9	365.344	392.536	528.77	528.77	528.77	528.77	38
July	GmJMC085	E04S04	68.3447	136.689	184.08	228.061	330.152	337.868	464.12	464.12	506.89	506.89	38
July	GmJMC085	L09S01	76.5429	153.086	208.278	251.553	314.284	346.306	432.883	510.18	510.18	536.246	38
July	GmJMC085	L09S02	67.4635	134.927	192.64	250.456	338.15	338.15	429.56	429.56	429.56	488.369	38
July	GmJMC085	L09S03	73.3929	146.786	238.152	330.354	354.264	423.596	550.05	550.05	599.31	599.31	41
July	GmJMC085	L09S04	80.8171	161.634	215.806	261.21	370.3	457.73	470.49	472.38	512.53	512.53	38
July	GmJMC090	E05S01	38.0018	76.0035	127.47	200.584	332.926	404.854	422.768	476.23	476.23	476.23	34
July	GmJMC090	E05S02	65.6559	131.312	205.522	292.393	409.972	486.988	499.254	508.1	508.1	508.1	31
July	GmJMC090	E05S03	65.6559	131.312	228.478	356.22	508.978	561.882	584.714	605.32	605.32	605.32	34
July	GmJMC090	E05S04	72.8824	145.765	230.664	331.093	469.922	604.548	656.442	669.83	669.83	669.83	34
July	GmJMC090	L08S01	83.7035	167.407	273.004	392.371	490.189	554.091	563.22	563.22	563.22	567.963	31
July	GmJMC090	L08S02	81.7888	163.578	232.058	286.797	328.956	430.984	485.5	485.5	503.17	503.17	34
July	GmJMC090	L08S03	84.1688	168.338	251.766	345.011	483.632	521.098	584.71	584.71	679.17	679.17	31
July	GmJMC090	L08S04	84.2306	168.461	242.992	321.373	454.392	514.748	596.2	596.2	629.53	629.53	34
July	GmJMC091	E06S01	55.2712	110.542	187.77	285.693	398.526	448.614	482.989	544.58	544.58	544.58	34
July	GmJMC091	E06S02	74.5624	149.125	247.528	362.827	466.999	539.861	604.946	645.31	645.31	718.968	36
July	GmJMC091	E06S03	68.2335	136.467	212.594	305.357	445.149	481.331	523.21	523.21	559.1	559.1	36
July	GmJMC091	E06S04	77.3788	154.758	251.028	356.82	428.54	463.12	519.45	519.45	550.93	558	34
July	GmJMC091	L07S01	92.7788	185.558	261.572	339.151	488.799	561.871	661.494	666.84	666.84	666.84	34
July	GmJMC091	L07S02	90.6212	181.242	251.46	320.371	457.279	498.291	581.528	624.21	624.21	664.381	34
July	GmJMC091	L07S03	70.2965	140.593	198.044	264.441	424.872	480.608	572.48	599.85	599.85	599.85	36
July	GmJMC091	L07S04	79.17	158.34	247.694	353.451	499.788	574.042	649.656	658.24	658.24	716.795	34
July	GmJMC092	E07S01	98.9635	197.927	301.452	419.53	577.99	577.99	627.1	627.1	733.9	733.9	31
July	GmJMC092	E07S02	103.406	206.813	314.574	428.123	540.162	552.358	604.688	657.87	657.87	657.87	29
July	GmJMC092	E07S03	90.7488	181.498	284.962	402.97	533.823	561.497	605.859	609.42	609.42	609.42	29
July	GmJMC092	E07S04	97.0488	194.098	310.682	431.28	479.986	480.304	550.27	550.27	550.27	550.27	31
July	GmJMC092	L06S01	95.2124	190.425	300.266	403.82	411.809	467.731	518.675	521.51	521.51	521.51	29
July	GmJMC092	L06S02	82.3241	164.648	256.118	340.4	340.4	340.4	421.619	472.43	472.43	472.43	31
July	GmJMC092	L06S03	115.558	231.115	346.748	445.91	445.91	445.91	526.259	528.21	528.21	528.21	29
July	GmJMC092	L06S04	77.35	154.7	237.686	328.94	427.94	427.94	557.756	583.91	583.91	583.91	31
July	GmJMC093	E08S01	75.7112	151.422	213.43	273.986	380.557	445.493	531.64	531.64	531.64	553.427	38
July	GmJMC093	E08S02	72.0835	144.167	206.624	271.214	383.692	446.778	460.029	489.7	513.28	513.28	36
July	GmJMC093	E08S03	73.6029	147.206	216.114	287.767	386.867	425.063	491.64	491.64	499.87	511.682	36
July	GmJMC093	E08S04	74.9782	149.956	230.214	321.371	440.139	474.711	496.883	617.51	617.51	715.002	36
July	GmJMC093	L05S01	77.2471	154.494	229.2	305.386	395.272	445.478	590.59	590.59	590.59	636.143	36
July	GmJMC093	L05S02	74.8135	149.627	196.378	234.563	338.041	383.969	426.253	436.49	455.61	511.549	38
July	GmJMC093	L05S03	62.2712	124.542	205.386	299.383	383.118	433.222	527.385	541	541	577.837	36
July	GmJMC093	L05S04	76.0076	152.015	202.482	254.051	408.296	449.284	492.076	537.76	537.76	557.465	36
July	GmJMC096	E09S01	75.8388	151.678	227.716	308.303	410.237	481.893	555.155	568.91	568.91	568.91	38
July	GmJMC096	E09S02	63.1524	126.305	206.714	305.7	420.396	426.524	494.402	507.16	507.16	507.16	38
July	GmJMC096	E09S03	64.5729	129.146	198.86	275.729	371.673	463.327	520.29	520.29	575.23	575.23	38
July	GmJMC096	E09S04	64.8694	129.739	198.536	275.677	377.77	435.24	510.9	510.9	531.42	569.325	38
July	GmJMC096	L04S01	75.5876	151.175	224.546	303.084	420.56	525.77	548.086	599.09	602.25	602.25	38
July	GmJMC096	L04S02	80.5906	161.181	232.356	300.974	391.037	447.573	576.946	590.5	590.5	590.5	38
July	GmJMC096	L04S03	73.9447	147.889	218.068	279.551	319.37	440.54	501.77	501.77	506.93	506.93	38
July	GmJMC096	L04S04	34.16	68.32	114.8	172.001	240.81	325.93	378.97	378.97	378.97	378.97	41
July	GmJMC098	E10S01	50.26	100.52	185.328	302.59	442.262	480.848	555.158	652.16	652.16	739.581	41
July	GmJMC098	E10S02	56.9676	113.935	181.394	265.839	398.084	488.906	572.787	624.57	667.17	667.17	41
July	GmJMC098	E10S03	32.34	64.68	136.804	239.327	337.562	389.868	522.37	522.37	522.37	534.025	41
July	GmJMC098	E10S04	50.8735	101.747	180.966	286.407	412.244	481.786	551.679	624.75	624.75	678.781	41
July	GmJMC098	L03S01	34.5841	69.1682	128.426	212.044	330.173	444.577	497.975	520.27	520.27	546.765	45
July	GmJMC098	L03S02	71.2394	142.479	232.646	327.211	369.372	449.818	474.18	474.18	506.97	530.175	38
July	GmJMC098	L03S03	75.4765	150.953	210.172	267.961	389.808	508.512	593.76	593.76	636.87	691.995	41
July	GmJMC098	L03S04	84.1771	168.354	244.042	320.144	439.108	571.112	637.002	661.38	661.38	691.086	41
July	GmJMC099	E11S01	58.8329	117.666	193.148	290.98	435.738	506.982	529.35	529.35	572.35	572.35	34
July	GmJMC099	E11S02	43.8571	87.7141	159.55	260.171	395.239	456.131	540.89	562.31	562.31	562.31	36
July	GmJMC099	E11S03	54.9953	109.991	181.112	283.049	472.998	517.082	666.76	666.76	693.93	693.93	34
July	GmJMC099	E11S04	62.2259	124.452	210.592	323.189	474.257	549.413	602.54	602.54	692.26	692.26	34
July	GmJMC099	L02S01	69.2012	138.402	218.844	312.523	427.242	495.158	592.745	612.17	642.31	642.31	34
July	GmJMC099	L02S02	52.7306	105.461	168.84	235.033	275.071	344.379	375.59	375.59	379.49	379.49	34
July	GmJMC099	L02S03	71.0171	142.034	206.954	270.836	356.109	442.481	556.17	556.17	556.17	556.17	34
July	GmJMC099	L02S04	83.79	167.58	216.146	253.526	365.89	379.82	513.15	513.15	537.8	581.156	36
July	GmJMC100	E12S01	69.6047	139.209	232.804	346.653	477.939	632.421	670.42	694.64	694.64	770.704	36
July	GmJMC100	E12S02	65.9853	131.971	199.902	288.403	465.546	486.584	526.933	532.13	553.98	626.272	36
July	GmJMC100	E12S03	68.2994	136.599	219.75	312.306	393.558	469.422	532.933	605.33	605.33	605.33	36
July	GmJMC100	E12S04	70.4076	140.815	207.834	283.461	418.259	506.661	645.61	645.61	658.83	715.171	36
July	GmJMC100	L01S01	77.4529	154.906	217.06	275.317	370.638	415.562	531.97	531.97	556.56	556.56	36
July	GmJMC100	L01S02	83.8353	167.671	223.512	267.787	359.013	392.497	544.26	544.26	544.26	544.26	36
July	GmJMC100	L01S03	67.9288	135.858	204.75	281.099	386.028	420.032	565.41	565.41	565.41	565.41	36
July	GmJMC100	L01S04	74.5335	149.067	211.718	271.49	362.346	422.514	538.63	538.63	566.3	566.3	36
July	GmJMC101	F01S01	58.1824	116.365	211.232	331.753	428.482	449.428	506.64	547.03	547.03	547.03	38
July	GmJMC101	F01S02	63.7865	127.573	210.794	318.793	469.66	510.47	598.847	654.48	654.48	654.48	41
July	GmJMC101	F01S03	51.2524	102.505	186.426	302.909	456.326	541.204	557.171	584.06	584.06	601.455	41
July	GmJMC101	F01S04	54.8676	109.735	188.098	291.513	425.6	476.21	569.46	569.46	569.46	569.46	41
July	GmJMC101	K12S01	45.3106	90.6212	172.832	267.454	286.144	398.736	565.85	565.85	565.85	565.85	38
July	GmJMC101	K12S02	66.9447	133.889	202.524	282.377	416.756	520.044	606.34	606.34	632.97	632.97	41
July	GmJMC101	K12S03	56.5435	113.087	198.816	291.06	292.658	303.842	452.36	452.36	452.36	452.36	41
July	GmJMC101	K12S04	50.3382	100.676	162.79	240.554	348.401	391.249	525.91	525.91	525.91	600.504	41
July	GmJMC102	F02S01	73.1376	146.275	274.024	437.916	553.63	553.63	630.899	632.71	632.71	632.71	31
July	GmJMC102	F02S02	71.9765	143.953	243.664	369.939	511.487	537.223	620.68	620.68	623.81	623.81	31
July	GmJMC102	F02S03	70.0165	140.033	228.804	335.616	449.434	462.206	497.97	513.72	513.72	513.72	31
July	GmJMC102	F02S04	77.7865	155.573	256.73	386.254	563.27	635.02	676.57	676.57	734.08	734.08	31
July	GmJMC102	K11S01	84.3418	168.684	267.07	386.91	555.541	623.799	682.17	682.17	682.17	682.17	34
July	GmJMC102	K11S02	62.6418	125.284	210.138	318.907	458.928	525.272	534.75	534.75	544.05	544.05	34
July	GmJMC102	K11S03	81.7106	163.421	252.868	361.883	527.863	540.067	581.74	581.74	581.74	652.431	31
July	GmJMC102	K11S04	61.53	123.06	211.758	327.159	460.346	472.494	587.39	587.39	587.39	602.851	34
July	GmJMC106	F03S01	45.7635	91.5271	144.46	211.487	328.072	428.188	494.082	532.53	532.53	569.997	44
July	GmJMC106	F03S02	26.9129	53.8259	113.112	200.423	301.493	350.307	361.489	390.95	390.95	418.215	44
July	GmJMC106	F03S03	49.9676	99.9353	165.838	243.357	324.038	435.742	470.83	556.16	556.16	556.16	44
July	GmJMC106	F03S04	44.9318	89.8635	141.304	205.63	307.054	342.926	388.943	461.34	461.34	500.365	44
July	GmJMC106	K10S01	37.0382	74.0765	119.842	177.954	263.151	302.009	361.795	436.45	436.45	436.45	45
July	GmJMC106	K10S02	32.8712	65.7424	136.374	231.384	300.442	355.688	466.609	482.42	504.89	520.789	44
July	GmJMC106	K10S03	42.91	85.82	154.174	238.819	303.374	347.926	391.905	418.4	449.61	475.939	41
July	GmJMC106	K10S04	33.7565	67.5129	130.772	212.813	282.819	401.041	470.28	470.28	529.15	529.15	44
July	GmJMC110	F04S01	62.5429	125.086	211.558	329.54	520.282	659.318	684.181	719.19	719.64	719.64	36
July	GmJMC110	F04S02	78.0253	156.051	239.05	343.674	536.329	612.971	691.5	706.83	706.83	706.83	38
July	GmJMC110	F04S03	83.3824	166.765	268.972	391.111	525.7	525.7	525.7	525.7	1064.45	1064.45	36
July	GmJMC110	F04S04	75.1141	150.228	222.748	306.134	448.963	487.207	636.26	636.26	636.26	636.26	36
July	GmJMC110	K09S01	84.14	168.28	253.956	345.893	461.991	539.139	595.115	646.04	648.73	648.73	36
July	GmJMC110	K09S02	60.0229	120.046	187.918	275.62	432.682	503.958	603.233	626.84	626.84	626.84	38
July	GmJMC110	K09S03	NA	NA	NA	NA	NA	NA	NA	NA	NA	NA	NA
July	GmJMC110	K09S04	NA	NA	NA	NA	NA	NA	NA	NA	NA	NA	NA
July	GmJMC111	F05S01	79.6929	159.386	229.108	303.92	437.976	475.044	566.686	575.41	575.41	575.41	36
July	GmJMC111	F05S02	75.5176	151.035	228.136	318.686	461.6	477.28	574.481	593.11	593.11	593.11	36
July	GmJMC111	F05S03	78.9518	157.904	230.532	288.72	300.54	383.28	494.455	505.62	505.62	505.62	36
July	GmJMC111	F05S04	88.0024	176.005	232.656	283.776	430.421	502.879	526.994	537.87	537.87	549.63	36
July	GmJMC111	K08S01	80.9488	161.898	231.33	300.129	417.923	541.567	642.94	642.94	642.94	642.94	36
July	GmJMC111	K08S02	73.7018	147.404	240.174	345.449	439.492	530.858	570.152	617.91	617.91	617.91	36
July	GmJMC111	K08S03	74.48	148.96	218.928	293.824	411.32	485.17	594.03	594.03	636.06	636.06	36
July	GmJMC111	K08S04	71.6141	143.228	222	314.327	446.922	526.388	651.6	651.6	697.38	697.38	36
July	GmJMC112	H04S01	90.4441	180.888	271.422	368.389	501.563	622.827	651.901	695.45	695.45	695.45	38
July	GmJMC112	H04S02	90.4524	180.905	274.334	378.49	531.111	668.739	739.515	769.16	769.16	769.16	38
July	GmJMC112	H04S03	69.3453	138.691	194.462	258.246	427.63	575.68	628.97	639.75	639.75	639.75	38
July	GmJMC112	H04S04	59.9982	119.996	195.878	284.263	384.204	532.216	553.36	553.36	553.36	553.36	38
July	GmJMC112	I09S01	90.6006	181.201	231.842	267.841	387.838	459.992	507.973	529.48	562.42	562.42	38
July	GmJMC112	I09S02	74.2659	148.532	216.484	293.981	448.544	551.406	599.19	599.19	599.19	599.19	38
July	GmJMC112	I09S03	62.8435	125.687	187.416	261.754	410.894	524.816	547.338	565.73	581.7	581.7	49
July	GmJMC112	I09S04	88.4265	176.853	226.354	261.914	383.009	468.191	520.645	566.39	577.7	583.09	38
July	GmJMC114	F06S01	84.9965	169.993	245.472	327.85	474.69	502.97	510.368	533.87	564.37	564.37	38
July	GmJMC114	F06S02	71.4865	142.973	203.066	270.297	420.564	504.456	572.829	575.06	602.26	602.26	38
July	GmJMC114	F06S03	77.4818	154.964	220.286	290.55	428.089	463.081	500.98	500.98	540.43	546.739	36
July	GmJMC114	F06S04	82.95	165.9	244.634	333.819	480.27	480.27	480.27	480.27	480.27	480.27	38
July	GmJMC114	K07S01	65.2318	130.464	240.152	371.963	427.24	427.24	514.941	525.59	525.59	526.955	38
July	GmJMC114	K07S02	85.8818	171.764	275.222	400.034	557.067	613.253	627.39	670.16	670.16	670.16	36
July	GmJMC114	K07S03	78.8818	157.764	267.278	396.539	502.194	582.446	624.13	624.13	636.43	636.43	36
July	GmJMC114	K07S04	77.8729	155.746	265.808	399.974	514.78	514.78	564.373	567.05	567.05	584.742	36
July	GmJMC116	F07S01	75.4065	150.813	243.19	363.844	558.574	637.986	743.97	743.97	743.97	743.97	34
July	GmJMC116	F07S02	69.4524	138.905	237.874	370.459	553.117	623.023	693.784	725.17	753.81	753.81	34
July	GmJMC116	F07S03	68.2088	136.418	224.154	342.834	537.026	597.544	690.893	768.61	768.61	768.61	34
July	GmJMC116	F07S04	97.9135	195.827	278.114	365.51	537.149	608.401	756.395	845.47	845.47	845.47	31
July	GmJMC116	K06S01	74.3524	148.705	217.57	287.631	388.669	484.351	498.056	498.31	505.15	505.15	34
July	GmJMC116	K06S02	76.9259	153.852	224.968	296.086	379.46	379.46	559.646	567.11	591.43	591.43	34
July	GmJMC116	K06S03	91.6547	183.309	247.678	301.779	416.546	528.234	654.47	654.47	654.47	654.47	36
July	GmJMC116	K06S04	49.6382	99.2765	174.522	277.017	406.24	406.24	409.294	430.67	430.67	430.67	36
July	GmJMC117	F08S01	68.3941	136.788	187.856	241.634	388.074	525.096	584.186	602.85	602.85	602.85	41
July	GmJMC117	F08S02	67.7229	135.446	202.178	286.611	464.967	542.853	675.98	675.98	675.98	675.98	41
July	GmJMC117	F08S03	74.9	149.8	216.216	294.509	468.321	558.629	651.876	692.24	692.24	731.081	41
July	GmJMC117	F08S04	68.0276	136.055	193.27	260.126	420.008	499.022	563.668	593.05	593.05	595.307	41
July	GmJMC117	K05S01	69.3041	138.608	195.694	248.64	329.842	399.718	486.999	492.66	596.65	596.65	44
July	GmJMC117	K05S02	47.3612	94.7224	147.948	216.886	344.241	414.809	531.137	633.39	633.39	633.39	44
July	GmJMC117	K05S03	46.8259	93.6518	161.392	252.996	384.017	457.143	565.051	578.64	679.41	679.41	41
July	GmJMC117	K05S04	38.7182	77.4365	133.726	211.261	334.327	440.143	552.735	614.58	682.13	682.13	44
July	GmJMC121	F09S01	38.2118	76.4235	120.976	177.731	272.938	330.742	439.72	439.72	439.72	450.789	44
July	GmJMC121	F09S02	34.9671	69.9341	124.804	204.89	336.723	408.637	477.06	477.06	477.06	549.335	41
July	GmJMC121	F09S03	29.0335	58.0671	116.634	208.037	348.216	396.344	499.915	507.65	507.65	520.679	41
July	GmJMC121	F09S04	38.4135	76.8271	132.718	214.564	362.773	446.657	537.81	537.81	537.81	537.81	41
July	GmJMC121	K04S01	48.4112	96.8224	150.558	219.637	337.22	337.22	337.22	337.22	337.22	337.22	NA
July	GmJMC121	K04S02	34.0159	68.0318	124.71	204.093	323.726	479.374	519.35	519.35	519.35	519.35	44
July	GmJMC121	K04S03	30.6229	61.2459	118.066	202.856	331.554	424.126	537.74	537.74	560	622.597	44
July	GmJMC121	K04S04	17.4794	34.9588	75.034	135.833	216.797	282.783	350.816	414.98	421.95	438.846	44
July	GmJMC126	F10S01	68.0482	136.096	231.76	356.216	514.636	585.934	642.191	663.69	663.69	697.036	36
July	GmJMC126	F10S02	54.8512	109.702	173.762	265.103	451.414	474.056	596.27	596.27	620.96	620.96	36
July	GmJMC126	F10S03	57.5935	115.187	185.61	272.627	391.379	449.541	494.797	516.83	516.83	516.83	36
July	GmJMC126	F10S04	49.4941	98.9882	165	255.12	395.219	413.271	476.956	522.36	525.98	525.98	38
July	GmJMC126	K03S01	75.5341	151.068	211.332	273.437	395.04	395.04	408.36	501.6	582.09	582.09	38
July	GmJMC126	K03S02	50.5071	101.014	123.46	137.517	219.586	254.064	365.484	384.41	384.41	384.41	38
July	GmJMC126	K03S03	74.2576	148.515	206.684	266.263	399.676	490.924	578.52	578.52	596.32	596.32	38
July	GmJMC126	K03S04	91.2141	182.428	258.78	338.044	481.924	507.366	572.38	572.38	572.38	572.38	36
July	GmJMC128	F11S01	66.1253	132.251	192.046	255.566	356.629	377.971	415.729	436.37	436.37	438.759	31
July	GmJMC128	F11S02	70.5971	141.194	188.262	235.947	378.15	429.95	441.116	467.48	467.48	467.48	31
July	GmJMC128	F11S03	67.3894	134.779	192.472	247.113	316.879	325.481	421.67	421.67	463.98	463.98	34
July	GmJMC128	F11S04	70.2594	140.519	206.226	286.806	461.05	538.96	550.09	550.09	559.89	559.89	31
July	GmJMC128	K02S01	56.7988	113.598	190.124	283.431	373.62	373.62	414.244	419.87	468.45	468.45	34
July	GmJMC128	K02S02	58.8124	117.625	204.986	314.136	422.843	515.337	550.05	550.05	556.13	598.996	36
July	GmJMC128	K02S03	51.6888	103.378	159.774	232.881	370.17	418.05	532.49	532.49	538.65	538.65	34
July	GmJMC128	K02S04	59.1953	118.391	177.928	241.823	321.986	352.124	429.324	440.13	495.7	495.7	34
July	GmJMC131	F12S01	90.3329	180.666	271.068	372.723	517.46	517.46	517.46	517.46	517.46	812.851	34
July	GmJMC131	F12S02	67.2412	134.482	217.116	320.719	466.534	526.346	583.174	636.05	636.05	658.45	36
July	GmJMC131	F12S03	88.4594	176.919	261.126	358.234	530.908	577.722	612.371	633.17	710.66	710.66	36
July	GmJMC131	F12S04	72.5818	145.164	230.134	312.821	334.327	405.423	520.911	532.26	532.26	574.059	36
July	GmJMC131	K01S01	95.3688	190.738	285.814	374.357	429.85	514.34	577.305	636.07	651.92	655.892	36
July	GmJMC131	K01S02	65.3059	130.612	209.288	306.249	445.636	542.344	559.27	559.27	909.84	909.84	36
July	GmJMC131	K01S03	68.8512	137.702	197.47	254.333	323.17	323.17	378.72	644.86	644.86	644.86	36
July	GmJMC131	K01S04	74.4059	148.812	230.476	324.506	450.562	519.598	577.68	577.68	1213.75	1213.75	36
July	GmJMC137	G01S01	52.9488	105.898	185.926	295.577	444.849	496.571	550.67	550.67	550.67	592.845	41
July	GmJMC137	G01S02	62.1806	124.361	194.678	279.501	395.43	395.43	521.1	521.1	644.08	644.08	41
July	GmJMC137	G01S03	53.0065	106.013	180.006	274.429	397.067	520.173	537.76	537.76	577.71	577.71	41
July	GmJMC137	G01S04	54.1924	108.385	195.954	304.343	388.171	476.309	571.61	571.61	604.54	604.54	41
July	GmJMC137	J12S01	54.3324	108.665	185.49	286.031	422.591	528.789	566.34	566.34	606.14	606.14	38
July	GmJMC137	J12S02	42.6959	85.3918	169.542	285.549	402.14	494.68	630.3	630.3	630.3	630.3	38
July	GmJMC137	J12S03	46.3729	92.7459	146.264	210.951	306.456	377.684	461.716	467.29	467.29	467.29	41
July	GmJMC137	J12S04	61.6988	123.398	202.724	302.784	438.873	520.657	583.83	583.83	650.46	678.346	38
July	GmJMC149	G02S01	75.6371	151.274	235.806	330.95	454.706	608.254	633.288	654.97	691.63	691.63	38
July	GmJMC149	G02S02	72.5859	145.172	216.252	305.31	494.53	596.87	621.844	694.32	694.32	755.509	38
July	GmJMC149	G02S03	83.4729	166.946	254.112	363.189	557.714	575.876	579.711	588.4	588.4	650.91	38
July	GmJMC149	G02S04	85.0706	170.141	253.648	355.354	552.94	628.4	703.67	703.67	737.6	737.6	38
July	GmJMC149	J11S01	68.6412	137.282	213.696	304.474	437.211	514.429	542.086	630.47	676.05	676.05	38
July	GmJMC149	J11S02	81.5006	163.001	236.006	318.289	487.147	612.073	640.664	715.87	743.53	743.53	38
July	GmJMC149	J11S03	83.1065	166.213	247.794	334.291	452.551	543.209	582.281	587.89	587.89	633.189	38
July	GmJMC149	J11S04	71.6635	143.327	174.04	174.04	174.04	174.04	174.04	174.04	174.04	174.04	NA
July	GmJMC158	G03S01	48.6912	97.3824	138.95	187.641	300.247	347.543	461.325	485.58	559.56	559.56	45
July	GmJMC158	G03S02	32.1794	64.3588	121.926	196.634	256.84	298.42	406.324	409.64	470.8	470.8	45
July	GmJMC158	G03S03	54.5588	109.118	176.352	263.364	399.019	456.761	500.702	535.58	609.17	609.17	44
July	GmJMC158	G03S04	39.5253	79.0506	150.714	247.709	348.29	426.2	481.406	489.15	529.53	529.53	44
July	GmJMC158	J10S01	36.8365	73.6729	136.124	218.333	306.673	412.117	495.886	590.08	590.08	711.985	44
July	GmJMC158	J10S02	41.5759	83.1518	143.374	228.399	364.719	419.381	534.94	534.94	667.08	667.08	45
July	GmJMC158	J10S03	38.8376	77.6753	143.832	237.14	362.527	440.553	500.896	565.62	605.36	605.36	44
July	GmJMC158	J10S04	50.2806	100.561	162.646	235.781	319.85	390.41	483.635	513.49	513.49	562.849	44
July	GmJMC161	G04S01	68.0812	136.162	240.284	376.191	538.318	686.562	707.74	707.74	707.74	707.74	44
July	GmJMC161	G04S02	82.5135	165.027	270.622	396.649	520.72	520.72	739.497	871.08	871.08	871.08	44
July	GmJMC161	G04S03	80.5041	161.008	265.422	385.854	492.583	585.987	729.562	866.5	1001.69	1001.69	44
July	GmJMC161	G04S04	79.7671	159.534	242.032	340.266	506.903	591.207	724.734	824.37	839.71	839.71	44
July	GmJMC161	J09S01	67.5047	135.009	202.576	279.561	393.75	393.75	502.468	623.27	623.27	623.27	45
July	GmJMC161	J09S02	77.8071	155.614	239.804	338.679	501.527	691.903	845.9	952.65	1045.49	1045.49	44
July	GmJMC161	J09S03	70.1606	140.321	200.634	250.627	293.318	397.812	419.774	469.01	628.13	628.13	45
July	GmJMC161	J09S04	90.4112	180.822	257.026	344.326	544.141	635.989	826.14	882.84	943.58	943.58	44
July	GmJMC167	G05S01	62.2341	124.468	195.52	278.544	394.189	512.621	691.021	812.2	935.12	935.12	41
July	GmJMC167	G05S02	73.6318	147.264	221.772	306.227	436.122	504.248	636.45	720.03	833.1	833.1	41
July	GmJMC167	G05S03	74.1465	148.293	219.902	301.25	451.334	594.726	669.486	812.12	812.12	812.12	41
July	GmJMC167	G05S04	56.0041	112.008	187.278	276.614	368.533	489.727	603.12	630.56	895.16	895.16	41
July	GmJMC167	J08S01	87.5288	175.058	268.118	369.7	494.062	597.678	742.507	900.55	900.55	900.55	41
July	GmJMC167	J08S02	73.4135	146.827	237.406	342.254	460.502	608.918	730.224	995.69	1078.5	1078.5	41
July	GmJMC167	J08S03	52.9612	105.922	198.06	316.104	415.228	525.952	694.396	710.47	796.5	796.5	41
July	GmJMC167	J08S04	63.2553	126.511	212.632	316.767	421.232	496.568	658.881	688.99	802.33	802.33	41
July	GmJMC172	G06S01	31.3765	62.7529	125.752	211.65	297.642	413.648	439.718	506.2	506.2	557.974	44
July	GmJMC172	G06S02	31.6359	63.2718	106.194	168.324	278.944	293.746	313.43	313.43	335.08	412.019	44
July	GmJMC172	G06S03	37.0629	74.1259	107.006	152.351	271.46	271.46	318.35	387.44	400.62	445.569	41
July	GmJMC172	G06S04	40.6659	81.3318	142.724	229.831	356.8	356.8	371.195	449	497.39	497.39	44
July	GmJMC172	J07S01	37.5406	75.0812	120.398	178.423	271.113	324.267	354.453	420.97	421.4	467.189	45
July	GmJMC172	J07S02	46.4471	92.8941	165.992	255.093	310.97	310.97	430.809	476.51	489.68	489.68	44
July	GmJMC172	J07S03	42.5559	85.1118	144.09	222.066	334.12	410.14	423.699	442.59	442.59	468.21	44
July	GmJMC172	J07S04	33.74	67.48	136.08	236.276	350.19	350.19	438.321	503.15	503.15	575.915	44
July	GmJMC177	G07S01	61.7112	123.422	200.114	298.141	436.517	453.363	531.7	531.7	550.11	640.83	41
July	GmJMC177	G07S02	54.9994	109.999	165.398	236.82	387.773	449.887	522.96	522.96	543.88	543.88	41
July	GmJMC177	G07S03	55.4894	110.979	184.22	269.291	334.58	334.58	403.561	478.05	478.05	478.05	41
July	GmJMC177	G07S04	45.5412	91.0824	175.784	290.103	398.771	464.649	492.131	618.63	629.94	629.94	41
July	GmJMC177	J06S01	24.9447	49.8894	111.552	207.996	342.798	447.012	487.824	504.09	504.09	588.79	41
July	GmJMC177	J06S02	36.2188	72.4376	130.024	193.12	197.197	225.733	250.719	303.56	355.95	355.95	41
July	GmJMC177	J06S03	59.2488	118.498	166.826	232.564	423.783	446.277	489.43	489.43	531.44	531.44	41
July	GmJMC177	J06S04	45.5659	91.1318	138.604	200.764	333.887	415.483	466.866	486.44	486.44	588.544	41
July	GmJMC179	G08S01	58.2606	116.521	178.778	260.381	424.361	494.019	575.959	605.91	605.91	605.91	41
July	GmJMC179	G08S02	58.1288	116.258	191.862	288.797	428.99	532.66	678.504	737.82	737.82	737.82	41
July	GmJMC179	G08S03	57.9312	115.862	202.234	311.294	427.81	540.16	675.297	749.76	826.6	826.6	41
July	GmJMC179	G08S04	78.0294	156.059	226.3	297.781	414.023	543.897	620.175	716.88	750.72	750.72	41
July	GmJMC179	J05S01	60.5953	121.191	183.532	257.53	389.274	495.006	592.017	728.29	817.39	817.39	41
July	GmJMC179	J05S02	51.8329	103.666	170.376	255.437	380.85	489.42	597.129	726.13	778.42	778.42	41
July	GmJMC179	J05S03	68.5382	137.076	213.738	304.337	437.278	541.842	689.554	720.03	842.26	842.26	38
July	GmJMC179	J05S04	65.5241	131.048	195.018	264.883	375.654	477.676	597.011	639.79	808.58	808.58	41
July	GmJMC180	G09S01	55.4276	110.855	189.878	291.576	419.573	526.137	701.53	701.53	701.53	721.751	27
July	GmJMC180	G09S02	47.25	94.5	173.286	278.889	400.978	508.062	632.689	694.42	694.42	694.42	29
July	GmJMC180	G09S03	52.5824	105.165	193.084	309.737	446.44	623.12	747.966	799.46	799.46	799.46	27
July	GmJMC180	G09S04	51.3635	102.727	188.668	306.049	460.167	636.473	863.41	863.41	863.41	863.41	27
July	GmJMC180	J04S01	49.3541	98.7082	152.188	206.413	240.81	240.81	240.81	240.81	240.81	240.81	29
July	GmJMC180	J04S02	50.1859	100.372	195.184	337.386	546.409	655.251	845.11	845.11	933.83	933.83	27
July	GmJMC180	J04S03	54.7812	109.562	211.6	352.94	511.502	634.438	839.84	839.84	839.84	839.84	29
July	GmJMC180	J04S04	63.2924	126.585	205.942	309.523	481.82	628.12	808.21	808.21	808.21	808.21	27
July	GmJMC184	G10S01	67.8465	135.693	211.774	311.003	506.502	668.638	711.556	781.32	796.8	796.8	41
July	GmJMC184	G10S02	70.4612	140.922	238.132	362.513	521.896	635.334	739.942	752.98	752.98	752.98	41
July	GmJMC184	G10S03	65.9729	131.946	232.616	360.716	495.796	622.114	681.549	805.02	836.08	836.08	41
July	GmJMC184	G10S04	61.5671	123.134	181.532	239.479	308.157	371.903	462.549	574.61	728.31	728.31	44
July	GmJMC184	J03S01	75.5382	151.076	211.758	284.064	475.234	559.966	674.324	768.22	775.29	775.29	41
July	GmJMC184	J03S02	70.9429	141.886	231.33	343.08	496.243	594.407	693.987	749.83	799.93	799.93	41
July	GmJMC184	J03S03	66.2447	132.489	234.612	367.183	515.279	629.091	703.905	806.07	812.12	812.12	41
July	GmJMC184	J03S04	70.2306	140.461	228.204	341.721	522.158	649.052	679.463	765.44	866.91	866.91	41
July	L323	H01S01	58.3347	116.669	200.674	310.257	455.124	583.956	712.189	793.1	808.2	808.2	52
July	L323	H01S02	35.3376	70.6753	121.936	191.521	293.067	356.603	438.815	492.54	547.1	606.11	56
July	L323	H01S03	38.9776	77.9553	119.108	170.831	273.878	363.042	444.965	476.92	541.13	608.697	56
July	L323	H01S04	77.8729	155.746	232.7	316.277	439.461	537.049	666.121	747.54	841.9	841.9	56
July	L323	I12S01	64.1282	128.256	201.12	283.884	388.866	506.574	656.06	729.21	838.97	838.97	56
July	L323	I12S02	37.3553	74.7106	125.58	193.171	305.238	447.042	512.126	626.83	743.59	743.59	56
July	L323	I12S03	74.2124	148.425	217.746	300.28	476.732	608.978	695.804	769.19	827.09	827.09	52
July	L323	I12S04	72.7835	145.567	231.056	330.003	447.88	537.9	721.325	775.26	802.96	802.96	56
July	MISUZU	H08S01	77.6588	155.318	238.38	329.836	440.413	509.457	565.85	565.85	565.85	565.85	31
July	MISUZU	H08S02	77.1194	154.239	234.186	321.171	426.247	462.833	489.909	516.29	516.29	516.29	31
July	MISUZU	H08S03	87.5124	175.025	262.918	349.591	419.516	443.144	493.012	500.87	500.87	511.703	27
July	MISUZU	H08S04	93.6847	187.369	275.68	360.599	441.184	472.786	519.064	553.32	553.32	584.986	31
July	MISUZU	I05S01	84.5271	169.054	244.876	317.154	394.46	394.46	450.969	501.57	501.57	531.574	31
July	MISUZU	I05S02	81.9618	163.924	269.91	388.496	464.182	477.568	584.31	584.31	614.46	614.46	29
July	MISUZU	I05S03	87.4053	174.811	252.842	329.404	431.534	486.866	528.87	528.87	595.53	595.53	31
July	MISUZU	I05S04	79.0547	158.109	225.218	292.416	398.349	410.941	486.38	507.03	507.03	507.03	31
July	Norin2	H09S01	78.7747	157.549	226.586	295.871	394.1	394.1	519.233	559.57	559.57	559.57	29
July	Norin2	H09S02	80.8747	161.749	255.03	355.091	427.88	427.88	467.342	507.61	507.61	507.61	27
July	Norin2	H09S03	67.1424	134.285	214.344	305.351	396.374	442.116	455.57	455.57	455.57	455.57	27
July	Norin2	H09S04	58.1412	116.282	190.052	281.773	405.843	499.737	523.45	595.55	595.55	595.55	29
July	Norin2	I04S01	55.6747	111.349	189.522	292.69	430.983	487.637	578.498	583.87	583.87	583.87	34
July	Norin2	I04S02	47.7482	95.4965	202.64	346.457	439.951	514.929	541.05	541.05	541.05	541.05	31
July	Norin2	I04S03	59.9818	119.964	193.01	284.706	419.39	493.38	550.02	550.02	550.02	550.02	31
July	Norin2	I04S04	59.8994	119.799	186.686	268.944	399.707	456.803	516.625	519.32	519.32	519.32	31
July	GmWMC042	H03S01	38.9365	77.8729	136.632	212.306	287.7	287.7	400.033	419.23	419.23	419.23	24
July	GmWMC042	H03S02	28.9553	57.9106	128.236	237.621	372.69	372.69	373.49	373.49	373.49	373.49	24
July	GmWMC042	H03S03	34.37	68.74	136.83	248.639	439.25	439.25	516.13	516.13	516.13	516.13	25
July	GmWMC042	H03S04	40.1676	80.3353	145.786	238.16	358.28	358.28	806.06	806.06	806.06	806.06	24
July	GmWMC042	I10S01	24.8706	49.7412	102.7	187.489	315.52	315.52	337.05	337.05	337.05	337.05	25
July	GmWMC042	I10S02	18.4182	36.8365	49.29	66.5786	129.677	132.523	178.76	178.76	178.76	178.76	27
July	GmWMC042	I10S03	15.1488	30.2976	58.114	107.974	223.4	280.66	319.818	341.22	341.22	376.071	27
July	GmWMC042	I10S04	21.8194	43.6388	72.782	110.723	160.24	160.24	248.81	248.81	248.81	267.868	27
July	GmWMC071	H02S01	38.2818	76.5635	143.27	233.854	327.614	348.296	370.02	415.03	421.22	421.22	34
July	GmWMC071	H02S02	35.3129	70.6259	138.184	232.211	333.227	393.893	402.888	405.18	405.18	405.18	34
July	GmWMC071	H02S03	46.6035	93.2071	165.412	264.41	391.256	411.874	470.366	507.93	507.93	507.93	36
July	GmWMC071	H02S04	58.1	116.2	190.164	278.789	376.896	432.444	446.354	448.62	448.62	448.62	34
July	GmWMC071	I11S01	56.8606	113.721	183.842	271.183	383.46	383.46	440.326	472.43	478.08	478.08	36
July	GmWMC071	I11S02	58.6106	117.221	151.048	172.711	230.837	276.453	296.709	323.44	331.85	331.85	36
July	GmWMC071	I11S03	67.9824	135.965	186.368	236.296	349.638	385.952	458.614	485.52	485.52	485.52	36
July	GmWMC071	I11S04	65.6641	131.328	191.706	251.166	322.802	357.818	362.82	362.82	365.35	374.625	36
July	GmWMC084	H07S01	48.7365	97.4729	170.832	258.067	309.23	309.23	328.37	328.37	328.37	328.37	27
July	GmWMC084	H07S02	53.1547	106.309	152.698	200.176	272.57	272.57	385.8	385.8	385.8	385.8	29
July	GmWMC084	H07S03	40.6	81.2	149.408	234.229	285.88	285.88	404.69	404.69	404.69	404.69	27
July	GmWMC084	H07S04	61.5588	123.118	188.208	257.234	323.02	323.02	371.65	371.65	371.65	399.422	27
July	GmWMC084	I06S01	42.9635	85.9271	121.392	159.867	237.25	237.25	282.243	340.92	340.92	340.92	29
July	GmWMC084	I06S02	37.2935	74.5871	113.846	161.176	235.67	235.67	265.61	265.61	268.68	268.68	29
July	GmWMC084	I06S03	55.5306	111.061	157.04	203.031	279.36	279.36	279.36	279.36	279.36	317.335	29
July	GmWMC084	I06S04	53.5912	107.182	177.35	257.674	314.82	314.82	319.238	327.76	339.83	339.83	29
July	GmWMC115	H05S01	55.1682	110.336	157.94	208.079	314.294	461.466	526.762	658.03	658.03	719.892	31
July	GmWMC115	H05S02	44.3141	88.6282	164.012	260.661	351.449	480.381	535.568	599.6	630.44	630.44	29
July	GmWMC115	H05S03	62.4976	124.995	188.876	260.49	374.763	503.937	646.223	652.26	703.72	703.72	31
July	GmWMC115	H05S04	39.7518	79.5035	126.056	182.759	265.716	324.414	436.41	436.41	442.76	489.231	31
July	GmWMC115	I08S01	51.8906	103.781	182.008	284.507	412.877	533.743	716.72	719.66	774.72	774.72	29
July	GmWMC115	I08S02	46.3853	92.7706	149.138	216.661	316.119	475.081	572.566	600.19	685.94	685.94	31
July	GmWMC115	I08S03	53.6982	107.396	172.014	246.311	334.002	448.398	544.16	544.16	633.29	633.29	34
July	GmWMC115	I08S04	58.4171	116.834	162.63	209.909	324.922	452.198	567.225	621.72	719.05	719.05	31

## Sheet: MF2019
Supplementary Data 2. Phenotypic data of soybean sown at Miyazaki field in 2019
Sowing time	Accession ID	Field code	Weekly plant height based on 7 days (mm)										Flowering time (days)
			1st week	2nd week	3rd week	4th week	5th week	6th week	7th week	8th week	9th week	10th week
June	GmJMC002	A01S01	40.9675	91.5227	166.047	190.977	213.287	216.693	231.46	231.46	231.46	231.46	29
June	GmJMC003	A01S02	64.5108	141.585	250.065	295.459	387.213	424.757	447.56	447.56	447.56	447.56	34
June	GmJMC004	A01S03	50.26	98.6891	142.541	164.414	225.924	264.036	273.86	275.614	281.752	287.89	34
June	GmJMC005	A01S04	62.895	126.555	192.125	220.406	280.966	303.964	323.66	324.658	328.149	331.64	34
June	GmJMC007	A01S05	51.975	106.996	169.634	201.306	291.496	344.244	376.42	380.323	393.981	407.64	34
June	GmJMC008	A01S06	38.0858	76.9227	117.637	139.499	214.531	310.159	323.82	348.617	349.169	349.72	36
June	GmJMC009	A01S07	NA	12.4218	55.8982	68.32	68.6244	70.7556	114.74	131.95	131.95	131.95	49
June	GmJMC013	A01S08	42.4958	83.6518	121.458	141.927	215.113	321.397	347.29	369.084	382.887	396.69	43
June	GmJMC016	A02S01	46.9175	92.3209	133.939	154.699	217.612	285.528	311	329	329	329	36
June	GmJMC021	A02S02	49.77	109.555	194.375	229.567	306.862	387.728	405.2	418.386	423.378	428.37	43
June	GmJMC023	A02S03	68.2967	129.867	174.623	196.001	260.26	349.23	366.86	397.66	397.66	397.66	37
June	GmJMC026	A02S04	51.3392	100.095	142.395	164.396	240.953	360.397	379.48	393.862	401.361	408.86	40
June	GmJMC028	A02S05	60.7775	119.977	175.233	200.691	277.269	407.111	440.77	504.842	527.636	550.43	54
June	GmJMC030	A02S06	63.2042	121.463	167.357	193.011	284.059	394.651	418.88	425.725	449.683	473.64	40
June	GmJMC032	A02S07	52.0042	109.957	182.783	214.604	300.684	440.646	515.8	516.136	517.313	518.49	49
June	GmJMC033	A02S08	58.66	129.027	228.663	267.697	341.94	417.82	432.37	435.291	445.516	455.74	36
June	GmJMC034	A03S01	47.3433	92.5291	132.321	152.583	207.283	216.687	219.55	226.951	232.556	238.16	36
June	GmJMC037	A03S02	59.535	118.475	175.925	202.121	263.97	286.09	299.55	302.03	310.71	319.39	36
June	GmJMC039	A03S03	57.8842	104.492	122.908	132.246	156.7	156.7	172.78	192.191	193.631	195.07	36
June	GmJMC040	A03S04	52.7392	97.8373	123.833	143.193	230.586	341.154	391.75	418.62	418.62	418.62	49
June	GmJMC041	A03S05	74.8942	146.85	211.46	242.766	330.161	402.409	423.53	423.53	423.53	423.53	36
June	GmJMC043	A03S06	65.2808	122.272	158.538	177.653	244.416	344.134	358.38	380.54	380.54	380.54	43
June	GmJMC044	A03S07	65.1525	128.019	185.171	216.054	318.999	428.331	451.54	451.54	451.54	451.54	40
June	GmJMC047	A03S08	69.0958	127.032	157.068	177.497	267.892	403.078	430.66	430.756	431.093	431.43	43
June	GmJMC049	A04S01	38.9842	76.6391	110.971	124.5	170.031	332.509	405.67	423.18	423.74	424.3	49
June	GmJMC050	A04S02	56.3267	108.895	152.065	174.604	254.849	387.981	412.02	427	427	427	43
June	GmJMC051	A04S03	82.7808	153.546	194.274	215.78	287.656	376.244	414.24	414.24	414.24	414.24	43
June	GmJMC052	A04S04	54.2092	101.814	132.906	141.906	153.873	232.787	275.98	275.98	275.98	275.98	43
June	GmJMC053	A04S05	47.74	97.0873	150.453	171.173	220.007	331.983	375.54	380.45	380.45	380.45	43
June	GmJMC054	A04S06	75.0517	130.127	135.263	144.173	201.101	286.999	332.75	353.97	353.97	353.97	54
June	GmJMC055	A04S07	48.7083	91.2873	118.543	137.967	224.952	345.088	392.55	392.55	392.55	392.55	36
June	GmJMC056	A04S08	50.0733	100.169	150.321	175.909	257.856	358.624	411.17	411.17	411.17	411.17	40
June	GmJMC057	A05S01	34.6792	66.8882	92.9218	106.036	147.579	200.001	272.35	326.79	346.355	365.92	54
June	GmJMC058	A05S02	43.3417	82.2618	110.128	119.304	138.899	225.061	264.07	286.035	301.348	316.66	57
June	GmJMC059	A05S03	45.6517	94.0382	149.262	177.413	269.279	392.681	417.76	421.768	435.794	449.82	49
June	GmJMC060	A05S04	58.905	109.16	137.79	156.107	234.697	359.063	417.65	417.65	417.65	417.65	49
June	GmJMC061	A05S05	46.7308	97.0973	156.553	179.61	219.889	246.901	302.28	302.579	303.624	304.67	36
June	GmJMC062	A05S06	54.4717	104.835	144.925	167.5	243.49	308.38	346.48	355.726	362.678	369.63	49
June	GmJMC063	A05S07	68.4367	125.889	155.881	176.123	260.777	363.093	415.67	415.67	415.67	415.67	43
June	GmJMC064	A05S08	79.4267	145.745	179.295	207.186	328.481	408.709	420.17	421	421	421	40
June	GmJMC065	A06S01	67.7192	130.859	182.551	207.133	283.05	402.33	419.37	441.07	441.07	441.07	36
June	GmJMC067	A06S02	77.8867	148.427	200.603	226.493	307.787	415.563	475.28	477.8	477.8	477.8	43
June	GmJMC068	A06S03	64.4175	123.139	167.621	188.48	249.217	332.073	384.07	418.28	422.795	427.31	54
June	GmJMC069	A06S04	72.31	137.78	186.15	226.073	304.981	404.879	456.63	486.45	486.45	486.45	43
June	GmJMC076	A06S05	48.4575	94.13	132.84	151.71	216.477	341.823	389.04	476.523	508.556	540.59	54
June	GmJMC077	A06S06	47.285	90.1291	121.871	145.39	249.136	368.454	414.76	464.77	464.77	464.77	49
June	GmJMC078	A06S07	57.1317	112.5	163.46	193.953	303.99	405.07	424.85	435.08	435.08	435.08	43
June	GmJMC079	A06S08	63.1925	123.452	176.378	204.606	294.607	374.173	396.44	396.877	398.409	399.94	40
June	GmJMC002	A07S01	9.2225	29.7391	78.4909	99.39	141.67	144.89	145.35	150.895	154.832	158.77	43
June	GmJMC003	A07S02	70.105	142.091	218.779	254.877	340	340	347.06	355.071	360.816	366.56	34
June	GmJMC004	A07S03	55.4575	110.661	165.229	190.214	254.408	309.202	339.89	340.333	341.881	343.43	34
June	GmJMC005	A07S04	63.525	123.678	175.402	204.033	288.521	298.119	314.28	314.845	316.823	318.8	34
June	GmJMC007	A07S05	68.7983	130.4	174.01	204.546	322.421	388.369	411.18	416.02	416.02	416.02	34
June	GmJMC008	A07S06	37.6017	71.3818	95.6082	110.52	161.013	178.887	181.44	188.213	191.301	194.39	34
June	GmJMC009	A07S07	0	0	0	13.3057	18.6278	51.0222	55.65	58.0313	66.3656	74.7	54
June	GmJMC013	A07S08	43.82	90.9182	146.212	167.603	213.868	302.822	371.54	385.455	386.487	387.52	43
June	GmJMC016	A08S01	50.6275	105.03	168.87	193.817	247.493	341.527	354.96	365.22	365.22	365.22	36
June	GmJMC021	A08S02	62.8892	119.779	161.671	223.183	295.628	323.822	327.85	332.99	332.99	332.99	34
June	GmJMC023	A08S03	54.2442	105.586	149.674	175.366	272.137	399.513	418.2	418.2	418.2	418.2	43
June	GmJMC026	A08S04	47.1508	97.71	156.79	191.879	322.321	470.659	491.85	498.76	501.56	504.36	40
June	GmJMC028	A08S05	66.6167	121.907	148.883	175.689	307.11	424.92	479.48	527.464	551.732	576	54
June	GmJMC030	A08S06	67.7483	122.656	145.464	172.186	311.167	435.393	454.53	457.296	466.978	476.66	40
June	GmJMC032	A08S07	59.6633	110.529	139.401	164.664	286.806	427.194	497.34	500.35	510.885	521.42	49
June	GmJMC033	A08S08	30.45	61.5873	94.4427	106.803	132.057	183.973	198.14	201.226	212.028	222.83	49
June	GmJMC034	A09S01	57.6217	104.244	123.366	142.696	243.786	369.054	397.82	399.36	399.36	399.36	43
June	GmJMC037	A09S02	60.3225	112.725	145.325	156.604	175.828	227.892	235.33	238.422	249.246	260.07	36
June	GmJMC039	A09S03	51.4908	93.8918	113.568	121.21	134.519	142.841	144.19	148.903	153.916	158.93	36
June	GmJMC040	A09S04	71.2075	132.326	168.224	190.913	289.04	453.75	495.61	500.916	519.488	538.06	43
June	GmJMC041	A09S05	59.4008	119.359	180.711	215.24	330.188	420.822	433.77	443.06	453.91	464.76	36
June	GmJMC043	A09S06	41.3875	76.4118	95.5282	115.083	219.05	354.92	374.33	390.446	394.528	398.61	43
June	GmJMC044	A09S07	59.6867	111.304	142.746	169.464	292.342	407.648	447.73	447.73	447.73	447.73	40
June	GmJMC047	A09S08	69.3	133.518	185.032	216.62	336.06	463.6	547.29	547.985	550.417	552.85	43
June	GmJMC049	A10S01	40.075	76.7491	104.921	125.179	217.429	350.421	439.07	443.79	443.79	443.79	49
June	GmJMC050	A10S02	50.4292	102.203	157.337	188.394	293.78	388.7	410.89	410.89	410.89	410.89	43
June	GmJMC051	A10S03	84.0992	157.608	204.642	230.666	323.473	444.527	462.99	463.857	466.894	469.93	43
June	GmJMC052	A10S04	45.4475	90.0664	132.614	165.947	330.103	589.757	687.84	718.6	718.6	718.6	43
June	GmJMC053	A10S05	64.2717	127.649	188.791	220.767	324.691	442.859	491.88	491.88	491.88	491.88	43
June	GmJMC054	A10S06	75.495	143.471	192.649	218.884	307.578	416.692	453.47	515.67	515.67	515.67	49
June	GmJMC055	A10S07	52.4183	107.462	169.068	197.893	281.857	398.243	416.43	426.91	426.91	426.91	40
June	GmJMC056	A10S08	53.7075	107.897	163.293	188.639	264.666	397.074	448.51	448.51	448.51	448.51	49
June	GmJMC057	A11S01	42.8808	84.6027	123.427	142.499	205.396	310.574	365.95	387.395	402.218	417.04	54
June	GmJMC058	A11S02	58.555	112.1	153.12	173.623	237.917	319.093	330.69	351.24	351.24	351.24	57
June	GmJMC059	A11S03	50.1433	95.9036	130.706	152.869	246.437	388.233	436.68	436.68	436.68	436.68	49
June	GmJMC060	A11S04	70.3442	137.501	196.689	223.213	297.929	417.201	491.44	533.51	533.51	533.51	49
June	GmJMC061	A11S05	62.7492	124.497	183.743	209.577	276.774	373.056	402.87	411.5	411.5	411.5	49
June	GmJMC062	A11S06	63.0933	125.685	187.025	214.931	293.073	404.047	429.39	429.39	429.39	429.39	49
June	GmJMC063	A11S07	63.6825	123.21	172.35	199.239	299.508	461.752	538.78	538.78	538.78	538.78	43
June	GmJMC064	A11S08	72.8817	133.895	165.235	189.989	303.539	434.851	479.59	485.9	485.9	485.9	40
June	GmJMC065	A12S01	58.3975	111.623	151.917	173.946	251.296	351.084	378.29	382.89	382.89	382.89	43
June	GmJMC067	A12S02	73.8617	138.338	179.352	204.203	300.068	419.542	494.39	495.359	498.749	502.14	49
June	GmJMC068	A12S03	67.4917	123.558	151.062	166.491	213.287	222.853	235.45	262.44	272.835	283.23	57
June	GmJMC069	A12S04	30.0358	56.9736	76.1664	102.706	229.04	229.04	241	242.325	246.962	251.6
June	GmJMC076	A12S05	58.7008	109.886	142.284	167.954	280.212	376.618	445.68	506.464	518.657	530.85	54
June	GmJMC077	A12S06	74.9117	140.415	182.395	211.281	331.129	460.621	537.94	538.51	538.51	538.51	49
June	GmJMC078	A12S07	66.2317	137.771	222.579	253.413	312.032	445.048	507.32	514.31	514.31	514.31	43
June	GmJMC079	A12S08	52.2375	110.823	185.277	220.776	308.462	324.788	333.59	336.414	346.297	356.18	36
June	GmJMC080	B01S01	52.6283	103.633	150.577	170.584	225.541	333.279	405.07	454.796	485.093	515.39	54
June	GmJMC081	B01S02	84.665	155.027	189.633	207.406	267.32	355.52	401.08	413.816	458.393	502.97	43
June	GmJMC082	B01S03	66.6925	128.421	177.739	204.81	290.897	348.343	372.17	394.653	419.161	443.67	49
June	GmJMC085	B01S04	57.855	115.513	172.677	202.801	298.724	390.946	440.05	497.83	536.155	574.48	65
June	GmJMC090	B01S05	57.2425	111.735	159.355	183.674	268.24	410.2	452.12	473.59	473.59	473.59	43
June	GmJMC091	B01S06	62.6033	128.591	203.039	241.81	363.553	480.757	514.77	586.314	587.447	588.58	49
June	GmJMC092	B01S07	87.1908	174.639	262.731	308.639	448.682	557.968	573.58	577.031	589.111	601.19	40
June	GmJMC093	B01S08	53.7425	113.225	187.055	208.64	231.833	373.607	402.71	481.405	484.467	487.53	54
June	GmJMC096	B02S01	48.8542	97.7791	146.881	170.97	250.907	387.943	461.61	503.933	531.626	559.32	54
June	GmJMC098	B02S02	56.1458	104.586	133.764	147.471	199.287	336.393	418.86	552.304	632.397	712.49	65
June	GmJMC099	B02S03	56.8575	115.15	177.03	203.906	278.583	415.107	497.52	568.747	599.434	630.12	54
June	GmJMC100	B02S04	72.6192	138.472	187.408	210.021	279.222	401.108	533.05	538.644	538.832	539.02	49
June	GmJMC101	B02S05	48.895	99.3109	153.529	177.814	250.954	393.576	507.72	596.874	630.767	664.66	57
June	GmJMC102	B02S06	48.7667	99.94	157.13	179.537	236.608	381.282	435.96	437.984	445.067	452.15	49
June	GmJMC106	B02S07	49.4375	92.5955	120.055	137.064	210.621	340.619	384.65	472.046	535.698	599.35	72
June	GmJMC110	B02S08	62.195	126.525	196.195	224.453	288.569	386.561	400.56	438.025	458.063	478.1	54
June	GmJMC111	B03S01	0	13.7309	61.7891	83.09	137.687	201.923	257.78	336.549	355.654	374.76	57
June	GmJMC114	B03S02	62.5975	129.332	206.408	242.351	346.371	489.809	582.81	637.836	664.073	690.31	54
June	GmJMC116	B03S03	63.6883	125.698	183.512	213.173	310.701	441.399	537.41	591.315	608.517	625.72	49
June	GmJMC117	B03S04	52.7625	101.632	140.768	162.109	237.566	339.104	428.35	514.458	593.934	673.41	65
June	GmJMC121	B03S05	49.9392	100.486	152.554	180.319	276.352	407.268	514.67	588.81	663.22	737.63	65
June	GmJMC126	B03S06	61.7283	123.293	184.447	214.333	295.589	343.041	390.8	434.27	515.575	596.88	65
June	GmJMC128	B03S07	51.6833	102.776	152.394	183.216	296.023	386.557	415.1	444.651	453.651	462.65	43
June	GmJMC131	B03S08	84.8458	164.208	229.862	265.66	385.818	511.242	582.48	631.511	635.401	639.29	54
June	GmJMC137	B04S01	56.9917	117.209	185.491	217.474	307.104	410.596	513.76	570.63	570.63	570.63	75
June	GmJMC149	B04S02	67.305	130.758	184.582	211.209	296.102	417.918	526.18	589.003	644.171	699.34	54
June	GmJMC158	B04S03	32.1008	71.4955	129.125	156.409	241.468	382.502	517.73	602.129	678.249	754.37	65
June	GmJMC161	B04S04	72.7883	138.344	185.816	200.664	236.042	429.748	567.66	674.09	810.695	947.3	75
June	GmJMC167	B04S05	57.8725	114.159	166.481	193.48	284.364	414.456	509.67	610.586	711.338	812.09	65
June	GmJMC172	B04S06	34.6325	70.1827	108.027	143.127	304.489	413.961	499.34	512.801	559.916	607.03	77
June	GmJMC177	B04S07	74.9233	141.209	185.901	202.603	251.878	431.622	521.64	643.816	736.203	828.59	72
June	GmJMC179	B04S08	56.7525	110.028	154.612	182.109	289.54	421.7	507.67	627.685	708.132	788.58	72
June	GmJMC180	B05S01	62.6792	121.788	171.972	201.171	306.704	421.256	526.67	653.92	653.92	653.92	49
June	GmJMC184	B05S02	64.7033	124.829	173.511	204.809	324.991	435.949	555.48	638.777	673.454	708.13	72
June	HOJAK	B05S03	63.805	120.467	159.273	191.6	329.348	401.502	460.4	494.33	494.33	494.33	49
June	5002T	B05S04	43.7208	95.5573	167.683	202.809	306.661	423.849	461.59	529.62	529.62	529.62	49
June	L323	B05S05	75.2967	142.715	190.435	212.061	282.453	439.557	523.49	653.769	744.554	835.34	79
June	GmWMC071	B05S06	65.6892	134.463	210.947	250.733	358.33	358.33	375.63	401.019	402.904	404.79	40
June	GmWMC042	B05S07	47.565	89.9891	119.561	151.59	299.323	343.097	374.85	376.479	382.179	387.88	43
June	GmJMC112	B05S08	72.8642	143.079	206.671	224.84	252.252	444.138	513.26	520.164	544.327	568.49	54
June	GmWMC115	B06S01	52.745	106.776	164.024	201.261	338.391	421.279	495.47	599.069	673.964	748.86	36
June	GmJMC025	B06S02	81.97	165.589	253.331	278.4	309.057	523.653	554.31	562.435	562.628	562.82	37
June	GmWMC084	B06S03	55.8133	105.425	139.535	182.107	379.577	383.123	443.76	492.86	492.86	492.86	43
June	MISUZU	B06S04	49.2567	95.5382	134.382	161.847	273.688	369.152	421.94	467.36	467.36	467.36	43
June	Norin2	B06S05	74.8183	144.878	203.042	219.66	232.767	324.513	362.67	366.61	380.4	394.19	34
June	GmJMC080	B07S01	40.6467	82.2436	126.216	145.16	185.67	201.28	269.3	275.874	279.037	282.2	37
June	GmJMC081	B07S02	73.1675	134.923	168.147	189.551	278.954	404.496	456.35	465.325	480.112	494.9	43
June	GmJMC082	B07S03	59.08	116.011	167.569	195.321	290.632	410.908	489.97	533.802	534.721	535.64	49
June	GmJMC085	B07S04	60.2992	118.757	172.613	199.551	280.584	362.656	426.62	442.279	491.939	541.6	65
June	GmJMC090	B07S05	37.7942	81.2918	139.048	162.383	221.372	347.318	388.26	404.632	407.966	411.3	43
June	GmJMC091	B07S06	60.3575	122.932	191.048	221.667	305.907	426.983	494.26	573.395	583.457	593.52	54
June	GmJMC092	B07S07	73.8908	147.275	219.395	259.677	392.369	494.771	524	534.212	545.106	556	40
June	GmJMC093	B07S08	71.5925	137.132	187.538	207.319	256.781	377.119	414.2	479.816	486.243	492.67	54
June	GmJMC096	B08S01	53.9933	106.458	155.102	184.626	295.006	411.384	464.1	511.707	542.289	572.87	54
June	GmJMC098	B08S02	67.375	127.031	167.389	195.471	305.827	383.153	445.84	547.65	621.78	695.91	57
June	GmJMC099	B08S03	66.6108	122.805	152.955	172.513	253.972	364.588	424.46	493.898	546.634	599.37	54
June	GmJMC100	B08S04	70.8108	138.043	196.327	225.546	317.807	435.873	469.13	542.966	571.093	599.22	54
June	GmJMC101	B08S05	65.1292	118.121	140.769	158.603	244.142	365.678	469.16	527.83	566.89	605.95	57
June	GmJMC102	B08S06	50.4408	88.1518	94.0382	107.151	192.041	306.149	355.58	377.61	377.61	377.61	43
June	GmJMC106	B08S07	44.0883	78.7491	89.8409	103.729	183.246	289.684	334.43	372.986	432.368	491.75	79
June	GmJMC110	B08S08	61.7983	119.715	167.925	192.134	268.83	367.46	444.47	513.963	537.281	560.6	54
June	GmJMC111	B09S01	72.5667	140.616	197.374	224.526	305.361	411.909	443.79	554.784	565.577	576.37	54
June	GmJMC114	B09S02	79.1233	157.525	234.125	272.959	393.397	524.623	598.5	675.701	693.731	711.76	54
June	GmJMC116	B09S03	70.4667	130.322	163.648	190.114	310.091	438.269	503.96	550.315	560.342	570.37	49
June	GmJMC117	B09S04	52.7275	99.0627	129.417	148.941	223.56	290.13	351.24	433.448	493.499	553.55	65
June	GmJMC121	B09S05	55.8658	104.581	135.419	160.514	274.948	392.042	471.07	533.666	587.273	640.88	65
June	GmJMC126	B09S06	63.0117	121.389	168.181	194.117	284.403	388.587	409.69	430.903	451.421	471.94	54
June	GmJMC128	B09S07	52.2142	102.752	149.098	170.289	217.98	217.98	223.26	233.71	233.71	233.71	37
June	GmJMC131	B09S08	86.6075	161.826	208.574	240.936	314.442	417.148	482.04	552.329	562.859	573.39	54
June	GmJMC137	B10S01	72.1233	126.476	136.404	156.416	276.374	394.706	470.6	579.85	655.17	730.49	65
June	GmJMC149	B10S02	68.6817	125.462	152.488	171.669	256.666	370.384	475.77	553.824	628.632	703.44	65
June	GmJMC158	B10S03	45.15	79.8927	88.6173	93.8471	128.822	258.688	322.74	435.036	512.968	590.9	65
June	GmJMC161	B10S04	60.8183	110.46	132.16	151.031	223.96	280.8	290.83	397.117	518.314	639.51	75
June	GmJMC167	B10S05	66.1325	117.875	133.645	175.546	251.163	366.127	441.77	543.236	581.863	620.49	65
June	GmJMC172	B10S06	39.8125	78.8791	116.081	133.367	186.249	276.821	327.22	454.749	590.229	725.71	77
June	GmJMC177	B10S07	45.5817	93.9745	149.395	178.743	276.267	391.393	454.86	536.192	634.411	732.63	65
June	GmJMC179	B10S08	61.2325	115.09	150.51	172.711	261.009	371.671	393.21	438.946	502.633	566.32	65
June	GmJMC180	B11S01	49.84	96.1109	133.459	160.57	273.863	376.437	464.82	561.49	572.375	583.26	49
June	GmJMC184	B11S02	54.8858	105.368	144.842	174.896	279.694	374.646	479.5	549.503	637.116	724.73	79
June	HOJAK	B11S03	47.9908	95.3536	141.146	165.187	211.881	316.679	355.47	401.04	401.04	401.04	49
June	5002T	B11S04	40.2908	78.8664	113.154	154.841	227.173	333.177	406.44	422.751	431.786	440.82	49
June	L323	B11S05	68.5533	124.598	149.372	168.677	256.152	363.758	464.58	550.78	662.955	775.13	77
June	GmWMC071	B11S06	43.61	80.3073	99.7227	115.549	177.973	270.607	322.29	333.16	333.16	333.16	54
June	GmWMC042	B11S07	37.5258	78.9973	130.333	152.144	211.021	323.099	370.02	370.874	373.862	376.85	49
June	GmJMC112	B11S08	65.6075	124.89	168.36	194.859	291.871	379.659	481.91	481.91	481.91	481.91	54
June	GmWMC115	B12S01	52.9317	103.693	149.027	171.3	247.454	389.096	482.98	577.389	623.269	669.15	34
June	GmJMC025	B12S02	61.0225	120.692	176.978	206.506	302.201	407.349	465.17	466.696	472.038	477.38	36
June	GmWMC084	B12S03	58.3683	108.082	136.158	157.339	251.396	357.134	436.64	489.534	500.292	511.05	49
June	MISUZU	B12S04	59.7917	121.036	185.914	220.287	281.028	374.532	387.89	409.153	411.156	413.16	43
June	Norin2	B12S05	59.6167	115.565	162.345	186.519	264.963	360.117	402.99	406.631	419.376	432.12	36
July	GmJMC002	C01S01	20.16	40.32	48.96	48.96	48.96	59.63	59.7344	60.4656	60.57	67.07	29
July	GmJMC003	C01S02	64.7376	129.475	172.94	200.45	204.38	214.86	215.807	222.433	223.38	237.5	29
July	GmJMC004	C01S03	69.2176	138.435	172.107	179.118	185.246	186.303	187.967	191.093	191.54	200.14	27
July	GmJMC005	C01S04	55.7735	111.547	136.143	137.357	137.53	140.76	141.576	147.284	158.39	162.61	29
July	GmJMC007	C01S05	50.8735	101.747	136.657	159.593	190.993	197.15	198.356	206.794	210.12	210.12	29
July	GmJMC008	C01S06	30.8535	61.7071	74.93	74.93	90.65	118.347	123.292	130.308	131.31	131.31	38
July	GmJMC009	C01S07	30.8206	61.6412	76.17	78.48	86.9614	102.061	139.934	170.206	174.53	174.53	48
July	GmJMC013	C01S08	42.8688	85.7376	104.11	104.11	123.85	153.997	156.02	156.02	185.84	185.84	34
July	GmJMC016	C02S01	52.4135	104.827	143.58	172.087	177.677	193.431	195.586	198.004	198.35	217.75	27
July	GmJMC021	C02S02	41.51	83.02	131.377	184.868	206.893	218.293	222.369	224.321	224.6	224.6	29
July	GmJMC023	C02S03	50.6265	101.253	144.78	182.983	228.863	254.18	254.558	257.202	257.58	257.58	34
July	GmJMC026	C02S04	62.2918	124.584	176.767	221.368	284.629	296.679	312.92	318.73	319.56	326.29	34
July	GmJMC028	C02S05	44.4665	88.9329	131.543	172.762	258.724	368.97	374.65	414.41	420.09	420.09	38
July	GmJMC030	C02S06	48.5388	97.0776	145.19	192.982	255.353	267.43	284.35	284.35	284.35	290.64	34
July	GmJMC032	C02S07	47.6329	95.2659	134.357	167.041	235.713	248.209	252.76	252.76	270.47	271.93	34
July	GmJMC033	C02S08	34.0035	68.0071	108.953	155.107	161.7	165.816	190.51	190.51	207.85	207.85	31
July	GmJMC034	C03S01	60.8424	121.685	183.5	246.045	265.54	283.611	295.56	295.56	295.56	295.56	31
July	GmJMC037	C03S02	63.4365	126.873	173.053	206.292	231.217	244.86	247.08	248.76	249	249	31
July	GmJMC039	C03S03	66.2282	132.456	185.907	229.773	279.48	290.614	313.98	313.98	325.85	343.27	31
July	GmJMC040	C03S04	61.2747	122.549	172.58	214.177	302.166	372.339	377.43	377.43	377.43	377.43	34
July	GmJMC041	C03S05	56.2224	112.445	151.42	177.46	224.286	252.474	261.81	261.88	261.89	268.7	31
July	GmJMC043	C03S06	59.9653	119.931	159.263	183.122	275.201	345.744	347.27	347.27	347.27	351.54	34
July	GmJMC044	C03S07	60.0065	120.013	165.15	199.135	250.593	258.36	258.427	258.893	268.91	271.27	31
July	GmJMC047	C03S08	54.5959	109.192	152.803	188.177	269.473	354.364	359.07	359.07	359.07	361.95	36
July	GmJMC049	C04S01	39.5912	79.1824	140.237	217.388	278.073	430.78	431.422	435.918	436.56	450.97	38
July	GmJMC050	C04S02	55.7324	111.465	191.15	288.8	378.65	449.991	463.98	463.98	469.51	482.12	34
July	GmJMC051	C04S03	57.7418	115.484	168.473	217.899	254.283	284.28	285.124	285.576	285.64	285.64	34
July	GmJMC052	C04S04	31.4876	62.9753	90.34	114.613	213.214	377.56	383.112	389.218	403.92	403.92	38
July	GmJMC053	C04S05	44.0835	88.1671	147.197	217.436	227.47	249.864	260.61	262.57	262.85	262.85	31
July	GmJMC054	C04S06	50.0006	100.001	145.71	188.2	225.993	279.354	289.28	289.28	289.28	289.28	36
July	GmJMC055	C04S07	33.7482	67.4965	102.823	139.334	194.667	250.86	252.008	260.042	261.19	261.19	34
July	GmJMC056	C04S08	59.2735	118.547	170.483	216.917	286.13	350.409	354.84	354.84	364.14	364.14	34
July	GmJMC057	C05S01	36.5853	73.1706	104.407	131.631	209.011	276.88	304.322	313.718	324.25	324.25	44
July	GmJMC058	C05S02	35.2759	70.5518	93.4633	107.102	171.201	221.31	221.31	221.31	232.93	232.93	44
July	GmJMC059	C05S03	45.0182	90.0365	130.853	168.519	237.226	260.09	263.126	284.374	287.41	287.41	34
July	GmJMC060	C05S04	54.5753	109.151	172.257	241.761	302.244	384.184	388.71	388.71	388.71	396.24	38
July	GmJMC061	C05S05	51.9524	103.905	148.753	188.274	266.511	279.143	284.229	297.451	299.34	301.81	34
July	GmJMC062	C05S06	40.9994	81.9988	108.45	123.99	230.533	271.91	273.308	283.092	284.49	284.49	38
July	GmJMC063	C05S07	52.7676	105.535	161.8	220.687	307.674	341.41	343	354.13	355.72	357.85	34
July	GmJMC064	C05S08	68.9006	137.801	190.76	231.762	281.737	311.01	311.01	311.01	311.01	314.83	34
July	GmJMC065	C06S01	44.7835	89.5671	127.24	159.58	213.674	280.1	280.359	282.171	282.43	286.72	34
July	GmJMC067	C06S02	51.7588	103.518	139.773	164.402	262.343	281.893	284.256	287.654	288.14	288.14	34
July	GmJMC068	C06S03	46.9576	93.9153	131.83	162.962	212.247	272.153	277.452	282.088	282.75	288.94	38
July	GmJMC069	C06S04	52.0718	104.144	157.16	210.885	290.646	346.74	347.493	352.767	353.63	354.68	34
July	GmJMC076	C06S05	48.2794	96.5588	128.87	149.205	231.876	315.567	359.554	368.546	373.09	373.09	44
July	GmJMC077	C06S06	45.7141	91.4282	142.203	196.774	271.89	320.58	322.554	336.376	338.35	338.35	34
July	GmJMC078	C06S07	64.3959	128.792	189.557	247.598	294.359	337.92	337.92	337.92	337.92	337.92	34
July	GmJMC079	C06S08	69.6129	139.226	179.793	198.577	201.26	266.44	268.747	284.893	287.2	308.09	29
July	GmJMC002	C07S01	11.1424	22.2847	46.1533	79.5667	84.34	84.34	87.6133	110.527	113.8	113.8	27
July	GmJMC003	C07S02	51.4088	102.818	164.79	234.685	244.67	263.67	263.67	263.67	270.36	270.36	29
July	GmJMC004	C07S03	42.49	84.98	136.033	193.509	201.72	206.686	230.06	230.06	235.58	239.53	29
July	GmJMC005	C07S04	59.0594	118.119	160.657	190.803	195.11	196.659	205.95	205.95	207.74	207.74	27
July	GmJMC007	C07S05	33.0976	66.1953	97.6867	127.973	141.437	146.033	164.47	164.47	179.46	187.85	29
July	GmJMC008	C07S06	40.1347	80.2694	114.46	144.193	210.394	221.9	221.9	221.9	221.9	276.26	31
July	GmJMC009	C07S07	32.5253	65.0506	80.7033	83.7017	101.993	147.597	147.64	147.64	147.64	147.64	44
July	GmJMC013	C07S08	60.1135	120.227	154.533	169.484	222.311	251.5	251.5	251.5	270.82	271.63	34
July	GmJMC016	C08S01	33.46	66.92	99.3933	131.127	188.64	199.08	199.08	199.08	218.28	218.28	34
July	GmJMC021	C08S02	71.0006	142.001	210.187	276.261	310.411	321.68	322.869	331.191	333.69	341.59	27
July	GmJMC023	C08S03	48.3618	96.7235	141.887	184.651	249.191	258.93	259.699	265.081	278.03	278.03	34
July	GmJMC026	C08S04	50.6182	101.236	151.187	200.636	318.777	354.723	371.06	371.06	374.23	377.45	34
July	GmJMC028	C08S05	58.8988	117.798	177.8	238.63	332.511	415.964	457.21	457.21	457.21	468.78	38
July	GmJMC030	C08S06	47.1594	94.3188	146.847	203.401	255.88	273.416	300.81	300.81	309.02	320.38	31
July	GmJMC032	C08S07	49.4941	98.9882	154.943	215.744	328.444	357.51	357.51	357.51	364.16	373.78	34
July	GmJMC033	C08S08	87.7224	175.445	238.063	281.854	305.724	317.56	319.167	322.853	324.33	333.28	29
July	GmJMC034	C09S01	56.5024	113.005	159.517	198.536	255.547	264.613	267.57	267.57	276.12	277.9	31
July	GmJMC037	C09S02	56.2635	112.527	136.64	136.64	209.317	225.05	246.77	246.77	246.77	271.35	31
July	GmJMC039	C09S03	77.9594	155.919	214.247	257.851	279.123	300.481	308.65	308.65	308.65	322.38	31
July	GmJMC040	C09S04	81.9618	163.924	206.84	220.473	302.923	377.03	378.057	385.243	386.27	386.27	34
July	GmJMC041	C09S05	68.8882	137.776	190.66	231.54	237.38	263.884	274.23	274.23	532.37	541.07	31
July	GmJMC043	C09S06	62.4894	124.979	181.563	233.719	303.321	336.537	343.48	343.48	346.28	346.28	34
July	GmJMC044	C09S07	54.3776	108.755	137.897	148.111	189.101	205.613	244.45	244.45	260.03	260.03	31
July	GmJMC047	C09S08	56.2512	112.502	174.303	240.267	360.39	422.997	439.96	439.96	454.4	454.4	34
July	GmJMC049	C10S01	38.5535	77.1071	125.547	181.401	306.226	418.851	440.64	440.64	440.64	443.95	38
July	GmJMC050	C10S02	49	98	158.507	227.643	332.509	411.55	411.55	411.55	411.55	415.33	36
July	GmJMC051	C10S03	50.0953	100.191	121.66	121.66	184.377	217.149	228.72	228.72	251.29	251.29	36
July	GmJMC052	C10S04	43.0376	86.0753	140.417	203.236	371.381	412.561	456.91	456.91	473.59	475.78	34
July	GmJMC053	C10S05	58.3635	116.727	160.423	193.119	280.35	294.923	299.8	299.8	299.8	325.85	31
July	GmJMC054	C10S06	60.3771	120.754	155.303	170.482	249.21	287.28	287.72	290.8	293.25	300.69	38
July	GmJMC055	C10S07	58.2318	116.464	174.873	233.417	264.511	268.604	270.43	270.43	270.43	270.43	31
July	GmJMC056	C10S08	55.5841	111.168	159.013	201.054	271.191	282.833	288.55	288.55	305.91	321.81	34
July	GmJMC057	C11S01	48.0982	96.1965	129.13	150.69	237.736	289.167	332.41	332.41	337.18	337.18	38
July	GmJMC058	C11S02	47.0112	94.0224	127.94	152.037	207.509	252.523	264.3	264.3	279.62	279.62	38
July	GmJMC059	C11S03	50.5235	101.047	150.04	197.885	274.526	286.273	287.416	290.674	291.38	292.73	34
July	GmJMC060	C11S04	70.1276	140.255	209.053	276.854	312.237	329.851	348.4	348.4	348.4	359.82	34
July	GmJMC061	C11S05	56.9182	113.836	170.183	226.102	234.09	253.417	269.18	269.18	269.18	273.08	31
July	GmJMC062	C11S06	67.5747	135.149	188.217	230.403	241.916	267.35	269.052	280.968	287.45	287.45	38
July	GmJMC063	C11S07	67.3029	134.606	193.037	244.813	334.924	356.433	376.79	376.79	383.08	388.04	31
July	GmJMC064	C11S08	NA	NA	NA	NA	NA	NA	NA	NA	NA	NA	NA
July	GmJMC065	C12S01	56.3871	112.774	169.32	225.985	250.863	257.993	283.99	283.99	283.99	306.19	29
July	GmJMC067	C12S02	87.5947	175.189	243.67	297.815	341.387	349.389	361.56	361.56	368.27	389.16	34
July	GmJMC068	C12S03	57.8612	115.722	174.557	234.121	276.273	287.836	308.69	308.69	308.69	326.99	38
July	GmJMC069	C12S04	58.8947	117.789	155.027	176.021	202.977	255.681	262.65	262.65	272.09	275.47	34
July	GmJMC076	C12S05	51.38	102.76	164.633	234.377	302.343	379.034	387.1	387.1	387.1	426.82	38
July	GmJMC077	C12S06	55.1559	110.312	186.073	277.289	339.117	350.943	373.1	373.1	375.37	378.95	34
July	GmJMC078	C12S07	58.0794	116.159	141.05	141.05	231.136	262.04	263.661	275.009	276.63	281.7	38
July	GmJMC079	C12S08	52.8294	105.659	137.997	154.966	201.799	209.2	210.593	220.347	221.74	231.62	29
July	GmJMC080	D01S01	39.8259	79.6518	111.72	137.97	285.386	321.396	363.13	363.13	367	377.66	38
July	GmJMC081	D01S02	68.6659	137.332	167.657	169.226	309.456	335.924	355.059	357.361	357.69	357.69	34
July	GmJMC082	D01S03	53.9288	107.858	139.707	154.996	293.894	349.14	350.241	357.949	359.05	377.21	36
July	GmJMC085	D01S04	58.6559	117.312	142.45	142.45	226.767	319.01	319.083	319.597	326.25	357.18	44
July	GmJMC090	D01S05	60.4882	120.976	171.293	213.982	319.054	361.36	361.54	361.54	368.42	384.39	34
July	GmJMC091	D01S06	67.1053	134.211	183.467	219.336	324.291	393.02	394.122	401.838	438.19	438.19	36
July	GmJMC092	D01S07	75.1553	150.311	215.093	272.097	308.277	351.22	351.22	351.22	351.22	362.93	31
July	GmJMC093	D01S08	57.6965	115.393	153.717	177.511	236.607	352.19	352.19	352.19	377.9	377.9	38
July	GmJMC096	D02S01	42.5476	85.0953	113.11	130.225	242.256	341.09	343.433	359.837	376.61	376.61	44
July	GmJMC098	D02S02	45.0347	90.0694	111.897	116.318	242.959	354.94	377.993	388.167	397.56	397.56	44
July	GmJMC099	D02S03	40.2582	80.5165	113.243	140.322	258.576	337.6	337.987	340.693	351.53	362.06	38
July	GmJMC100	D02S04	53.2947	106.589	136.057	147.653	283.684	307.594	319.857	342.093	349.58	355.39	38
July	GmJMC101	D02S05	44.9071	89.8141	119.36	137.385	202.711	318.793	322.729	322.861	322.88	322.88	38
July	GmJMC102	D02S06	58.1371	116.274	159.463	191.442	276.607	325.16	325.632	328.938	329.41	341.47	34
July	GmJMC106	D02S07	40.9541	81.9082	121.553	160.217	237.209	360.723	389.72	389.72	400.33	412.93	48
July	GmJMC110	D02S08	68.5218	137.044	182.787	211.446	348.851	399.19	399.281	399.919	421.96	421.96	36
July	GmJMC111	D03S01	59.2735	118.547	143.95	143.95	198.053	325.24	340.307	343.713	359.53	362.67	34
July	GmJMC114	D03S02	73.6688	147.338	201.763	241.757	356.13	453.67	459.073	496.897	502.3	502.3	38
July	GmJMC116	D03S03	68.4518	136.904	180.77	206.197	359.599	441.68	444.543	464.587	467.45	484.66	36
July	GmJMC117	D03S04	50.4782	100.956	131.76	147.807	276.623	381.799	425.368	441.452	452.17	452.17	44
July	GmJMC121	D03S05	53.0188	106.038	139.923	159.459	295.09	411.831	418.388	449.522	455.6	469.95	44
July	GmJMC126	D03S06	56.3047	112.609	149.157	170.886	301.473	387.56	387.56	387.56	387.56	394.72	44
July	GmJMC128	D03S07	65.3018	130.604	162.337	168.893	309.699	403.264	412.17	412.17	417.87	427.79	36
July	GmJMC131	D03S08	67.9782	135.956	178.997	203.333	333.239	420.73	421.022	423.068	442.61	462.27	38
July	GmJMC137	D04S01	42.9265	85.8529	138.853	199.409	335.123	458.189	528.672	553.398	556.93	592.68	44
July	GmJMC149	D04S02	50.0788	100.158	150.123	200.004	343.63	460.621	506.303	527.817	530.89	561.4	44
July	GmJMC158	D04S03	35.28	70.56	110.177	153.046	302.784	416.81	514.734	600.026	696.29	786.11	48
July	GmJMC161	D04S04	52.3641	104.728	157.24	209.863	372.634	507.709	548.796	631.504	779.86	966.42	48
July	GmJMC167	D04S05	57.0624	114.125	138.58	138.58	286.746	420.094	564.373	697.187	716.16	716.16	44
July	GmJMC172	D04S06	42.5888	85.1776	121.187	152.261	308.474	517.74	564.361	890.709	1075.73	1377.4	44
July	GmJMC177	D04S07	35.4447	70.8894	94.3433	108.804	222.161	344.724	467.918	650.532	813.36	817.35	44
July	GmJMC179	D04S08	64.3794	128.759	175.993	210.369	344.949	482.727	583.351	622.979	666.12	666.12	44
July	GmJMC180	D05S01	44.4047	88.8094	131.13	171.887	326.63	529.174	746.208	955.702	985.63	985.63	31
July	GmJMC184	D05S02	49.3829	98.7659	146.49	192.97	351.453	498.593	705.692	1021.27	1268.54	1278.57	48
July	HOJAK	D05S03	41.4894	82.9788	119.073	151.122	224.426	309.79	315.37	315.37	348.39	368.46	38
July	5002T	D05S04	50.9229	101.846	153.74	206.363	317.851	400.537	401.12	401.12	406.43	410.13	36
July	L323	D05S05	64.1324	128.265	193.57	259.755	418.704	566.467	697.472	845.188	967.25	1016.13	51
July	GmWMC071	D05S06	59.7059	119.412	175.34	228.435	283.78	334.844	347.328	351.372	351.95	365.27	36
July	GmWMC042	D05S07	29.82	59.64	94.8033	133.974	295.296	561.38	561.38	561.38	584.11	584.11	29
July	GmJMC112	D05S08	63.42	126.84	163.147	179.118	283.657	381.67	397.964	512.026	531.98	549.36	38
July	GmWMC115	D06S01	49.9594	99.9188	138.937	169.748	334.059	504.411	670.192	797.818	816.11	816.11	31
July	GmJMC025	D06S02	51.6765	103.353	139.18	163.12	173.989	175.23	176.451	184.999	190.92	199.02	29
July	GmWMC084	D06S03	38.3518	76.7035	100.427	113.178	115	131.29	131.29	131.29	143.45	154.36	31
July	MISUZU	D06S04	53.4759	106.952	139.89	157.425	223.779	239.063	239.406	241.684	242.01	252.53	31
July	Norin2	D06S05	65.6147	131.229	174.383	200.692	301.641	318.384	321.65	321.65	321.65	330.51	31
July	GmJMC080	D07S01	12.8841	25.7682	44.9267	68.7908	140.694	214.666	217.869	218.631	218.74	230.15	38
July	GmJMC081	D07S02	53.3812	106.762	129.64	129.64	203.191	232.596	255.61	255.61	255.61	301.9	34
July	GmJMC082	D07S03	48.1188	96.2376	131.733	157.762	248.026	276.896	291.75	291.75	291.75	320.88	34
July	GmJMC085	D07S04	53.8794	107.759	130.85	130.85	193.661	241.743	277.483	278.067	286.61	316.29	38
July	GmJMC090	D07S05	72.0053	144.011	195.68	232.097	248.28	306.82	306.82	306.82	329.31	338.51	31
July	GmJMC091	D07S06	60.5582	121.116	164.11	193.93	312.653	382.479	410.01	410.01	430.79	437.84	36
July	GmJMC092	D07S07	77.7288	155.458	215.213	261.489	324.911	356.124	359.09	359.09	359.09	367.91	31
July	GmJMC093	D07S08	75.5835	151.167	183.56	183.56	286.803	371.03	371.03	371.03	376.66	376.66	38
July	GmJMC096	D08S01	59.3641	118.728	148.46	155.967	250.083	330.623	347.14	347.14	363.1	363.1	38
July	GmJMC098	D08S02	60.2659	120.532	146.36	146.36	261.98	366.777	416.44	416.44	439.06	439.06	43
July	GmJMC099	D08S03	54.3159	108.632	149.923	181.447	288.807	386.17	386.17	386.17	417.34	420.06	36
July	GmJMC100	D08S04	45.1171	90.2341	110.887	113.191	221.134	286.917	293.68	293.68	296.17	302.58	38
July	GmJMC101	D08S05	48.1518	96.3035	121.697	130.021	251.081	350.814	382.04	382.04	385.91	385.91	44
July	GmJMC102	D08S06	55.0406	110.081	146.257	168.283	260.427	282.22	323.98	323.98	346.49	360.74	34
July	GmJMC106	D08S07	44.1988	88.3976	111.707	119.348	231.577	323.016	399.79	399.79	407.7	407.88	48
July	GmJMC110	D08S08	42.5312	85.0624	127.337	169.418	271.961	350.389	373.84	376.78	377.2	378.48	38
July	GmJMC111	D09S01	75.0976	150.195	191.397	207.176	333.75	417.253	427.018	430.572	436.53	444.69	38
July	GmJMC114	D09S02	75.5341	151.068	199.95	228.842	402.041	491.616	515.95	516.37	531.48	547.41	38
July	GmJMC116	D09S03	75.8265	151.653	195.29	214.785	247.733	346.16	362.36	362.36	368.57	368.57	36
July	GmJMC117	D09S04	42.4982	84.9965	118.983	146.587	252.53	335.147	409.11	409.11	422.49	429.52	44
July	GmJMC121	D09S05	47.7071	95.4141	133.81	165.223	287.49	386.091	436.8	436.8	453.75	459.83	44
July	GmJMC126	D09S06	59.5124	119.025	144.623	144.787	235.367	272.48	292.872	302.898	304.33	304.33	44
July	GmJMC128	D09S07	57.3876	114.775	139.37	139.37	196.044	211.784	225.31	225.31	226.6	242.81	34
July	GmJMC131	D09S08	74.8588	149.718	204.097	243.116	382.396	443.067	453.67	453.67	498.53	504.7	36
July	GmJMC137	D10S01	52.7265	105.453	156.973	207.589	311.823	334.511	360.933	422.767	431.6	437.98	44
July	GmJMC149	D10S02	55.4894	110.979	159.47	202.713	341.327	427.776	457.519	468.501	476.63	476.63	38
July	GmJMC158	D10S03	36.2765	72.5529	88.1	88.1	88.1	88.1	88.1	88.1	88.1	88.1
July	GmJMC161	D10S04	64.0129	128.026	165.063	181.869	273.104	350.534	485.814	630.816	736.25	816.24	48
July	GmJMC167	D10S05	60.1465	120.293	165.643	199.897	285.319	364.609	475.738	630.002	652.04	755.11	44
July	GmJMC172	D10S06	32.7806	65.5612	104.68	148.553	269.506	425.43	465.698	747.572	1299.09	1299.09	48
July	GmJMC177	D10S07	51.5159	103.032	126.753	129.629	242.48	314.029	350.573	460.287	475.96	549.06	48
July	GmJMC179	D10S08	54.3241	108.648	131.93	131.93	266.63	401.216	524.556	632.534	674.45	753.91	44
July	GmJMC180	D11S01	41.7571	83.5141	112.583	132.137	215.141	332.667	444.844	506.966	515.84	546.09	34
July	GmJMC184	D11S02	52.4135	104.827	144.153	173.664	347.963	445.99	459.887	557.163	684.3	761.31	44
July	HOJAK	D11S03	39.7888	79.5776	110.71	135.35	211.899	225.639	235.503	238.677	239.13	239.13	36
July	5002T	D11S04	50.0171	100.034	152.077	205.638	267.607	345.53	356.51	356.51	356.51	356.51	36
July	L323	D11S05	55.6953	111.391	138.237	143.446	182.359	280.179	354.766	464.074	543.64	572.14	56
July	GmWMC071	D11S06	58.6765	117.353	171.453	222.122	280.24	289.064	291.13	291.13	303.62	303.62	34
July	GmWMC042	D11S07	20.4565	40.9129	49.68	49.68	49.68	49.68	49.68	49.68	49.68	49.68
July	GmJMC112	D11S08	61.7771	123.554	175.92	221.227	288.429	298.877	301.967	309.853	319.25	342.26	44
July	GmWMC115	D12S01	47.0688	94.1376	138.64	181.218	317.337	503.68	667.424	677.536	746	805.02	29
July	GmJMC025	D12S02	68.2994	136.599	188.1	227.002	243.103	248.663	271.919	274.991	283.76	283.76	29
July	GmWMC084	D12S03	32.4553	64.9106	105.883	153.244	222.521	324.554	353.92	353.92	373.5	377.11	34
July	MISUZU	D12S04	47.8512	95.7024	142.917	189.653	216.816	228.954	249.32	249.32	255.19	266.31	31
July	Norin2	D12S05	61.9829	123.966	172.037	209.673	257.23	264.773	268.491	272.979	273.62	279.19	31
July	GmJMC002	E01S01	33.0935	66.1871	80.37	80.37	86.5071	103.243	104.929	105.271	105.32	105.32	27
July	GmJMC003	E01S02	64.9641	129.928	157.77	157.77	189.441	205.9	205.9	205.9	233.66	233.66	31
July	GmJMC004	E01S03	60.1629	120.326	170.357	212.788	239.293	243.477	249.212	256.718	260.14	260.14	27
July	GmJMC005	E01S04	69.0447	138.089	183.87	212.203	225.653	227.671	230.38	230.38	237.05	237.05	27
July	GmJMC007	E01S05	68.7894	137.579	184.093	213.902	258.737	267.411	278.88	278.88	278.88	278.88	27
July	GmJMC008	E01S06	43.9765	87.9529	126.803	161.809	226.724	245.54	256.6	260.94	261.56	261.56	31
July	GmJMC009	E01S07	29.3959	58.7918	73.8	78.0175	101.557	136.86	151.56	151.56	153.91	181.75	38
July	GmJMC013	E01S08	61.9418	123.884	165.557	192.028	266.387	295.499	300.692	312.748	314.47	314.65	34
July	GmJMC016	E02S01	69.9876	139.975	171.673	174.654	187.491	199.43	200.496	207.954	210.7	221.09	29
July	GmJMC021	E02S02	74.13	148.26	206.17	251.915	258.45	265.46	265.773	267.967	270.38	270.38	27
July	GmJMC023	E02S03	54.5629	109.126	144.813	166.344	209.466	225.71	225.71	225.71	225.71	233.93	31
July	GmJMC026	E02S04	40.04	80.08	120.767	161.938	239.306	261.92	262.682	268.018	268.78	279	34
July	GmJMC028	E02S05	44.4129	88.8259	133.977	179.681	278.867	381.45	384.99	384.99	396.45	408.78	38
July	GmJMC030	E02S06	61.9047	123.809	170.487	205.743	247.526	267.293	304.51	304.51	304.51	320.01	34
July	GmJMC032	E02S07	56.0206	112.041	151.67	179.005	253.144	289.81	289.81	289.81	291.63	309.28	34
July	GmJMC033	E02S08	44.2647	88.5294	130.707	171.318	194.803	198.844	205.41	205.41	205.41	274.01	31
July	GmJMC034	E03S01	59.29	118.58	156.62	178.722	244.374	261.571	263.44	263.44	263.44	280.26	34
July	GmJMC037	E03S02	75.4024	150.805	199.973	229.467	271.326	278.48	280.58	295.28	297.38	297.38	29
July	GmJMC039	E03S03	63.6753	127.351	154.64	154.64	250.263	318.37	319.407	326.663	345.19	345.19	31
July	GmJMC040	E03S04	68.7524	137.505	194.087	241.541	333.477	374.71	375.718	382.772	383.78	407.65	34
July	GmJMC041	E03S05	65.24	130.48	168.533	186.197	201.269	215.74	215.74	215.74	235.36	235.36	29
July	GmJMC043	E03S06	45.5782	91.1565	110.69	110.69	183.256	246.96	248.831	261.929	265.73	265.73	31
July	GmJMC044	E03S07	66.6729	133.346	182.993	219.872	282.843	292.46	293.016	296.904	297.46	316.97	34
July	GmJMC047	E03S08	68.5465	137.093	180.107	203.971	299.249	368.45	369.342	375.588	376.93	376.93	36
July	GmJMC049	E04S01	49.1153	98.2306	119.28	119.28	196.629	258.64	260.94	277.04	280.94	296.63	38
July	GmJMC050	E04S02	53.06	106.12	146.94	178.58	269.551	345.71	345.71	345.71	350.42	360.59	36
July	GmJMC051	E04S03	65.5941	131.188	181.74	221.01	248.28	269.18	271.669	289.091	291.58	291.58	34
July	GmJMC052	E04S04	40.1182	80.2365	109.76	131.338	315.183	415.89	432.93	432.93	469.16	469.16	34
July	GmJMC053	E04S05	59.3724	118.745	151.19	163.44	206.341	214.847	224.73	224.73	244.28	270.36	31
July	GmJMC054	E04S06	52.3312	104.662	140.757	164.673	239.079	267.319	287.956	290.934	291.36	324.12	38
July	GmJMC055	E04S07	58.5076	117.015	160.887	193.781	223.783	228.544	233.74	247.25	249.18	261.15	31
July	GmJMC056	E04S08	49.4282	98.8565	142.257	181.136	259.273	282.71	283.15	286.23	286.67	288.46	36
July	GmJMC057	E05S01	52.22	104.44	137.493	156.172	229.306	278.969	282.054	302.876	305.85	331.07	44
July	GmJMC058	E05S02	50.0006	100.001	134.757	158.078	213.361	254.69	255.453	260.797	261.56	261.56	38
July	GmJMC059	E05S03	52.7059	105.412	154.71	201.453	247.601	285.37	287.14	299.53	303.57	318.47	34
July	GmJMC060	E05S04	75.67	151.34	224.74	296.438	373.58	388.899	402.738	415.252	417.04	446.66	34
July	GmJMC061	E05S05	73.3394	146.679	208.257	261.013	322.259	331.92	331.92	331.92	335	349.34	34
July	GmJMC062	E05S06	58.8165	117.633	172.13	223.387	270.336	315.87	317.037	325.203	350.72	350.72	36
July	GmJMC063	E05S07	71.9682	143.936	205.37	258.902	336.699	356.41	356.41	356.41	356.41	356.41	34
July	GmJMC064	E05S08	63.4406	126.881	161.62	174.832	225.56	233.7	233.7	233.7	239.8	240.67	31
July	GmJMC065	E06S01	56.5271	113.054	137.28	137.28	137.28	137.28	137.28	137.28	137.28	137.28
July	GmJMC067	E06S02	61.8059	123.612	156.373	167.352	244.76	257.4	258.653	267.427	268.68	276.6	34
July	GmJMC068	E06S03	50.9435	101.887	134.747	154.043	232.511	246.004	251.25	251.25	254.73	289.64	38
July	GmJMC069	E06S04	72.4871	144.974	192.597	221.571	291.959	313.666	314.637	316.993	317.33	333.69	34
July	GmJMC076	E06S05	58.0053	116.011	152.253	172.174	274.603	373.113	448.117	456.843	465.05	470.24	38
July	GmJMC077	E06S06	62.1271	124.254	167.583	196.814	276.496	307.721	322.79	322.79	327.29	342.28	34
July	GmJMC078	E06S07	65.6641	131.328	162.56	167.968	250.846	266.96	281.54	281.54	283.79	300.1	34
July	GmJMC079	E06S08	34.6624	69.3247	84.18	84.18	84.18	84.18	84.18	84.18	84.18	84.18
July	GmJMC002	E07S01	31.8912	63.7824	77.45	77.45	104.184	110.759	123.47	123.47	123.47	123.47	27
July	GmJMC003	E07S02	64.5853	129.171	168.51	188.915	225.207	230.77	230.77	230.77	245.38	245.38	27
July	GmJMC004	E07S03	55.9547	111.909	142.757	154.773	185.513	190.35	190.924	194.946	195.52	195.52	27
July	GmJMC005	E07S04	52.3435	104.687	128.013	129.577	153.646	161.449	184.42	184.42	184.42	198.97	27
July	GmJMC007	E07S05	50.33	100.66	122.23	122.23	196.279	209.861	219.249	232.821	244.68	251.99	31
July	GmJMC008	E07S06	51.9524	103.905	135.013	150.489	218.7	231.387	241.51	241.51	242.03	251.21	29
July	GmJMC009	E07S07	45.1129	90.2259	109.56	109.56	158.58	205.25	227.831	243.519	247.7	247.7	44
July	GmJMC013	E07S08	49.9965	99.9929	121.42	121.42	249.563	271.063	274.726	294.364	300.45	300.45	34
July	GmJMC016	E08S01	62.4276	124.855	158.693	171.089	200.683	205.32	206.411	214.049	215.14	233	27
July	GmJMC021	E08S02	81.1465	162.293	221.467	264.161	282.654	286.091	295.426	303.164	309.82	309.82	27
July	GmJMC023	E08S03	59.9571	119.914	158.18	180.178	263.103	276.4	276.4	276.4	308.3	321.41	34
July	GmJMC026	E08S04	70.4159	140.832	181	198.483	295.909	324.34	324.34	324.34	372.03	372.03	34
July	GmJMC028	E08S05	67.7888	135.578	173.047	187.776	298.566	374.673	380.03	380.03	401.29	401.29	38
July	GmJMC030	E08S06	50.9847	101.969	135.04	154.675	223.84	238.019	252.83	252.83	257.49	257.49	34
July	GmJMC032	E08S07	56.9512	113.902	155.383	185.262	298.936	319.593	324.846	334.194	335.53	359.05	34
July	GmJMC033	E08S08	68.3282	136.656	165.94	165.94	199.137	206.534	218.889	227.071	228.24	228.24	31
July	GmJMC034	E09S01	63.5518	127.104	172.423	204.069	262.101	274.767	275.884	278.366	278.93	278.93	34
July	GmJMC037	E09S02	86.3924	172.785	209.81	209.81	237.633	243.547	251.802	255.948	256.54	264.05	29
July	GmJMC039	E09S03	64.3547	128.709	168.8	190.692	223.837	230.22	240.05	250.9	252.45	252.45	29
July	GmJMC040	E09S04	63.6712	127.342	154.63	154.63	221.864	245.05	262.05	264.71	267.27	267.27	38
July	GmJMC041	E09S05	61.9459	123.892	161.213	180.067	207.531	217.383	218.486	220.204	220.45	220.45	31
July	GmJMC043	E09S06	67.4306	134.861	173.923	191.709	291.63	332.019	345.9	354.51	359.42	359.42	34
July	GmJMC044	E09S07	57.2806	114.561	154.623	181.772	213.241	233.39	234.227	240.083	240.92	255.2	29
July	GmJMC047	E09S08	55.0406	110.081	143.06	159.492	312.149	368.456	375.593	388.777	399.86	399.86	36
July	GmJMC049	E10S01	39.3853	78.7706	118.74	159.148	292.369	394.58	394.58	394.58	394.58	394.58	38
July	GmJMC050	E10S02	47.1059	94.2118	138.98	181.995	306.871	352.41	352.444	352.686	362.1	362.1	36
July	GmJMC051	E10S03	49.8812	99.7624	121.14	121.14	155.571	186.71	187.328	191.652	192.27	192.74	36
July	GmJMC052	E10S04	16.1247	32.2494	46.1833	58.4742	170.921	315.353	326.194	326.786	344.45	344.45	44
July	GmJMC053	E10S05	41.2712	82.5424	129.807	181.566	188.96	194.85	199.252	230.068	236.12	242.93	29
July	GmJMC054	E10S06	55.9259	111.852	135.82	135.82	166.214	196.03	197.619	208.741	234.03	234.03	44
July	GmJMC055	E10S07	56.9635	113.927	138.34	138.34	200.466	212.717	228.919	262.651	267.47	267.47	27
July	GmJMC056	E10S08	60.7847	121.569	167.09	201.163	287.596	344.231	345.86	345.86	354.79	354.79	34
July	GmJMC057	E11S01	48.4112	96.8224	121.08	127.223	234.189	304.229	315.522	324.498	328.47	328.47	44
July	GmJMC058	E11S02	43.2435	86.4871	105.02	105.02	193.117	228.141	234.573	236.277	253.59	253.59	44
July	GmJMC059	E11S03	52.5082	105.016	131.433	138.282	184.877	236.98	241.699	274.731	305.22	305.22	34
July	GmJMC060	E11S04	40.1265	80.2529	97.45	97.45	237.456	290.94	293.261	309.509	311.83	311.83	44
July	GmJMC061	E11S05	62.16	124.32	160.807	178.038	255.911	269.933	282.862	312.348	334.31	334.31	34
July	GmJMC062	E11S06	57.12	114.24	138.72	138.72	254.76	276.926	297.251	320.849	360.03	360.03	38
July	GmJMC063	E11S07	46.9741	93.9482	139.96	185.25	296.446	318.11	322.244	351.186	355.32	356.77	34
July	GmJMC064	E11S08	48.6747	97.3494	134.107	161.926	216.386	225.909	232.56	232.56	250.55	250.55	31
July	GmJMC065	E12S01	66.2571	132.514	162.44	165.117	202.743	208.95	210.961	225.039	240.76	240.76	29
July	GmJMC067	E12S02	75.2335	150.467	193.017	211.053	291.116	309.249	340.56	340.56	344.63	344.63	34
July	GmJMC068	E12S03	54.53	109.06	154.863	194.122	278.921	337.621	360.55	360.55	360.55	360.55	38
July	GmJMC069	E12S04	56.9841	113.968	155.493	185.424	274.994	290.983	302.576	309.264	317.24	317.24	31
July	GmJMC076	E12S05	55.6582	111.316	143.667	158.536	266.834	358.077	363.522	363.538	374.89	374.89	44
July	GmJMC077	E12S06	60.1094	120.219	145.98	145.98	225.566	297.49	297.49	297.49	306.12	306.12	36
July	GmJMC078	E12S07	66.9159	133.832	190.227	238.731	322.709	335.67	337.58	345.91	358.18	358.18	31
July	GmJMC079	E12S08	60.1341	120.268	157.99	178.903	207.544	211.82	211.82	211.82	275.78	275.78	29
July	GmJMC080	F01S01	43.2024	86.4047	120.45	147.627	228.173	305.41	308.443	329.677	332.71	341.35	38
July	GmJMC081	F01S02	66.0471	132.094	184.01	225.328	321.461	341.71	343.996	359.994	362.28	362.28	34
July	GmJMC082	F01S03	59.0388	118.078	162.887	197.023	260.803	315.087	321.31	321.31	335.82	335.82	36
July	GmJMC085	F01S04	56.9594	113.919	152.96	178.562	220.654	354.79	356.591	369.199	371	371	44
July	GmJMC090	F01S05	70.5765	141.153	194.013	233.587	259.571	293.367	314.23	314.23	333.77	336.04	31
July	GmJMC091	F01S06	57.3382	114.676	159.797	195.753	301.193	338.52	338.52	338.52	338.52	338.52	34
July	GmJMC092	F01S07	68.1471	136.294	198.92	257.405	304.674	342.49	344.753	360.597	362.86	362.86	31
July	GmJMC093	F01S08	51.7712	103.542	138.3	160.298	215.846	319.879	330.19	330.19	337.4	337.4	38
July	GmJMC096	F02S01	64.26	128.52	157.513	160.057	227.449	340.979	349.73	349.73	363.64	363.64	38
July	GmJMC098	F02S02	45.2324	90.4647	121.407	141.631	224.843	340.764	374.603	387.017	388.79	388.79	44
July	GmJMC099	F02S03	51.4129	102.826	145.49	181.593	256.907	353.48	356.157	357.673	357.89	371.94	36
July	GmJMC100	F02S04	52.22	104.44	141.823	168.079	234.161	318.49	319.779	328.801	358.31	358.31	36
July	GmJMC101	F02S05	38.2282	76.4565	108.12	134.86	215.009	335.983	367.474	387.036	389.83	407.2	44
July	GmJMC102	F02S06	49.4488	98.8976	145.157	189.023	254.561	315	315	315	315	324.15	34
July	GmJMC106	F02S07	38.3312	76.6624	93.09	93.09	126.399	206.819	284.024	296.586	301.55	325.12	48
July	GmJMC110	F02S08	57.4947	114.989	145.957	157.028	218.593	330.766	334.46	334.46	336.56	336.56	44
July	GmJMC111	F03S01	62.6294	125.259	174.057	212.481	270.299	363.12	363.422	365.538	365.84	365.84	36
July	GmJMC114	F03S02	77.5312	155.062	205.407	235.361	240.411	334.48	334.48	334.48	334.48	340.63	38
July	GmJMC116	F03S03	71.2312	142.462	195.703	235.452	341.313	437.91	441.823	469.217	473.13	473.13	36
July	GmJMC117	F03S04	44.0135	88.0271	124.41	155.07	240.261	363.17	392.654	404.586	406.29	408.64	44
July	GmJMC121	F03S05	36.2065	72.4129	112.303	154.957	248.119	396.483	442.04	442.04	445	452.44	44
July	GmJMC126	F03S06	56.4571	112.914	152.807	180.276	268.569	375.513	401.63	401.63	401.63	411.87	44
July	GmJMC128	F03S07	50.2024	100.405	136.403	161.749	217.201	353.297	384.7	389.18	389.82	389.82	44
July	GmJMC131	F03S08	69.4359	138.872	189.823	226.912	249.816	321.517	343.35	352.24	353.51	368.17	38
July	GmJMC137	F04S01	48.6047	97.2094	134.46	163.195	250.211	387.731	461.318	476.982	479.22	479.22	44
July	GmJMC149	F04S02	38.3682	76.7365	121.72	171.665	288.891	418.494	432.38	432.38	432.38	439.66	38
July	GmJMC158	F04S03	34.2053	68.4106	100.237	130.278	254.63	358.203	375.454	430.996	550.47	587.82	48
July	GmJMC161	F04S04	55.9135	111.827	167.38	222.663	367.557	518.98	538.958	678.802	895.31	1046.41	48
July	GmJMC167	F04S05	53.2165	106.433	149.913	186.092	302.277	491.584	626.603	852.937	885.27	885.27	44
July	GmJMC172	F04S06	35.0782	70.1565	85.19	85.19	151.73	251.966	369.701	655.169	783	949.71	59
July	GmJMC177	F04S07	36.6182	73.2365	105.197	133.663	173.096	281.324	445.577	613.203	766.84	786.35	48
July	GmJMC179	F04S08	53.5788	107.158	149.01	182.067	284.324	426.556	527.214	648.626	686.42	716.86	44
July	GmJMC180	F05S01	39.9741	79.9482	111.823	137.624	190.63	349.671	430.422	464.738	469.87	469.87	36
July	GmJMC184	F05S02	53.6447	107.289	145.17	171.227	279.024	420.54	437.471	555.989	600.58	626.9	48
July	HOJAK	F05S03	60.6406	121.281	147.27	147.27	215.044	285.283	311.04	311.04	311.04	337.96	34
July	5002T	F05S04	46.1094	92.2188	139.277	187.046	263.736	394.56	395.197	399.653	400.29	411.64	38
July	L323	F05S05	43.4	86.8	105.4	105.4	124.814	194.057	234.667	307.793	335.68	362.79	56
July	GmWMC071	F05S06	42.4694	84.9388	128.55	173.017	194.747	239.819	241.37	241.37	241.37	265.39	34
July	GmWMC042	F05S07	18.2906	36.5812	56.5033	77.6492	223.11	379.9	394.052	493.118	507.27	507.27	27
July	GmJMC112	F05S08	60.4182	120.836	157.69	176.87	246.57	364.013	407.163	411.737	412.39	438.11	44
July	GmWMC115	F06S01	50.3671	100.734	130.79	145.613	205.553	346.156	376.73	376.73	392.23	392.23	31
July	GmJMC025	F06S02	52.3847	104.769	143.107	170.908	222.82	255.3	255.3	255.3	279.35	280.04	34
July	GmWMC084	F06S03	47.5547	95.1094	115.49	115.49	116.724	142.993	150.006	151.094	151.25	152.62	31
July	MISUZU	F06S04	48.5512	97.1024	117.91	117.91	127.716	183.147	196.81	196.81	196.81	216.68	38
July	Norin2	F06S05	48.6747	97.3494	131.433	154.574	213.243	264.711	270.24	270.24	270.24	280.68	31
July	GmJMC080	F07S01	50.0912	100.182	121.65	121.65	154.993	266.3	282.62	282.62	282.62	303.36	44
July	GmJMC081	F07S02	68.95	137.9	182.297	208.278	273.464	353.37	353.37	353.37	353.37	365.83	34
July	GmJMC082	F07S03	49.0165	98.0329	129.98	149.125	267.471	356.25	356.25	356.25	356.25	368.68	38
July	GmJMC085	F07S04	53.5747	107.149	132.39	136.38	186.116	233.149	260.02	260.02	285.96	299.99	38
July	GmJMC090	F07S05	57.1776	114.355	155.073	183.447	208.663	253.614	262.22	262.22	262.22	307.71	31
July	GmJMC091	F07S06	39.69	79.38	99.47	104.86	150.99	225.119	263.21	263.21	263.21	278.66	44
July	GmJMC092	F07S07	64.9888	129.978	188.863	243.172	266.101	273.46	273.46	273.46	289.94	289.94	29
July	GmJMC093	F07S08	57.8982	115.796	151.07	169.375	257.216	282.15	282.15	282.15	302.05	314.07	38
July	GmJMC096	F08S01	38.6482	77.2965	109.557	137.026	239.959	322.017	363.82	363.82	383	412.6	44
July	GmJMC098	F08S02	40.6906	81.3812	111.963	134.964	237.876	342.09	391.23	391.23	408.39	408.39	44
July	GmJMC099	F08S03	57.7912	115.582	148.617	163.083	187.393	249.67	249.67	249.67	288.36	288.36	36
July	GmJMC100	F08S04	43.1118	86.2235	104.7	104.7	104.7	104.7	104.7	104.7	104.7	104.7
July	GmJMC101	F08S05	40.4641	80.9282	108.237	125.678	200.204	278.554	335.278	343.662	344.86	405.47	51
July	GmJMC102	F08S06	52.8129	105.626	151.847	193.123	271.817	318.35	319.13	319.13	328.97	339.17	34
July	GmJMC106	F08S07	39.3853	78.7706	95.65	95.65	180.044	289.999	377.35	377.35	377.35	405.13	47
July	GmJMC110	F08S08	52.4671	104.934	139.447	160.493	230.966	314.95	316.653	328.577	330.28	331.52	44
July	GmJMC111	F09S01	55.0324	110.065	152.893	186.569	297.4	393.21	396.133	416.597	419.52	448.39	36
July	GmJMC114	F09S02	59.1376	118.275	171.8	221.115	277.557	420.87	421.409	425.181	425.72	436.29	38
July	GmJMC116	F09S03	83.65	167.3	203.15	203.15	235.721	310.951	330.88	330.88	332.81	351.69	36
July	GmJMC117	F09S04	38.1582	76.3165	92.67	92.67	167.516	262.84	266.674	293.516	300.71	337.31	44
July	GmJMC121	F09S05	35.3994	70.7988	106.057	141.208	232.664	377.08	402.82	402.82	406.45	421.89	48
July	GmJMC126	F09S06	45.22	90.44	123.79	148.238	260.253	375.256	383.63	383.63	383.63	461.08	44
July	GmJMC128	F09S07	51.0135	102.027	143.113	176.754	269.194	316.36	316.36	316.36	316.36	316.36	36
July	GmJMC131	F09S08	52.7924	105.585	152.023	193.697	302.336	361.94	369.86	369.86	394.73	406.65	36
July	GmJMC137	F10S01	60.0147	120.029	148.593	153.569	241.409	358.14	361.498	385.002	388.36	392.58	44
July	GmJMC149	F10S02	47.1388	94.2776	133.107	165.703	256.477	367.187	396.21	396.21	415.49	419.38	44
July	GmJMC158	F10S03	41.3618	82.7235	115.697	142.378	234.587	358.563	362.119	386.891	563.66	563.66	48
July	GmJMC161	F10S04	61.6988	123.398	167.707	198.973	325.651	455.171	522.276	573.624	649.66	736.45	48
July	GmJMC167	F10S05	57.7871	115.574	175.193	236.187	364.034	517.884	549.968	577.392	581.31	581.31	44
July	GmJMC172	F10S06	43.2518	86.5035	123.863	156.804	291.967	516.56	541.651	717.289	939.81	1043.02	48
July	GmJMC177	F10S07	61.5794	123.159	171.05	208.675	308.396	447.209	476.98	480.06	480.5	558.43	44
July	GmJMC179	F10S08	48.8888	97.7776	118.73	118.73	215.844	315.544	345.633	390.177	406.72	468.37	48
July	GmJMC180	F11S01	41.2506	82.5012	112.24	133.345	249.511	353.493	361.979	415.381	423.01	423.01	36
July	GmJMC184	F11S02	38.2488	76.4976	119.657	166.498	306.613	408.764	473.96	478.23	657.52	716.54	48
July	HOJAK	F11S03	47.4394	94.8788	115.21	115.21	205.536	287.21	289.31	289.31	301.94	304	44
July	5002T	F11S04	37.7876	75.5753	91.77	91.77	136.941	216.966	266.74	266.74	280.29	280.29	44
July	L323	F11S05	71.8818	143.764	180.077	189.713	287.244	387.583	527.589	607.871	716.13	716.13	56
July	GmWMC071	F11S06	48.6006	97.2012	149.887	205.636	216.309	302.28	302.28	302.28	302.28	340.26	38
July	GmWMC042	F11S07	23.0341	46.0682	55.94	55.94	55.94	55.94	55.94	55.94	55.94	55.94
July	GmJMC112	F11S08	48.8271	97.6541	130.463	151.259	231.887	317.11	319.761	338.319	340.97	350.05	44
July	GmWMC115	F12S01	39.0106	78.0212	132.177	197.691	286.207	451.061	582.956	593.074	627.04	637.66	27
July	GmJMC025	F12S02	47.18	94.36	114.58	114.58	114.58	114.58	116.13	126.98	128.53	164.71	34
July	GmWMC084	F12S03	48.86	97.72	120.553	123.867	195.791	224.11	224.267	225.363	225.52	246.67	34
July	MISUZU	F12S04	55.6706	111.341	144.707	161.343	163.72	202.91	203.012	203.728	203.83	232.98	31
July	Norin2	F12S05	75.1018	150.204	206.167	247.776	269.131	285.93	286.768	292.632	293.47	312.54	31
August	GmJMC002	G01S01	40.8048	81.6096	122.414	157.39	157.39	157.39	157.39	NA	NA	NA	24
August	GmJMC003	G01S02	62.9559	125.912	188.868	242.83	242.83	252.323	264.98	NA	NA	NA	32
August	GmJMC004	G01S03	59.3756	118.751	178.127	229.02	229.02	229.02	229.02	NA	NA	NA	27
August	GmJMC005	G01S04	54.6389	109.278	163.917	210.75	214.38	223.77	226.61	NA	NA	NA	27
August	GmJMC007	G01S05	51.5641	103.128	154.692	198.89	198.89	209.87	224.51	NA	NA	NA	33
August	GmJMC008	G01S06	39.8819	79.7637	119.646	153.83	154.533	156.617	157.52	NA	NA	NA	27
August	GmJMC009	G01S07	28.0881	56.1763	84.2644	108.34	108.34	109.647	111.39	NA	NA	NA
August	GmJMC013	G01S08	45.7696	91.5393	137.309	176.54	177.04	183.723	191.3	NA	NA	NA	33
August	GmJMC016	G02S01	53.2363	106.473	159.709	205.34	205.34	220.16	239.92	NA	NA	NA	27
August	GmJMC021	G02S02	60.7081	121.416	182.124	234.16	234.16	238.244	243.69	NA	NA	NA	27
August	GmJMC023	G02S03	53.4722	106.944	160.417	206.25	206.25	217.024	231.39	NA	NA	NA	33
August	GmJMC026	G02S04	59.8578	119.716	179.573	230.88	232.323	242.659	252.59	NA	NA	NA	33
August	GmJMC028	G02S05	46.1507	92.3015	138.452	178.01	199.607	242.8	242.8	NA	NA	NA	33
August	GmJMC030	G02S06	56.3111	112.622	168.933	217.2	221.363	237.464	247.83	NA	NA	NA	33
August	GmJMC032	G02S07	57.5607	115.121	172.682	222.02	225.9	235.473	237.89	NA	NA	NA	27
August	GmJMC033	G02S08	63.1815	126.363	189.544	243.7	243.7	251.547	262.01	NA	NA	NA	33
August	GmJMC034	G03S01	51.043	102.086	153.129	196.88	196.88	201.774	208.3	NA	NA	NA	33
August	GmJMC037	G03S02	36.8096	73.6193	110.429	141.98	141.98	141.98	141.98	NA	NA	NA	33
August	GmJMC039	G03S03	58.0067	116.013	174.02	223.74	223.74	230.974	240.62	NA	NA	NA	27
August	GmJMC040	G03S04	52.0981	104.196	156.294	200.95	200.95	208.557	218.7	NA	NA	NA	33
August	GmJMC041	G03S05	55.3674	110.735	166.102	213.56	213.56	227.994	247.24	NA	NA	NA	33
August	GmJMC043	G03S06	50.7941	101.588	152.382	195.92	199.29	216.389	230.2	NA	NA	NA	35
August	GmJMC044	G03S07	53.4567	106.913	160.37	206.19	206.19	223.179	245.83	NA	NA	NA	33
August	GmJMC047	G03S08	52.8007	105.601	158.402	203.66	227.297	282.961	294.15	NA	NA	NA	35
August	GmJMC049	G04S01	32.6563	65.3126	97.9689	125.96	125.96	131.973	139.99	NA	NA	NA	35
August	GmJMC050	G04S02	46.8689	93.7378	140.607	188.175	225.15	229.783	235.96	NA	NA	NA	33
August	GmJMC051	G04S03	52.1163	104.233	156.349	201.02	201.02	206.33	213.41	NA	NA	NA	33
August	GmJMC052	G04S04	54.7037	109.407	164.111	216.208	248.297	260.39	260.39	NA	NA	NA	33
August	GmJMC053	G04S05	34.9274	69.8548	104.782	134.72	134.72	143.831	155.98	NA	NA	NA	33
August	GmJMC054	G04S06	51.2659	102.532	153.798	197.74	197.74	208.219	222.19	NA	NA	NA	33
August	GmJMC055	G04S07	51.94	103.88	155.82	200.34	203.667	211.344	212.71	NA	NA	NA	33
August	GmJMC056	G04S08	50.9185	101.837	152.756	196.928	206.527	220.44	220.44	NA	NA	NA	33
August	GmJMC057	G05S01	47.8307	95.6615	143.492	184.49	194.503	219.827	226.89	NA	NA	NA	41
August	GmJMC058	G05S02	52.0048	104.01	156.014	200.59	202.83	213.036	220.67	NA	NA	NA	33
August	GmJMC059	G05S03	55.3985	110.797	166.196	213.68	213.68	224.54	239.02	NA	NA	NA	33
August	GmJMC060	G05S04	67.5137	135.027	202.541	260.41	267.597	285.583	290.4	NA	NA	NA	33
August	GmJMC061	G05S05	61.4885	122.977	184.466	237.17	237.17	240.59	245.15	NA	NA	NA	27
August	GmJMC062	G05S06	51.38	102.76	154.14	198.18	209.317	231.59	231.59	NA	NA	NA	33
August	GmJMC063	G05S07	55.8781	111.756	167.634	215.53	215.983	218.879	221.53	NA	NA	NA	33
August	GmJMC064	G05S08	59.8241	119.648	179.472	230.75	233.71	244.387	250.73	NA	NA	NA	33
August	GmJMC065	G06S01	60.2337	120.467	180.701	232.33	232.33	235.266	239.18	NA	NA	NA	33
August	GmJMC067	G06S02	67.0885	134.177	201.266	258.77	260.57	269.476	276.55	NA	NA	NA	33
August	GmJMC068	G06S03	55.6656	111.331	166.997	214.71	218.47	234.643	246.18	NA	NA	NA	33
August	GmJMC069	G06S04	45.4456	90.8911	136.337	175.29	175.423	180.713	187.41	NA	NA	NA	33
August	GmJMC076	G06S05	53.5422	107.084	160.627	206.52	218.27	273.656	316.17	NA	NA	NA	33
August	GmJMC077	G06S06	54.587	109.174	163.761	210.55	214.96	229.574	237.3	NA	NA	NA	35
August	GmJMC078	G06S07	53.9804	107.961	161.941	208.21	208.21	228.691	256	NA	NA	NA	33
August	GmJMC079	G06S08	59.7619	119.524	179.286	230.51	230.51	239.111	250.58	NA	NA	NA	27
August	GmJMC002	G07S01	35.8944	71.7889	107.683	138.45	138.45	138.45	138.45	NA	NA	NA	27
August	GmJMC003	G07S02	55.1159	110.232	165.348	212.59	212.907	213.54	213.54	NA	NA	NA	33
August	GmJMC004	G07S03	49.6741	99.3481	149.022	191.6	191.953	192.66	192.66	NA	NA	NA	33
August	GmJMC005	G07S04	56.5548	113.11	169.664	218.14	219.83	223.446	223.76	NA	NA	NA	27
August	GmJMC007	G07S05	62.8756	125.751	188.627	242.52	247.037	260.711	266.9	NA	NA	NA	33
August	GmJMC008	G07S06	22.6048	45.2096	67.8144	87.19	87.19	87.19	87.19	NA	NA	NA	33
August	GmJMC009	G07S07	32.703	65.4059	98.1089	126.14	126.14	126.14	126.14	NA	NA	NA
August	GmJMC013	G07S08	40.5222	81.0444	121.567	156.832	169.523	193.1	197.78	NA	NA	NA	33
August	GmJMC016	G08S01	52.7074	105.415	158.122	203.3	205.113	208.74	208.74	NA	NA	NA	33
August	GmJMC021	G08S02	68.04	136.08	204.12	262.44	262.44	270.999	282.41	NA	NA	NA	33
August	GmJMC023	G08S03	51.6807	103.361	155.042	199.34	199.34	199.34	199.34	NA	NA	NA	33
August	GmJMC026	G08S04	47.3822	94.7644	142.147	182.76	194.4	219.934	222.94	NA	NA	NA	33
August	GmJMC028	G08S05	54.6752	109.35	164.026	213.187	233.513	267.147	288.41	NA	NA	NA	33
August	GmJMC030	G08S06	50.1226	100.245	150.368	193.33	193.33	205.99	222.87	NA	NA	NA	33
August	GmJMC032	G08S07	58.1337	116.267	174.401	224.23	230.087	245.91	251.39	NA	NA	NA	33
August	GmJMC033	G08S08	61.2552	122.51	183.766	236.27	238.727	251.273	261.45	NA	NA	NA	33
August	GmJMC034	G09S01	39.6381	79.2763	118.914	152.89	159.31	172.15	172.15	NA	NA	NA	33
August	GmJMC037	G09S02	42.8944	85.7889	128.683	165.45	165.45	170.357	176.9	NA	NA	NA	33
August	GmJMC039	G09S03	57.3326	114.665	171.998	221.14	221.14	224.5	228.98	NA	NA	NA	27
August	GmJMC040	G09S04	56.6352	113.27	169.906	218.45	225.543	242.421	246.01	NA	NA	NA	33
August	GmJMC041	G09S05	55.5048	111.01	166.514	214.978	219.42	228.377	240.32	NA	NA	NA	27
August	GmJMC043	G09S06	38.6452	77.2904	115.936	149.06	157.21	173.51	173.51	NA	NA	NA	35
August	GmJMC044	G09S07	32.9104	65.8207	98.7311	126.94	156.53	220.63	227.19	NA	NA	NA
August	GmJMC047	G09S08	48.033	96.0659	144.099	187.592	219.717	264.869	270.36	NA	NA	NA	35
August	GmJMC049	G10S01	33.4341	66.8681	100.302	128.96	152.083	205.92	216.04	NA	NA	NA	35
August	GmJMC050	G10S02	61.0685	122.137	183.206	235.55	247.147	278.663	289.76	NA	NA	NA	33
August	GmJMC051	G10S03	54.6026	109.205	163.808	210.61	212.423	216.05	216.05	NA	NA	NA	33
August	GmJMC052	G10S04	35.2178	70.4356	105.653	137.622	167.387	213.459	219.27	NA	NA	NA	35
August	GmJMC053	G10S05	34.7433	69.4867	104.23	134.01	134.977	139.31	142.51	NA	NA	NA	33
August	GmJMC054	G10S06	59.5104	119.021	178.531	229.54	236.82	260.847	273.47	NA	NA	NA	33
August	GmJMC055	G10S07	64.2341	128.468	192.702	247.76	250.717	257.161	257.87	NA	NA	NA	27
August	GmJMC056	G10S08	57.9211	115.842	173.763	223.41	241.577	277.91	277.91	NA	NA	NA	33
August	GmJMC057	G11S01	30.6522	61.3044	91.9567	118.23	124.117	148.863	166.16	NA	NA	NA	33
August	GmJMC058	G11S02	35.7078	71.4156	107.123	137.73	149.883	182.341	193.21	NA	NA	NA	33
August	GmJMC059	G11S03	45.3211	90.6422	135.963	174.81	184.437	211.156	221.11	NA	NA	NA	33
August	GmJMC060	G11S04	67.0211	134.042	201.063	263.165	291.69	310.68	322	NA	NA	NA	33
August	GmJMC061	G11S05	60.0678	120.136	180.203	231.69	237.06	249.184	251.03	NA	NA	NA	33
August	GmJMC062	G11S06	60.6693	121.339	182.008	234.01	234.01	234.01	234.01	NA	NA	NA	35
August	GmJMC063	G11S07	60.2648	120.53	180.794	232.45	235.877	248.126	255.32	NA	NA	NA	33
August	GmJMC064	G11S08	68.9785	137.957	206.936	266.06	266.06	276.899	291.35	NA	NA	NA	33
August	GmJMC065	G12S01	60.6252	121.25	181.876	233.84	235.143	237.75	237.75	NA	NA	NA	33
August	GmJMC067	G12S02	69.8263	139.653	209.479	269.33	269.33	281.746	298.3	NA	NA	NA	33
August	GmJMC068	G12S03	61.6311	123.262	184.893	237.72	248.29	271.989	275.4	NA	NA	NA	35
August	GmJMC069	G12S04	59.6296	119.259	178.889	230	234.047	248.873	257.85	NA	NA	NA	33
August	GmJMC076	G12S05	53.493	106.986	160.479	208.362	235.757	298.683	336.62	NA	NA	NA	41
August	GmJMC077	G12S06	56.49	112.98	169.47	220.94	236.19	239.58	244.1	NA	NA	NA	33
August	GmJMC078	G12S07	41.5281	83.0563	124.584	160.18	162.117	165.99	165.99	NA	NA	NA	33
August	GmJMC079	G12S08	47.4159	94.8319	142.248	182.89	182.89	183.653	184.67	NA	NA	NA	33
August	GmJMC080	H01S01	55.0278	110.056	165.083	212.25	212.25	218.747	227.41	NA	NA	NA	33
August	GmJMC081	H01S02	60.1093	120.219	180.328	232.363	234.93	254.696	281.05	NA	NA	NA	33
August	GmJMC082	H01S03	56.6196	113.239	169.859	218.39	222.593	243.549	260.28	NA	NA	NA	33
August	GmJMC085	H01S04	49.5989	99.1978	148.797	191.31	205.437	233.69	233.69	NA	NA	NA	33
August	GmJMC090	H01S05	66.557	133.114	199.671	256.72	256.82	260.35	264.79	NA	NA	NA	33
August	GmJMC091	H01S06	65.8544	131.709	197.563	254.01	256.287	263.129	266.18	NA	NA	NA	33
August	GmJMC092	H01S07	75.2604	150.521	225.781	290.29	290.29	320.71	361.27	NA	NA	NA	33
August	GmJMC093	H01S08	52.0852	104.17	156.256	200.9	213.963	240.09	240.09	NA	NA	NA	33
August	GmJMC096	H02S01	54.4496	108.899	163.349	210.02	221.843	253.071	263.18	NA	NA	NA	33
August	GmJMC098	H02S02	56.0881	112.176	168.264	216.34	220.987	238.123	248.58	NA	NA	NA	33
August	GmJMC099	H02S03	51.0767	102.153	153.23	197.01	197.01	203.636	212.47	NA	NA	NA	33
August	GmJMC100	H02S04	59.2019	118.404	177.606	228.35	231.787	241.039	244.21	NA	NA	NA	33
August	GmJMC101	H02S05	43.7293	87.4585	131.188	168.67	187.647	226.131	226.84	NA	NA	NA	35
August	GmJMC102	H02S06	49.3137	98.6274	147.941	190.21	191.863	199.413	205.07	NA	NA	NA	33
August	GmJMC106	H02S07	29.0811	58.1622	87.2433	112.17	119.063	139.219	147.71	NA	NA	NA	41
August	GmJMC110	H02S08	38.2148	76.4296	114.644	147.4	165.117	209.944	222.47	NA	NA	NA	41
August	GmJMC111	H03S01	52.7048	105.41	158.114	203.29	211.19	256.801	296.55	NA	NA	NA	33
August	GmJMC114	H03S02	43.5996	87.1993	130.799	168.17	178.92	206.999	215.77	NA	NA	NA	35
August	GmJMC116	H03S03	46.6641	93.3281	139.992	179.99	187.89	206.527	210.31	NA	NA	NA	33
August	GmJMC117	H03S04	45.3652	90.7304	136.096	174.98	183.333	201.819	204.19	NA	NA	NA	35
August	GmJMC121	H03S05	27.3519	54.7037	82.0556	105.5	105.5	107.36	109.84	NA	NA	NA	33
August	GmJMC126	H03S06	17.9926	35.9852	53.9778	69.4	70.2167	71.85	71.85	NA	NA	NA	NA
August	GmJMC128	H03S07	32.7807	65.5615	98.3422	126.44	130.223	137.79	137.79	NA	NA	NA	33
August	GmJMC131	H03S08	61.1774	122.355	183.532	235.97	247.943	271.89	271.89	NA	NA	NA	33
August	GmJMC137	H04S01	42.4148	84.8296	127.244	163.6	178.663	208.949	209.16	NA	NA	NA	33
August	GmJMC149	H04S02	53.1248	106.25	159.374	204.91	225.39	266.35	266.35	NA	NA	NA	33
August	GmJMC158	H04S03	35.3915	70.783	106.174	136.51	164.347	273.956	345.87	NA	NA	NA	35
August	GmJMC161	H04S04	42.7596	85.5193	128.279	164.93	182.937	266.32	329.48	NA	NA	NA	46
August	GmJMC167	H04S05	52.9096	105.819	158.729	204.08	224.187	325.009	405.82	NA	NA	NA	35
August	GmJMC172	H04S06	37.7741	75.5481	113.322	145.7	157.613	346.864	567.43	NA	NA	NA	35
August	GmJMC177	H04S07	34.6059	69.2119	103.818	133.48	148.943	210.933	252.35	NA	NA	NA	35
August	GmJMC179	H04S08	50.3844	100.769	151.153	194.34	222.183	313.531	361.08	NA	NA	NA	35
August	GmJMC180	H05S01	44.4215	88.843	133.264	171.34	192.763	251.026	271.58	NA	NA	NA	27
August	GmJMC184	H05S02	53.8844	107.769	161.653	213.675	269.68	399.189	500.32	NA	NA	NA	41
August	HOJAK	H05S03	42.6507	85.3015	127.952	164.51	174.993	201.489	208.86	NA	NA	NA	33
August	5002T	H05S04	44.2607	88.5215	132.782	170.72	172.41	177.333	179.39	NA	NA	NA	33
August	L323	H05S05	56.8919	113.784	170.676	219.44	219.44	219.44	219.44	NA	NA	NA	33
August	GmWMC071	H05S06	46.8974	93.7948	140.692	180.89	182.93	187.01	187.01	NA	NA	NA	33
August	GmWMC042	H05S07	17.3704	34.7407	52.1111	68.195	74.17	74.17	74.17	NA	NA	NA	NA
August	GmJMC112	H05S08	61.8437	123.687	185.531	238.54	246.93	268.78	275.54	NA	NA	NA	33
August	GmWMC115	H06S01	36.75	73.5	110.25	141.75	141.75	183.823	239.92	NA	NA	NA	33
August	GmJMC025	H06S02	43.1874	86.3748	129.562	166.58	166.907	167.56	167.56	NA	NA	NA	33
August	GmWMC084	H06S03	43.7967	87.5933	131.39	168.93	175.523	190.411	192.68	NA	NA	NA	27
August	MISUZU	H06S04	53.5863	107.173	160.759	206.69	206.69	215.844	228.05	NA	NA	NA	33
August	Norin2	H06S05	48.4944	96.9889	145.483	187.05	192.617	203.75	203.75	NA	NA	NA	33
August	GmJMC080	H07S01	46.4437	92.8874	139.331	179.14	193.98	223.673	223.69	NA	NA	NA	32
August	GmJMC081	H07S02	67.9881	135.976	203.964	262.24	264.357	283.911	304.34	NA	NA	NA	33
August	GmJMC082	H07S03	58.7404	117.481	176.221	226.57	238.987	281.996	306.23	NA	NA	NA	33
August	GmJMC085	H07S04	49.14	98.28	147.42	189.54	203.793	240.734	251.98	NA	NA	NA	35
August	GmJMC090	H07S05	80.0619	160.124	240.186	308.81	316.08	340.023	352.56	NA	NA	NA	33
August	GmJMC091	H07S06	76.9067	153.813	230.72	296.64	310.93	344.781	351.81	NA	NA	NA	33
August	GmJMC092	H07S07	90.4556	180.911	271.367	348.9	348.9	375.433	410.81	NA	NA	NA	33
August	GmJMC093	H07S08	51.5148	103.03	154.544	198.7	215.717	254.306	260.38	NA	NA	NA	32
August	GmJMC096	H08S01	51.5148	103.03	154.544	198.7	202.183	222.123	239.42	NA	NA	NA	33
August	GmJMC098	H08S02	48.8133	97.6267	146.44	188.28	188.28	188.28	188.28	NA	NA	NA	33
August	GmJMC099	H08S03	57.8122	115.624	173.437	222.99	231.123	250.3	254.18	NA	NA	NA	33
August	GmJMC100	H08S04	67.3115	134.623	201.934	259.63	275.117	308.533	311.79	NA	NA	NA	33
August	GmJMC101	H08S05	58.8674	117.735	176.602	227.06	247.817	289.33	289.33	NA	NA	NA	33
August	GmJMC102	H08S06	59.29	118.58	177.87	228.69	235.703	255.203	262.5	NA	NA	NA	33
August	GmJMC106	H08S07	26.1981	52.3963	78.5944	101.05	101.56	102.58	102.58	NA	NA	NA	NA
August	GmJMC110	H08S08	40.1878	80.3756	120.563	155.01	164.59	210.561	246.31	NA	NA	NA	NA
August	GmJMC111	H09S01	54.683	109.366	164.049	210.92	214.697	222.25	222.25	NA	NA	NA	33
August	GmJMC114	H09S02	72.5744	145.149	217.723	279.93	293.863	330.023	341.08	NA	NA	NA	33
August	GmJMC116	H09S03	59.4119	118.824	178.236	229.16	235.603	254.036	261.43	NA	NA	NA	33
August	GmJMC117	H09S04	47.823	95.6459	143.469	184.46	202.347	238.12	238.12	NA	NA	NA	35
August	GmJMC121	H09S05	54.3511	108.702	163.053	209.64	210.793	213.1	213.1	NA	NA	NA	33
August	GmJMC126	H09S06	59.0722	118.144	177.217	227.85	237.627	260.253	264.35	NA	NA	NA	33
August	GmJMC128	H09S07	46.0833	92.1667	138.25	177.75	190.723	221.757	228.54	NA	NA	NA	33
August	GmJMC131	H09S08	64.7007	129.401	194.102	249.56	264.683	311.061	332.57	NA	NA	NA	35
August	GmJMC137	H10S01	43.9133	87.8267	131.74	169.38	176.783	197.029	204.28	NA	NA	NA	33
August	GmJMC149	H10S02	56.7363	113.473	170.209	218.84	239.36	280.816	281.37	NA	NA	NA	33
August	GmJMC158	H10S03	47.7607	95.5215	143.282	184.22	214.907	307.767	349.75	NA	NA	NA	35
August	GmJMC161	H10S04	63.153	126.306	189.459	243.59	267.567	347.92	391.12	NA	NA	NA	35
August	GmJMC167	H10S05	62.4011	124.802	187.203	240.69	270.68	354.493	386.27	NA	NA	NA	35
August	GmJMC172	H10S06	26.6985	53.397	80.0956	102.98	122.113	219.677	298.74	NA	NA	NA	46
August	GmJMC177	H10S07	45.9563	91.9126	137.869	178.827	204.747	261.989	290.08	NA	NA	NA	33
August	GmJMC179	H10S08	57.9574	115.915	173.872	223.55	243.523	302.044	326.81	NA	NA	NA	33
August	GmJMC180	H11S01	62.3285	124.657	186.986	240.41	254.23	281.87	281.87	NA	NA	NA	27
August	GmJMC184	H11S02	57.3378	114.676	172.013	221.16	235.557	300.924	349.69	NA	NA	NA	35
August	HOJAK	H11S03	61.1022	122.204	183.307	235.68	251.493	288.597	295.9	NA	NA	NA	33
August	5002T	H11S04	61.333	122.666	183.999	236.57	240.06	249.281	252.27	NA	NA	NA	33
August	L323	H11S05	62.3441	124.688	187.032	240.47	260.17	339.174	391.98	NA	NA	NA	46
August	GmWMC071	H11S06	60.5604	121.121	181.681	233.59	235.28	243.01	248.81	NA	NA	NA	33
August	GmWMC042	H11S07	20.0667	40.1333	60.2	77.4	82.57	92.91	92.91	NA	NA	NA	NA
August	GmJMC112	H11S08	56.6015	113.203	169.804	218.32	235.04	277.056	288.49	NA	NA	NA	33
August	GmWMC115	H12S01	54.9163	109.833	164.749	211.82	230.87	295.014	329.74	NA	NA	NA	27
August	GmJMC025	H12S02	73.3678	146.736	220.103	282.99	282.99	296.387	314.25	NA	NA	NA	27
August	GmWMC084	H12S03	53.4826	106.965	160.448	206.29	206.29	207.387	208.85	NA	NA	NA	27
August	MISUZU	H12S04	64.0993	128.199	192.298	247.24	247.24	269.11	298.27	NA	NA	NA	33
August	Norin2	H12S05	73.3574	146.715	220.072	282.95	282.95	287.823	294.32	NA	NA	NA	33

## Sheet: MF2020
Supplementary Data 3. Phenotypic data of soybean sown at Miyazaki field in 2020
Sowing time	Accession ID	Field code	Weekly plant height based on 7 days (mm)										Flowering time (days)
			1st week	2nd week	3rd week	4th week	5th week	6th week	7th week	8th week	9th week	10th week
June	GmJMC003	A01S01	26.0556	52.1111	104.286	176.284	191.14	244.504	319.214	343.789	349.547	353.12	34
June	GmJMC004	A01S02	17.5	35	77.1429	132.876	141.46	199.603	281.003	310.71	313.29	313.29	34
June	GmJMC013	A01S03	28.7778	57.5556	92	131.96	142.6	237.679	370.789	417.727	421.29	421.29	38
June	GmJMC026	A01S04	26.8333	53.6667	95.1429	149.578	162.63	251.562	376.067	445.39	458.89	458.89	37
June	GmJMC039	A02S01	35.7778	71.5556	119	168.368	177.28	267.937	394.857	436.22	438.26	459.704	43
June	GmJMC041	A02S02	33.0556	66.1111	115.857	170.938	180.23	215.426	264.701	278.78	294.091	306.34	34
June	GmJMC043	A02S03	33.0556	66.1111	112.857	162.408	170.68	254.094	370.874	435.011	448.614	449.65	41
June	GmJMC047	A02S04	35	70	120	171.43	179.05	278.504	417.739	478.306	486.62	536.492	43
June	GmJMC051	A03S01	40.8333	81.6667	132.857	192.05	206.75	305.196	443.021	488.807	496.892	509.8	44
June	GmJMC058	A03S02	31.1111	62.2222	101.429	142.234	150.39	210.333	294.253	357.116	382.531	424.872	55
June	GmJMC059	A03S03	31.1111	62.2222	102.286	147.3	157.5	235.479	344.649	381.583	389.913	412.11	44
June	GmJMC062	A03S04	34.2222	68.4444	129.571	185	185	269.839	388.614	422.55	455.506	481.87	55
June	GmJMC064	A04S01	33.0556	66.1111	120.143	178.01	185.35	254.818	352.073	388.289	391.66	398.854	37
June	GmJMC077	A04S02	35.7778	71.5556	110.429	142.938	148.23	228.337	340.487	441.073	473.468	520.038	50
June	GmJMC078	A04S03	31.1111	62.2222	99.2857	130.622	134.37	225.377	352.787	397.004	406.919	412.35	43
June	GmJMC093	A04S04	24.1111	48.2222	100.571	152	152	233.304	347.129	423.086	480.566	561.136	55
June	GmJMC101	B01S01	25.2778	50.5556	92.8571	140.242	147.07	232.466	352.021	442.066	524.053	609.236	59
June	GmJMC137	B01S02	17.5	35	75	132.028	143.38	232.719	357.794	452.709	535.213	648.82	66
June	GmJMC149	B01S03	29.1667	58.3333	100.714	145.584	152.64	268.672	431.117	536.144	626.796	708.754	59
June	GmJMC158	B01S04	17.5	35	68.5714	107.914	113.19	159.954	225.424	333.994	466.918	602.946	76
June	GmJMC167	B02S01	23.3333	46.6667	96.4286	145	145	255.254	409.609	517.817	615.227	713.554	65
June	GmJMC184	B02S02	27.2222	54.4444	93.5714	131.798	136.33	239.105	382.99	463.407	517.347	599.07	76
June	HOJAK	B02S03	17.5	35	72.8571	120.392	127.32	211.941	330.411	364.26	364.26	375.468	48
June	5002T	B02S04	13.6111	27.2222	67.1429	135.53	153.586	232.714	342.914	449.279	497.674	512.43	48
June	L323	B03S01	31.1111	62.2222	112.143	165.026	171.71	274.481	418.361	516.127	568.612	648.564	76
June	GmWMC071	B03S02	29.1667	58.3333	105	155.578	162.63	203.159	259.899	355.074	386.66	386.66	50
June	GmWMC042	B03S03	NA	NA	NA	NA	NA	NA	NA	NA	NA	NA	NA
June	GmJMC112	B03S04	29.1667	58.3333	98.5714	155.308	172.18	250.698	360.623	460.137	546.891	618.584	55
June	GmWMC115	B04S01	25.2778	50.5556	90.7143	129.104	131.84	233.147	374.977	499.107	595.117	683.924	37
June	GmJMC025	B04S02	27.2222	54.4444	108.571	170.356	177.26	261.746	380.026	413.82	413.82	423.924	37
June	GmWMC084	B04S03	17.5	35	66.4286	106.736	114.56	217.228	360.963	445.616	485.539	518.02	43
June	MISUZU	B04S04	23.3333	46.6667	92.1429	149.466	159.11	226.628	321.153	355.26	358.1	377.996	41
June	GmJMC064	A05S01	28.3889	56.7778	110.286	177.4	189	267.782	378.077	409.59	419.379	430.672	35
June	GmJMC047	A05S02	31.1111	62.2222	103.571	150.846	161.41	264.817	409.587	495.064	515.771	518.22	43
June	GmJMC058	A05S03	10.1111	20.2222	57.7143	100	100	120.75	149.8	226.607	271.816	287.674	57
June	GmJMC025	A05S04	33.0556	66.1111	133.429	208.182	214.97	269.559	345.984	367.82	367.82	367.82	35
June	GmWMC084	A06S01	19.0556	38.1111	76.4286	113	113	208.557	342.337	438.574	471.291	478.9	44
June	GmJMC026	A06S02	27.6111	55.2222	94.1429	142.742	159.806	245.925	363.56	397.17	397.17	410.094	37
June	MISUZU	A06S03	20.2222	40.4444	89.7143	158.606	171.01	253.039	367.879	400.69	415.796	430.304	41
June	GmJMC101	A06S04	21	42	83.5714	140.142	156.949	234.696	340.531	450.456	499.88	564.008	59
June	GmJMC041	A07S01	31.5	63	117	184.374	197.29	268.169	367.399	395.75	395.75	395.75	34
June	GmJMC149	A07S02	26.8333	53.6667	85.7143	123.384	133.64	243.154	396.474	488.716	600.99	679.66	62
June	GmJMC043	A07S03	35.7778	71.5556	117.714	161.792	168.32	254.663	375.543	438.101	449.31	464.718	41
June	GmJMC013	A07S04	20.6111	41.2222	81.7143	120	120	190.343	288.823	320.931	322.52	326.528	41
June	GmJMC158	A08S01	19.8333	39.6667	72	111.754	119.59	209.694	335.839	440.444	527.287	635.828	76
June	HOJAK	A08S02	24.5	49	94.7143	148.148	155.58	243.259	366.009	436.644	450.87	474.834	48
June	GmJMC112	A08S03	29.5556	59.1111	116.286	186.386	197.31	286.771	412.016	481.743	497.053	556.862	55
June	GmWMC071	A08S04	20.6111	41.2222	91.5714	145.94	147.9	248.007	388.157	458.564	470.71	488.41	50
June	GmJMC062	B05S01	29.1667	58.3333	111.429	170.002	176.67	248.695	349.53	394.561	401.05	417.094	48
June	GmJMC051	B05S02	29.1667	58.3333	107.143	174.516	190.86	277.939	399.849	438.087	454.544	477.45	43
June	L323	B05S03	21.3889	42.7778	78.5714	127.46	139.1	234.971	369.191	471.526	579.748	683.722	78
June	GmJMC004	B05S04	29.1667	58.3333	107.143	170.13	183.55	241.425	322.45	350.036	357.071	361.28	34
June	GmJMC167	B06S01	27.2222	54.4444	94.8571	138.206	145.01	237.671	367.396	497.039	600.026	693.758	65
June	GmJMC039	B06S02	33.0556	66.1111	125.714	207.468	225.78	294.251	390.111	417.5	417.5	425.972	41
June	GmJMC003	B06S03	33.0556	66.1111	121.429	193.136	218.839	271.714	339.984	359.49	359.49	366.09	30
June	GmWMC042	B06S04	NA	NA	NA	NA	NA	NA	NA	NA	NA	NA	30
June	GmWMC115	B07S01	26.4444	52.8889	90.2857	137.502	149.17	182.724	229.699	267.206	331.212	417.316	35
June	GmJMC093	B07S02	24.5	49	98.1429	162.562	174.27	257.488	373.993	445.973	490.372	551.478	48
June	GmJMC137	B07S03	19.4444	38.8889	80	132.69	141.15	223.9	339.75	435.007	480.403	588.192	62
June	GmJMC059	B07S04	24.1111	48.2222	94.5714	150.708	159.18	233.005	336.36	384.804	418.62	439.62	43
June	5002T	B08S01	19.4444	38.8889	73.5714	122.346	133.91	233.792	373.627	464.301	484.59	501.402	48
June	GmJMC077	B08S02	25.2778	50.5556	97.1429	155.336	165.56	263.774	401.274	499.753	524.891	545.362	48
June	GmJMC184	B08S03	25.2778	50.5556	90.7143	142.382	153.97	261.37	411.73	534.861	613.674	724.276	65
June	GmJMC078	B08S04	32.2778	64.5556	108.286	165.13	180.55	270.675	396.85	446.457	461.03	468.35	43
June	GmJMC077	A09S01	24.1111	48.2222	90.2857	134.846	139.41	231.342	360.047	452.47	488.947	500.32	48
June	GmJMC167	A09S02	25.6667	51.3333	102	165.588	175.98	281.98	430.38	548.466	637.329	739.748	62
June	GmJMC158	A09S03	3.88889	7.77778	47.7143	99.428	100.38	175.394	280.414	375.834	402	424.74	76
June	GmWMC042	A09S04	NA	NA	NA	NA	NA	NA	NA	NA	NA	NA	NA
June	GmJMC149	A10S01	24.1111	48.2222	94.5714	138.474	138.79	262.201	434.976	527.733	588.173	667.976	62
June	GmJMC004	A10S02	27.2222	54.4444	100	169.112	188.52	258.406	356.246	384.2	384.2	400.25	34
June	GmJMC101	A10S03	24.5	49	91.7143	146.266	157.11	244.335	366.45	466.626	550.323	626.312	59
June	GmJMC112	A10S04	26.4444	52.8889	103.143	166.056	176.76	261.035	379.02	478.644	554.221	639.328	55
June	GmJMC003	A11S01	28	56	118.286	207.636	226.06	259.542	306.417	326.424	329.07	347.058	30
June	MISUZU	A11S02	24.8889	49.7778	97.4286	179.806	205.01	296.199	423.864	482.504	511.448	532.22	41
June	GmJMC013	A11S03	24.1111	48.2222	78.2857	121.672	136.12	227.209	354.734	391.17	402.937	412.35	38
June	GmWMC071	A11S04	25.2778	50.5556	96.2857	161.382	176.97	282.606	430.496	483.086	487.22	523.862	48
June	GmJMC062	A12S01	27.2222	54.4444	106.429	166.286	173.81	252.146	361.816	416.65	426.05	430.898	50
June	GmWMC084	A12S02	25.6667	51.3333	89.1429	133.362	142.27	235.234	365.384	465.684	540.036	590.708	48
June	GmJMC051	A12S03	35	70	124.286	185.75	196.25	285.875	411.35	447.2	447.2	482.894	43
June	GmJMC093	A12S04	22.5556	45.1111	85.8571	123	123	197.761	302.426	381.944	454.99	497.55	55
June	GmWMC115	B09S01	27.2222	54.4444	97.8571	155.664	169.44	273.815	419.94	489.94	501.24	530.586	35
June	GmJMC039	B09S02	18.2778	36.5556	80.4286	143.534	155.89	235.508	346.973	385.191	391.068	393.73	38
June	GmJMC025	B09S03	33.0556	66.1111	125.714	204.528	220.88	301.13	413.48	445.58	445.58	452.588	35
June	GmJMC137	B09S04	27.2222	54.4444	95.7143	151.816	166.36	252.556	373.231	429.824	447.898	488.346	65
June	GmJMC026	B10S01	27.2222	54.4444	100	156.122	166.87	256.016	380.821	418.166	418.84	432.13	37
June	GmJMC043	B10S02	29.9444	59.8889	92	127.444	137.74	228.936	356.611	406.111	411.32	428.618	41
June	GmJMC047	B10S03	33.0556	66.1111	103	133.99	138.65	208.768	306.933	367.809	380.94	385.92	41
June	GmJMC041	B10S04	27.2222	54.4444	100	156.542	167.57	242.334	347.004	376.91	376.91	390.86	34
June	HOJAK	B11S01	21.3889	42.7778	78.5714	134.54	150.9	243.318	372.703	468.027	491.37	504.132	48
June	GmJMC058	B11S02	14.7778	29.5556	66.7143	120.432	130.72	193.245	280.78	388.683	421.84	465.934	57
June	L323	B11S03	31.1111	62.2222	99.2857	144.326	157.21	271.667	431.907	549.597	641.354	760.258	76
June	GmJMC184	B11S04	23.3333	46.6667	80.5714	116.094	121.49	248.89	427.25	584.724	4165.24	6995.57	65
June	GmJMC064	B12S01	35	70	128.571	194.67	204.45	296.911	426.356	471.847	475.25	480.17	37
June	GmJMC059	B12S02	26.0556	52.1111	91.8571	141.728	152.88	226.984	330.729	415.934	438.16	465.496	44
June	GmJMC078	B12S03	29.1667	58.3333	105	181.066	205.11	296.164	423.639	492.91	506.05	516.61	43
June	5002T	B12S04	13.6111	27.2222	75.7143	140.98	148.3	205.661	285.966	323.71	329.63	333.584	41
June	GmWMC071	C01S01	25.2778	50.5556	90.7143	138.506	147.51	240.91	371.67	429.344	458.714	475.71	48
June	GmJMC149	C01S02	36.1667	72.3333	104.571	132.384	140.64	219.64	330.24	400.454	465.344	526.164	66
June	GmJMC025	C01S03	35	70	128.571	198.954	211.59	287.511	393.801	440.756	447.39	462.114	37
June	GmJMC003	C01S04	22.5556	45.1111	99.5714	178.574	194.29	254.176	338.016	361.97	361.97	364.448	35
June	GmJMC167	C02S01	25.2778	50.5556	86.4286	144.796	164.66	265.203	405.963	521.023	623.86	734.584	66
June	GmJMC078	C02S02	27.2222	54.4444	102.143	145	145	233.407	357.177	427.883	458.909	472.42	44
June	GmJMC059	C02S03	28	56	101.143	151.112	158.52	220.106	306.326	337.76	374.274	426.12	44
June	GmJMC047	C02S04	36.9444	73.8889	122.857	169.186	175.31	259.828	378.153	457.867	496.613	512.92	43
June	GmJMC039	C03S01	34.2222	68.4444	127.429	197.25	208.75	276.821	372.121	415.457	421.9	421.9	38
June	GmJMC058	C03S02	25.2778	50.5556	80	105.742	109.57	159.352	229.047	300.867	335.058	345.8	57
June	GmJMC158	C03S03	16.7222	33.4444	58.8571	90.488	97.48	204.159	353.509	476.737	573.099	668.36	62
June	GmWMC115	C03S04	28	56	92.5714	125.178	128.63	183.055	259.25	372.963	474.834	544.988	35
June	GmJMC041	C04S01	33.8333	67.6667	118.286	174.736	184.56	253.442	349.877	377.43	381.441	384.65	35
June	L323	C04S02	27.2222	54.4444	89.2857	136.36	150.6	234.993	353.143	464.314	564.102	656.666	76
June	GmJMC184	C04S03	27.2222	54.4444	89.2857	122.446	127.41	231.939	378.279	480.526	581.722	680.714	76
June	GmJMC043	C04S04	35	70	111.429	141.998	143.33	223.673	336.153	383.726	401.522	418.86	41
June	HOJAK	D01S01	29.1667	58.3333	92.1429	118.846	121.41	204.324	320.404	389.256	403.53	427.662	48
June	5002T	D01S02	19.0556	38.1111	79.4286	141.006	155.01	245.66	372.57	408.83	408.83	408.83	NA
June	GmJMC013	D01S03	25.2778	50.5556	80	112.912	121.52	184.166	271.871	296.93	303.652	326.274	41
June	GmJMC077	D01S04	19.4444	38.8889	86.4286	146.502	154.17	253.902	393.527	477.749	495.48	547.026	48
June	MISUZU	D02S01	24.5	49	100.286	171.642	186.07	268.991	385.081	421.843	423.28	442.102	41
June	GmWMC042	D02S02	7	14	30	55.144	61.24	127.876	221.166	291.413	332.144	356.69	41
June	GmJMC101	D02S03	20.6111	41.2222	78.2857	126.202	135.67	231.884	366.584	484.384	552.549	633.234	57
June	GmJMC093	D02S04	25.2778	50.5556	98.4286	161.414	173.69	247.422	350.647	451.326	509.228	578.484	55
June	GmJMC137	D03S01	24.1111	48.2222	80.4286	115.614	128.869	232.172	373.337	488.299	600.256	696.174	62
June	GmJMC112	D03S02	35.3889	70.7778	122.714	171.48	175.8	261.907	382.457	461.15	541.717	652.352	55
June	GmJMC026	D03S03	24.5	49	100.286	164.676	175.439	260.444	378.904	412.75	412.75	441.568	37
June	GmJMC051	D03S04	35.7778	71.5556	125.429	178.172	183.62	272.37	396.62	432.12	433.476	459.712	48
June	GmWMC084	D04S01	27.2222	54.4444	85	113.016	119.91	212.491	341.236	425.02	463.664	507.386	43
June	GmJMC004	D04S02	NA	NA	49.2857	119.272	122.12	188.434	281.274	307.8	307.8	311.85	35
June	GmJMC064	D04S03	17.1111	34.2222	80.8571	150.298	163.83	244.691	357.896	390.24	390.24	416.76	41
June	GmJMC062	D04S04	28.3889	56.7778	87.1429	121.786	132.31	218.196	338.436	407.59	424.81	435.94	48
June	GmWMC071	C05S01	23.3333	46.6667	83.5714	131.302	142.17	191.034	259.444	292.69	340.337	374.07	48
June	GmJMC158	C05S02	17.5	35	64.2857	93.468	95.78	164.412	260.497	309.279	364.166	445.89	76
June	GmJMC039	C05S03	34.2222	68.4444	118.857	164.56	167.6	247.414	359.154	424.93	438.47	438.47	41
June	GmJMC004	C05S04	29.9444	59.8889	110.429	183.644	202.74	256.169	330.969	362.69	366.83	366.83	34
June	GmJMC062	C06S01	32.2778	64.5556	103.143	158.452	177.42	248.056	346.946	410.086	437.979	449.13	48
June	GmJMC043	C06S02	36.9444	73.8889	125	168.198	170.33	239.851	337.181	371.154	374.281	374.81	41
June	L323	C06S03	NA	NA	42.8571	114.424	124.04	137.333	155.943	246.667	350.402	435.112	76
June	GmJMC101	C06S04	29.1667	58.3333	86.5714	111.294	117.49	202.776	322.176	410.219	485.751	577.514	57
June	GmJMC112	C07S01	35	70	124.286	187.838	199.73	270.641	369.916	447.18	487.468	504.05	55
June	GmJMC041	C07S02	29.1667	58.3333	94.2857	145.686	162.81	214.821	287.636	308.44	309.896	311.06	34
June	GmJMC025	C07S03	33.0556	66.1111	115	180.326	197.21	258.306	343.841	381.723	401.289	412.64	35
June	GmJMC093	C07S04	23.3333	46.6667	90	168.814	194.69	273.883	384.753	471.416	526.721	580.868	55
June	GmJMC184	C08S01	27.2222	54.4444	97.8571	148.938	158.23	272.651	432.841	521.396	582.282	637.16	65
June	GmJMC058	C08S02	31.1111	62.2222	95	122.356	127.26	192.299	283.354	375.213	421.606	437.65	50
June	GmJMC051	C08S03	33.8333	67.6667	124.714	191.134	201.89	290.383	414.273	457.841	480.949	496.82	44
June	GmJMC149	C08S04	35	70	117.857	167.642	176.07	255.709	367.204	444.753	516.202	604.106	62
June	GmJMC137	D05S01	24.1111	48.2222	81.7143	120.546	128.91	237.167	388.727	492.766	586.877	702.904	62
June	HOJAK	D05S02	27.2222	54.4444	87.1429	135.17	151.95	244.4	373.83	462.324	482.93	505.418	48
June	GmJMC026	D05S03	9.72222	19.4444	65.7143	131.136	138.56	232.003	362.823	400.2	406.1	410.82	41
June	GmWMC115	D05S04	13.6111	27.2222	67.1429	124.082	133.47	223.516	349.581	438.9	521.814	627.31	37
June	GmJMC167	D06S01	24.5	49	96	153.77	162.95	258.071	391.241	508.319	617.747	731.84	65
June	GmJMC047	D06S02	32.2778	64.5556	120.286	180.524	187.54	270.847	387.477	461.886	478.32	500.34	43
June	GmJMC077	D06S03	20.6111	41.2222	94.5714	152.934	154.89	243.508	367.573	479.67	510.33	511.404	48
June	GmJMC059	D06S04	21.3889	42.7778	87.1429	147.652	159.42	234.927	340.637	371.797	372.18	391.686	44
June	GmJMC013	D07S01	28.7778	57.5556	93.7143	139.446	152.41	218.592	311.247	337.777	337.8	349.932	41
June	MISUZU	D07S02	26.4444	52.8889	101	163.81	176.35	244.557	340.047	410.537	427.82	449.804	41
June	GmJMC078	D07S03	36.9444	73.8889	125	175.098	187.309	267.196	375.971	438.971	451.74	474.348	43
June	5002T	D07S04	24.1111	48.2222	91.1429	137.878	157.966	262.014	399.374	480.591	497.38	515.452	48
June	GmJMC003	D08S01	36.9444	73.8889	140	218.084	241.39	281.911	332.341	346.75	346.75	346.75	30
June	GmWMC084	D08S02	24.5	49	93	153.16	166.6	247.096	359.791	429.697	483.547	545.508	44
June	GmWMC042	D08S03	NA	NA	NA	NA	NA	NA	NA	NA	NA	NA	NA
June	GmJMC064	D08S04	24.5	49	108.857	188.384	200.64	277.222	384.437	415.07	415.07	415.07	37
June	5002T	C09S01	21.3889	42.7778	89.2857	147.858	156.43	246.991	373.776	444.836	478.664	494.58	48
June	GmJMC047	C09S02	27.2222	54.4444	93.5714	151.388	168.98	256.837	379.837	432.016	438.83	445.082	43
June	GmJMC025	C09S03	28.3889	56.7778	121	196.49	204.15	282.689	392.644	430.903	433.64	433.64	35
June	GmJMC093	C09S04	18.2778	36.5556	84.7143	140.472	144.12	156.045	172.74	239.781	311.218	349.694	57
June	GmJMC051	C10S01	37.7222	75.4444	121.857	170.18	180.3	279.289	417.874	463.52	481.601	494.13	44
June	GmWMC071	C10S02	28.3889	56.7778	91	140.938	158.23	277.626	444.781	517.561	544.137	557.39	48
June	GmJMC059	C10S03	24.5	49	83.1429	141.824	163.04	256.929	388.374	425.93	430.758	455.032	44
June	GmJMC167	C10S04	23.3333	46.6667	87.8571	141.416	152.36	263.164	418.289	549.31	690.24	833.38	62
June	GmWMC042	C11S01	NA	NA	NA	NA	NA	NA	NA	NA	NA	NA	NA
June	GmJMC062	C11S02	31.1111	62.2222	112.143	168.638	177.73	210.162	255.567	313.454	331.42	339.106	50
June	GmJMC184	C11S03	19.4444	38.8889	75.7143	123.494	132.49	255.401	427.476	575.133	742.386	867.446	65
June	GmJMC137	C11S04	27.2222	54.4444	91.4286	130.668	137.78	223.355	343.16	442.911	550.237	666.208	62
June	GmJMC149	C12S01	11.6667	23.3333	81.4286	156.366	160.61	267.824	417.924	531.86	654.147	801.072	62
June	L323	C12S02	30.7222	61.4444	100.857	151.99	166.65	268.829	411.879	527.95	633.924	737.87	76
June	GmJMC078	C12S03	35	70	115.714	162.312	170.52	254.102	371.117	428.15	437.59	437.842	41
June	GmJMC026	C12S04	29.1667	58.3333	98.5714	148.474	160.79	258.111	394.361	444.254	448.64	448.64	37
June	GmJMC013	D09S01	27.2222	54.4444	87.1429	122.96	131.6	204.246	305.951	344.217	347.9	347.9	41
June	MISUZU	D09S02	24.1111	48.2222	101.429	176.05	190.75	278.307	400.887	467.989	480.82	485.278	43
June	GmJMC058	D09S03	27.2222	54.4444	100	150.494	157.49	223.951	316.996	372.559	390.067	421.278	55
June	GmJMC041	D09S04	32.2778	64.5556	126.714	208.436	224.06	291.942	386.977	414.13	426.913	437.14	34
June	GmWMC115	D10S01	26.8333	53.6667	101.571	155.56	162.6	258.55	392.88	514.653	587.449	619	37
June	GmJMC003	D10S02	31.8889	63.7778	117.571	185.628	199.537	240.118	296.843	313.05	313.05	325.71	30
June	GmJMC112	D10S03	30.7222	61.4444	122.286	203.73	219.55	290.371	389.521	484.657	558.88	636.99	55
June	GmJMC101	D10S04	29.1667	58.3333	100.714	166.542	187.57	283.695	418.27	522.399	601.859	672.904	57
June	GmJMC077	D11S01	28	56	103.286	156.118	163.53	253.812	380.207	487.341	515.75	558.788	48
June	GmJMC039	D11S02	34.2222	68.4444	136	221.306	235.51	317.078	431.273	468.714	470.64	501.936	38
June	GmJMC064	D11S03	29.5556	59.1111	131.286	215.854	224.597	298.721	401.651	443.867	448.99	475.81	37
June	GmJMC158	D11S04	19.8333	39.6667	61.2857	82.08	86.8	177.379	304.189	388.47	407.69	468.188	76
June	GmJMC004	D12S01	21.3889	42.7778	85	137.654	146.09	218.019	318.719	347.49	347.49	368.358	35
June	HOJAK	D12S02	23.3333	46.6667	92.1429	149.838	159.73	237.051	345.301	412.366	431.242	459.446	48
June	GmJMC043	D12S03	34.2222	68.4444	110.286	160.364	173.94	263.844	389.709	440.806	448.099	454.034	41
June	GmWMC084	D12S04	22.1667	44.3333	81.8571	123.67	129.45	208.832	319.967	406.62	438.358	447.98	43
June	GmJMC184	E01S01	28.3889	56.7778	95.2857	139.376	148.96	247.481	385.411	482.941	586.673	710.814	66
June	MISUZU	E01S02	29.9444	59.8889	108.286	165.552	175.92	273.238	409.483	449.846	452.148	453.53	43
June	GmJMC051	E01S03	35	70	111.429	163.1	178.5	259.807	373.637	412.91	415.61	415.61	43
June	GmJMC137	E01S04	25.2778	50.5556	88.5714	144.702	161.17	254.859	386.024	484.171	509.334	526.49	62
June	GmJMC078	E02S01	29.1667	58.3333	100.714	150.288	160.48	254.209	385.429	475.356	496.33	497.65	43
June	5002T	E02S02	19.4444	38.8889	80	141.06	155.1	249.746	382.251	470.581	509.153	532.956	48
June	GmWMC071	E02S03	29.1667	58.3333	98.5714	145.786	158.467	240.226	353.481	419.204	439.822	458.216	48
June	HOJAK	E02S04	26.0556	52.1111	87.5714	133.576	145.96	224.546	334.566	410.257	427.96	432.118	48
June	GmJMC058	E03S01	24.8889	49.7778	88	136.392	147.32	200.474	274.889	330.814	369.708	391.716	55
June	GmJMC003	E03S02	31.1111	62.2222	122.857	209.4	229	266.975	320.14	336.887	344.632	350.33	30
June	GmJMC004	E03S03	29.1667	58.3333	115.714	192.194	206.99	257.461	328.121	348.31	353.81	360.922	34
June	GmJMC039	E03S04	36.9444	73.8889	122.857	180.472	194.12	283.756	409.246	453.693	474.208	507.718	48
June	GmJMC047	E04S01	36.9444	73.8889	122.857	172.96	181.6	215.971	264.091	292.811	355.228	400.37	43
June	GmJMC064	E04S02	35	70	124.286	191.666	206.11	283.76	392.47	423.53	423.952	425.652	35
June	GmJMC093	E04S03	30.3333	60.6667	113.143	175.354	185.59	256.072	354.747	438.604	516.52	585.76	55
June	GmJMC043	E04S04	31.8889	63.7778	109	153.13	158.55	244.868	365.713	418.676	426.05	435.59	41
June	GmWMC084	F01S01	19.8333	39.6667	69.8571	115.61	129.35	172.821	233.681	251.07	252.676	253.96	65
June	L323	F01S02	28	56	94.7143	145.352	158.92	272.57	431.68	522.483	612.653	741.554	65
June	GmJMC059	F01S03	24.8889	49.7778	88	140.076	153.46	242.803	367.883	411.406	423.309	431.918	43
June	GmJMC013	F01S04	24.1111	48.2222	82.5714	132.314	147.19	212.536	304.021	330.16	330.16	351.544	41
June	GmJMC062	F02S01	24.1111	48.2222	99.7143	157.968	163.28	242.373	353.103	405.526	425.284	449.206	50
June	GmJMC041	F02S02	24.8889	49.7778	109.429	189.416	202.36	262.821	347.466	371.65	383.461	401.544	34
June	GmJMC167	F02S03	19.0556	38.1111	85.8571	151.344	162.24	273.472	429.197	537.283	633.809	774.638	66
June	GmJMC112	F02S04	31.1111	62.2222	112.143	175.346	188.91	251.071	338.096	376.439	426.413	478.874	55
June	GmWMC042	F03S01	NA	NA	NA	NA	NA	NA	NA	NA	NA	NA	NA
June	GmJMC101	F03S02	25.2778	50.5556	95	151.314	162.19	246.115	363.61	422.037	483.497	570.58	59
June	GmJMC077	F03S03	18.2778	36.5556	91.1429	160.506	167.51	271.556	417.221	488.404	500.23	527.56	48
June	GmWMC115	F03S04	17.5	35	75	137.872	153.12	187.22	234.96	305.686	408.198	524.584	35
June	GmJMC149	F04S01	31.1111	62.2222	112.143	182.15	200.25	307.768	458.293	594.307	708.804	839.436	44
June	GmJMC025	F04S02	31.8889	63.7778	126.143	213.044	231.74	318.754	440.574	475.38	475.38	486.624	34
June	GmJMC026	F04S03	23.3333	46.6667	90	155.056	171.76	255.656	373.111	406.67	411.17	431.894	37
June	GmJMC158	F04S04	NA	NA	35.5714	83.462	83.77	89.9736	98.6586	101.14	101.14	104.164	100
June	GmJMC003	E05S01	29.9444	59.8889	112.571	188.632	207.72	253.431	317.426	335.71	344.232	351.05	30
June	GmJMC184	E05S02	24.5	49	111	175	175	271.171	405.811	536.059	658.159	804.872	66
June	GmJMC026	E05S03	22.5556	45.1111	84.5714	132.546	140.91	233.517	363.167	404.003	416.659	425.57	37
June	GmJMC077	E05S04	23.3333	46.6667	87.8571	138.26	147.1	206.011	288.486	332.136	340.17	340.386	48
June	GmWMC071	E06S01	23.3333	46.6667	85.7143	131.502	139.17	184.963	249.073	317.033	336.996	337.08	50
June	GmJMC059	E06S02	27.2222	54.4444	91.4286	130.848	138.08	220.423	335.703	373.283	380.296	384.42	44
June	5002T	E06S03	23.3333	46.6667	94.2857	148.892	154.82	247.802	377.977	415.17	476.87	526.23	48
June	MISUZU	E06S04	3.88889	7.77778	57.1429	120	120	197.132	305.117	364.963	386.093	393.72	48
June	GmJMC101	E07S01	28	56	103.286	159.118	168.53	206.498	259.653	291.333	389.752	511.42	59
June	GmJMC078	E07S02	33.0556	66.1111	115	170.27	180.45	259.232	369.527	420.74	428.62	432.826	41
June	GmWMC042	E07S03	8.94444	17.8889	43.1429	72.328	73.88	204.912	388.357	563.02	684.314	742.23	41
June	GmJMC013	E07S04	28	56	96.8571	135.484	139.14	204.936	297.051	328.484	330.53	341.81	48
June	GmWMC084	E08S01	23.3333	46.6667	83.5714	128.008	136.68	229.226	358.791	483.496	553.42	591.956	44
June	GmJMC149	E08S02	28.3889	56.7778	93.1429	141.126	155.21	284.896	466.456	634.08	789.402	907.226	62
June	GmWMC115	E08S03	27.2222	54.4444	95.7143	141.514	149.19	262.554	421.264	546.36	614.054	642.69	35
June	GmJMC167	E08S04	31.1111	62.2222	110	150	150	245.75	379.8	488.25	592.004	698.472	65
June	GmJMC043	F05S01	32.2778	64.5556	109.571	155.08	161.8	234.571	336.451	390.017	409.156	416.64	41
June	GmJMC039	F05S02	29.9444	59.8889	114.714	187.554	202.59	285.311	401.121	448.524	454.25	454.25	41
June	GmJMC112	F05S03	33.0556	66.1111	119.286	185.058	198.43	275.369	383.084	467.61	501.493	516.542	55
June	GmJMC041	F05S04	25.2778	50.5556	105.714	183.256	198.76	246.846	314.166	333.4	333.4	344.71	35
June	GmJMC137	F06S01	24.5	49	87.4286	138.786	151.31	179.592	219.187	267.071	344.756	430.618	66
June	GmJMC051	F06S02	34.2222	68.4444	121	184.578	197.63	280.319	396.084	456.374	467.26	490.756	43
June	GmJMC058	F06S03	21.3889	42.7778	87.1429	147.826	159.71	229.056	326.141	394.994	411.44	435.458	55
June	HOJAK	F06S04	27.2222	54.4444	95.7143	155.308	172.18	250.651	360.511	420.986	439.687	453.68	48
June	GmJMC004	F07S01	25.6667	51.3333	84.8571	130.49	144.15	208.654	298.959	324.76	324.76	335.626	35
June	GmJMC062	F07S02	35.7778	71.5556	121.143	173.212	182.02	264.566	380.131	413.15	413.15	413.15	NA
June	GmJMC025	F07S03	31.1111	62.2222	119.429	201.898	221.83	294.944	397.304	426.55	426.55	426.55	35
June	GmJMC064	F07S04	23.3333	46.6667	98.5714	178.134	196.89	267.965	367.47	408.443	413.46	420.816	35
June	GmJMC047	F08S01	42.7778	85.5556	140	191.346	198.91	297.056	434.461	473.72	473.72	473.72	NA
June	L323	F08S02	23.3333	46.6667	81.4286	129.068	141.78	230.109	353.769	444.486	580.812	687.66	76
June	GmJMC158	F08S03	NA	NA	33.4286	80.682	82.47	92.4414	106.401	119.276	126.591	129.6	NA
June	GmJMC093	F08S04	21.3889	42.7778	91.4286	157.634	169.39	239.808	338.393	411.153	477.201	533.476	55
July	GmJMC003	G01S01	71.414	146.733	224.982	237.65	248.08	250.983	258.32	258.521	259.929	283.24	30
July	GmJMC004	G01S02	65.856	137.717	214.081	225.253	227.09	228.07	235.274	243.22	243.22	295.08	27
July	GmJMC013	G01S03	51.646	102.067	151.568	166.18	218.96	220.404	229.07	229.07	229.07	255.28	31
July	GmJMC026	G01S04	72.45	147.73	225.133	242.698	288.25	291.276	311.087	321.03	321.03	352.544	30
July	GmJMC039	G02S01	103.138	185.933	253.472	267.036	294.45	297.969	319.251	320.28	320.28	324.87	30
July	GmJMC041	G02S02	68.39	143.423	223.439	239.007	267.97	274.5	274.5	274.886	277.584	277.97	30
July	GmJMC043	G02S03	84.147	144.183	186.137	205.763	301.19	328.137	330.556	338.69	338.69	341.367	35
July	GmJMC047	G02S04	70.798	130.3	181.33	203.621	308.63	346.327	375.71	376.85	384.83	392.841	41
July	GmJMC051	G03S01	87.115	170.437	250.913	264.806	281.58	299.11	299.11	299.11	299.11	312.068	35
July	GmJMC058	G03S02	57.911	109.947	157.576	173.389	236.45	253.09	254.05	254.972	261.428	280.051	41
July	GmJMC059	G03S03	55.832	127.183	210.174	224.576	242.4	249.463	273.36	277.56	306.96	311.918	35
July	GmJMC062	G03S04	67.613	132.333	194.884	211.243	263.2	309.454	315.06	327.944	418.136	431.813	41
July	GmJMC064	G04S01	64.904	142.88	230.66	249.156	290.85	313.62	313.62	317.492	344.598	348.47	30
July	GmJMC077	G04S02	62.867	127.287	192.871	213.988	296.22	321.376	326.247	343.81	356.83	361.546	35
July	GmJMC078	G04S03	49.994	102.997	158.256	173.838	227.65	229.943	244.611	250.426	252.844	264.53	35
July	GmJMC093	G04S04	70.749	125.757	168.958	182.163	231.39	274.863	283.964	306.897	332.843	336.55	41
July	GmJMC101	H01S01	63.322	119.323	169.834	184.053	233.07	365.856	383.234	394.78	394.78	436.66	48
July	GmJMC137	H01S02	71.82	135.66	193.515	213.956	299.19	414.44	486.417	494.92	494.92	543.69	41
July	GmJMC149	H01S03	91.126	157.737	205.961	220.493	273.99	371.284	426.437	506.64	506.64	506.64	41
July	GmJMC158	H01S04	32.984	88.73	161.548	182.839	259.06	373.003	470.177	582.662	595.698	934.193	50
July	GmJMC167	H02S01	89.215	155.477	204.523	224.96	318.97	379.826	474.791	625.357	784.233	927.931	48
July	GmJMC184	H02S02	73.822	140.9	202.92	222.635	298.62	412.767	536.693	688.51	688.51	688.51	48
July	HOJAK	H02S03	53.571	112.943	176.667	193.196	245.18	278.814	302.693	309.01	309.01	323.203	41
July	5002T	H02S04	80.976	153.31	219.162	236.866	294.94	332.31	338.299	374.23	374.23	375.8	41
July	L323	H03S01	72.562	141.487	207.683	230.66	325.3	412.049	529.833	678.694	805.426	901.627	55
July	GmWMC071	H03S02	73.661	140.413	201.984	216.112	253.44	293.24	298.436	330.836	339.414	340.812	35
July	GmWMC042	H03S03	36.554	79.4133	127.002	140.552	187.82	313.831	325.107	362.11	362.11	363.46	27
July	GmJMC112	H03S04	74.634	146.237	215.566	233.279	287.94	362.159	408.313	416.37	416.37	454.53	41
July	GmWMC115	H04S01	80.311	145.517	199.393	217.052	286.79	431.014	538.224	632.711	655.539	668.043	30
July	GmJMC025	H04S02	94.346	165.08	218.105	227.619	241.19	262.559	266.75	269.328	287.372	297.32	30
July	GmWMC084	H04S03	77.154	136.263	181.839	188.35	188.35	191.111	208.087	210.53	210.53	225.28	30
July	MISUZU	H04S04	91.973	156.66	200.882	209.175	223	231.329	237.92	241.071	263.129	266.28	30
July	HOJAK	G05S01	42.784	83.0867	121.528	136.681	204.31	228.203	253.093	257.039	265.641	266.87	41
July	GmJMC112	G05S02	80.437	148.343	206.852	227.65	314.73	384.036	414.889	425.467	444.973	447.76	41
July	GmJMC041	G05S03	57.365	128.387	209.651	224.219	244.93	253.001	256.67	260.038	283.612	291.01	30
July	GmJMC064	G05S04	84.105	166.89	248.685	266.875	312.41	315.799	336.13	336.13	336.13	337.158	30
July	GmJMC167	G06S01	74.459	140.943	201.447	223.346	316.14	419.286	538.99	630.97	630.97	630.97	48
July	GmWMC042	G06S02	18.06	47.6467	85.8783	103.746	190.59	284.583	396.781	404.59	404.59	410.417	27
July	GmJMC026	G06S03	66.465	130.693	193.244	208.796	255.11	268.43	270.204	281.19	283.57	287.04	30
July	GmJMC077	G06S04	79.513	149.867	213.351	234.752	321.08	328.629	348.507	355.87	355.87	367.96	41
July	GmJMC137	G07S01	59.066	114.773	167.962	185.78	257.32	349.546	429.991	472.047	476.153	476.74	48
July	GmJMC051	G07S02	64.022	132.553	204.467	226.347	307.6	314.52	316.439	319.67	319.67	332.934	35
July	GmJMC043	G07S03	70.777	131.89	185.755	203.776	276.06	303.824	320.41	323.022	341.308	344.12	35
July	GmJMC058	G07S04	61.257	114.373	161.384	177.103	240.12	267.29	268.716	277.27	277.27	297.16	41
July	GmJMC184	G08S01	74.55	132.52	178.055	198.871	299.05	397.909	512.459	667.73	667.73	667.73	50
July	GmJMC078	G08S02	81.921	150.81	209.925	228.549	299.8	303.646	329.197	344.06	344.06	344.06	35
July	GmJMC101	G08S03	78.722	147.893	209.902	231.19	318.2	390.781	455.93	469.49	469.49	516.68	43
July	GmJMC149	G08S04	74.837	143.457	207.413	229.147	317.33	404.336	512.37	516.908	548.672	567.12	41
July	5002T	H05S01	61.824	127.547	196.193	215.768	284.14	314.829	319.656	334.27	334.27	382.26	35
July	GmWMC084	H05S02	59.703	115.777	169.128	179.702	200.37	204.3	206.584	222.887	241.063	244.146	30
July	GmJMC059	H05S03	77.567	153.677	228.693	242.906	267.38	302.566	303.694	308.82	308.82	316.421	35
July	GmWMC115	H05S04	97.783	169.113	220.604	240.819	330.83	455.034	572.456	707.928	729.892	734.53	30
July	GmJMC025	H06S01	98.539	188.323	271.542	283.43	283.43	318.88	323.977	354.56	354.56	388.87	30
July	GmJMC062	H06S02	66.969	138.613	213.764	232.362	287.4	347.101	348.91	357.91	357.91	379.17	41
July	GmWMC071	H06S03	78.883	148.883	212.222	222.745	233.07	265.2	270.41	301.67	301.67	301.67	35
July	GmJMC004	H06S04	93.002	172.157	240.926	253.014	268.86	284.677	286.856	296.07	296.07	296.93	30
July	MISUZU	H07S01	115.241	189.55	233.16	239.39	239.39	275.63	275.63	275.63	275.63	277.219	30
July	L323	H07S02	47.187	102.553	164.054	184.527	266.34	381.189	508.397	662.981	771.629	903.976	55
July	GmJMC047	H07S03	75.705	148.893	220.194	239.262	301.44	391.691	405.557	436.5	436.5	455.45	41
July	GmJMC039	H07S04	83.916	161.807	235.178	245.66	245.66	269.463	280.489	298.66	298.66	322.959	30
July	GmJMC013	H08S01	78.351	151.397	220.463	239.26	301.77	324.55	327.429	344.7	344.7	350.234	31
July	GmJMC158	H08S02	66.913	121.52	166.897	182.371	245.31	319.964	416.1	540.198	595.342	763.818	50
July	GmJMC093	H08S03	73.99	126.493	162.882	174.2	217.04	279.79	286.827	329.05	329.05	334.042	41
July	GmJMC003	H08S04	66.465	141.2	222.138	236.65	257.3	274.24	280.311	316.74	316.74	316.74	27
July	GmJMC039	G09S01	88.382	161.433	222.987	236.32	268.1	272.134	296.906	300.3	300.3	315.3	30
July	GmJMC158	G09S02	69.188	121.63	161.512	177.451	249.14	318.957	399.82	420.119	562.211	670.808	48
July	GmJMC043	G09S03	72.254	142.993	212.597	234.985	322.1	339.76	351.88	351.88	351.88	351.88	35
July	GmWMC115	G09S04	54.18	120.417	195.696	216.583	287.51	415.426	520.496	621.423	648.537	654.879	27
July	GmJMC077	G10S01	70.35	143.923	219.914	243.004	328.64	367.59	373.871	412.109	415.951	421.288	35
July	GmWMC084	G10S02	45.556	107.077	180.571	192.959	206.18	227.82	227.82	227.82	227.82	230.669	31
July	GmJMC058	G10S03	43.4	107.463	187.024	201.645	224.43	239.87	242.79	262.662	279.128	282.653	35
July	MISUZU	G10S04	45.563	105.75	176.905	200.245	292.47	307.4	308.141	313.873	322.857	369.72	35
July	GmJMC026	G11S01	65.163	136.59	212.715	230.875	281.87	282.491	286.22	287.602	297.278	298.72	30
July	GmJMC059	G11S02	62.993	128.223	195.132	215.646	292.34	294.841	309.85	310.826	317.654	321.747	35
July	GmWMC071	G11S03	69.132	142.873	220.072	237.426	281.71	281.71	282.127	285.982	295.448	314.19	35
July	5002T	G11S04	73.458	142.317	207.726	221.91	255.79	257.13	258.663	268.582	273.638	276.571	35
July	GmJMC149	G12S01	85.848	154.943	211.474	232.872	326.13	407.471	484.751	537.26	537.26	538.199	48
July	GmJMC025	G12S02	91.469	179.33	264.485	280.39	306.57	335.59	335.799	337.594	341.406	341.95	30
July	GmJMC101	G12S03	77.154	142.283	198.394	218.922	306.51	383.977	448.7	448.7	448.7	475.114	48
July	GmJMC013	G12S04	48.538	103.537	163.381	180.964	244.2	253.4	253.4	254.824	264.796	268.562	31
July	GmJMC112	H09S01	83.902	157.733	224.012	242.773	307.82	380.339	424.199	484.01	484.01	506.302	41
July	GmJMC137	H09S02	66.234	121.42	168.32	186.58	267.5	359.514	455.76	464.691	472.609	477.459	48
July	GmJMC047	H09S03	84.154	162.51	236.517	257.506	330.42	378.261	400.431	434.04	434.04	435.434	35
July	GmJMC062	H09S04	64.533	137.65	217.205	235.21	281.69	332.33	340.01	340.01	340.01	344.38	41
July	GmJMC041	H10S01	64.981	122.567	174.606	197.72	197.72	220.931	224.551	229.3	229.3	231.352	27
July	GmJMC167	H10S02	82.005	149.27	205.48	219.89	253.84	374.117	480.706	567.02	567.02	567.02	48
July	GmJMC051	H10S03	103.453	189.88	263.538	274.399	276.77	302.02	306.003	329.9	329.9	329.91	31
July	GmWMC042	H10S04	61.88	103.033	128.642	142.192	211.44	306.867	328.57	328.57	328.57	342.25	27
July	GmJMC078	H11S01	114.709	174.683	193.607	200.797	232.21	261.68	265.08	285.48	285.48	285.976	35
July	GmJMC003	H11S02	86.415	174.087	262.701	277.466	292.21	315.31	317.366	329.847	330.873	333.224	27
July	L323	H11S03	39.69	100.973	178.452	200.521	277.53	436.453	595.429	770.5	770.5	770.5	55
July	GmJMC064	H11S04	92.106	173.303	246.319	256.97	258.51	288.039	291.637	302.12	302.12	309.78	30
July	GmJMC184	H12S01	104.664	183.703	243.524	264.337	326.13	480.321	592.654	748.92	748.92	748.92	48
July	GmJMC093	H12S02	73.157	135.693	190.264	207.114	270.49	340	340	340	340	366.53	41
July	GmJMC004	H12S03	80.129	151.38	215.972	225.689	229.11	235.65	235.78	237.771	246.249	248.683	27
July	HOJAK	H12S04	76.965	137.773	186.464	202.026	262.27	295.01	295.97	295.97	295.97	318.98	35
July	L323	I01S01	63.161	115.3	159.173	181.94	271.19	380.01	453.283	545.52	545.52	545.52	NA
July	GmJMC064	I01S02	43.064	102.48	174.16	189.755	227.24	258.39	267.387	290.41	290.41	316.64	30
July	GmJMC047	I01S03	93.506	157.867	200.368	219.914	314.23	364.193	381.01	381.01	381.01	399.6	41
July	GmJMC149	I01S04	54.747	113.357	174.863	199.972	314.23	402.641	457.097	460.19	463.06	543.99	41
July	GmJMC026	I02S01	74.326	150.063	226.859	248.084	319.86	327.713	331.741	334.21	334.21	343.203	31
July	GmWMC071	I02S02	54.257	100.023	139.422	154.011	216.74	258.903	263.72	271.136	323.044	334.99	35
July	GmJMC077	I02S03	67.858	132.38	194.4	213.15	282.38	294.316	303.05	306.244	328.606	332.68	41
July	MISUZU	I02S04	48.965	108.273	175.339	186.074	194.15	195.091	200.74	201.244	204.776	207.122	30
July	GmJMC041	I03S01	81.298	161.827	241.778	260.025	307.8	317.909	320.84	323.314	340.636	365.23	30
July	GmWMC042	I03S02	17.213	51.6	98.8675	111.441	152.19	227.767	263.81	268.514	301.446	306.15	27
July	GmJMC004	I03S03	53.452	122.22	202.475	215.83	229.06	240.43	240.529	244.118	265.102	268.1	27
July	GmJMC093	I03S04	77.287	145.783	207.687	224.736	282.18	328.214	333.22	337.584	368.136	372.5	41
July	GmJMC137	I04S01	51.639	116.407	191.021	205.681	233.69	270.754	280.369	296.719	353.691	363.197	35
July	GmJMC051	I04S02	91.35	178.56	262.665	280.402	320.46	330.533	337.004	342.468	346.512	354.318	35
July	GmJMC112	I04S03	78.134	148.28	212.435	232.337	307.5	385.454	432.76	432.76	432.76	481.87	41
July	GmJMC003	I04S04	72.163	162.683	266.972	285.491	310.84	310.929	312.826	321.837	327.553	328.376	27
July	GmJMC059	J01S01	71.603	140.807	208.211	228.377	302.14	323.033	330.451	365.5	365.5	365.5	41
July	GmJMC058	J01S02	59.367	112.783	161.737	174.98	218.73	274.746	289.983	311.36	311.36	377.34	41
July	HOJAK	J01S03	71.778	138.26	200.77	220.95	299.7	335.006	338.434	353.04	353.04	355.347	41
July	GmJMC101	J01S04	75.222	130.137	169.821	186.638	264.67	353.991	411.443	439.66	439.66	468.4	43
July	GmWMC084	J02S01	69.461	130.91	186.35	194.27	194.27	228.57	235.557	277.48	277.48	279.614	30
July	GmJMC167	J02S02	82.264	148.97	204.008	225.17	318.27	432.016	527.103	682.398	798.722	990.476	48
July	GmJMC025	J02S03	96.887	190.497	281.648	299.18	330.75	341.297	348.496	381.71	381.71	414.52	30
July	GmJMC062	J02S04	95.039	159.847	201.981	214.473	259.78	332.423	333.04	336.642	361.858	365.46	41
July	GmJMC013	J03S01	58.576	108.87	152.953	162.99	189.17	208.233	212.607	220.224	221.586	221.78	30
July	GmWMC115	J03S02	81.368	128.293	149.387	162.394	232.35	362.499	486.204	627.641	630.099	649.92	31
July	GmJMC078	J03S03	104.027	166.643	198.202	212.207	278.69	298.2	299.799	309.39	309.39	337.92	41
July	GmJMC039	J03S04	97.741	189.203	275.957	288.361	288.44	324.5	333.994	390.96	390.96	390.96	29
July	GmJMC158	J04S01	48.286	110.073	181.987	202.452	273.8	340.887	433.681	559.121	666.439	862.293	48
July	5002T	J04S02	67.067	141.01	220.11	240.023	300.31	335.64	337.289	347.18	347.18	347.18	41
July	GmJMC043	J04S03	52.696	107.553	164.032	182.057	251.76	333.36	338.999	372.83	372.83	372.83	41
July	GmJMC184	J04S04	55.321	125.757	207.528	232.484	325.4	472.581	607.22	806.877	1005.37	1200.11	48
July	5002T	I05S01	62.832	127.1	192.445	209.663	264.84	291.94	292.611	297.639	304.631	307.368	35
July	L323	I05S02	61.166	130.933	207.152	231.955	329.36	449.217	563.98	685.3	685.3	685.3	58
July	GmJMC004	I05S03	67.767	145.597	230.973	245.415	261.13	287.14	290.057	307.56	307.56	333.22	30
July	GmJMC058	I05S04	50.729	100.777	150.313	166.555	230.71	236.347	270.6	273.18	273.18	305.554	41
July	GmJMC077	I06S01	78.995	152.723	222.502	249.639	369.82	374.44	374.961	378.09	378.09	382.348	35
July	GmWMC115	I06S02	66.073	122.273	171.069	193.259	299.79	424.039	555.519	668.092	691.348	733.69	30
July	GmJMC184	I06S03	41.727	93.9967	154.173	175.486	264.5	321.961	411.577	535.22	535.22	535.22	48
July	GmWMC084	I06S04	73.682	105.26	105.26	105.26	105.26	105.26	105.26	105.26	105.26	105.26	NA
July	GmJMC041	I07S01	67.774	141.443	219.534	230.69	230.69	252.7	253.526	259.016	262.764	271.94	30
July	GmJMC013	I07S02	66.234	129.363	190.164	208.176	273.46	274.276	280.3	288.361	297.329	301.39	31
July	GmJMC039	I07S03	82.299	156.423	224.417	237.881	264.14	275.61	275.61	276.312	281.228	311.29	31
July	GmWMC042	I07S04	37.485	60.9867	74.0008	84.1663	142.31	172.401	244.266	255.584	262.756	264.862	24
July	GmJMC078	I08S01	86.492	146.593	186.902	194.971	211.15	233.3	235.894	251.46	251.46	346.39	35
July	GmJMC149	I08S02	58.177	113.427	166.481	192.25	319.58	400.54	505.96	505.96	505.96	505.96	48
July	HOJAK	I08S03	38.192	92.8333	159.812	178.964	246.05	270.856	274.644	278.769	283.521	316.28	35
July	GmJMC093	I08S04	63.798	127.84	192.065	210.84	278.04	307.666	328.04	334.349	378.511	387.682	41
July	GmJMC047	J05S01	103.908	185.837	251.281	273.487	363.49	421.551	438.057	460.36	460.36	471.32	41
July	GmJMC137	J05S02	74.473	140.377	199.853	218.949	293.14	397.677	496.154	557.2	557.2	595.19	43
July	GmJMC158	J05S03	60.977	121.2	180.858	197.45	253.94	400.933	516.923	679.24	679.24	679.24	48
July	GmJMC043	J05S04	69.65	137.633	204.367	225.044	303.05	351.196	372.916	418.07	418.07	451.03	41
July	GmJMC025	J06S01	114.457	203.41	273.235	283.21	283.21	301.827	312.221	340.85	340.85	356.41	30
July	GmJMC101	J06S02	67.788	118.543	156.524	162.646	167.52	169.701	182.79	183.433	187.937	224.552	65
July	GmJMC003	J06S03	46.074	123.313	223.927	244.811	290.39	290.39	292.491	307.559	324.771	327.23	30
July	GmJMC062	J06S04	80.059	146.867	203.736	221.595	289.74	380.26	391.691	460.28	460.28	460.28	41
July	MISUZU	J07S01	65.667	137.45	213.82	225.742	232.83	262.42	270.179	316.73	316.73	321.19	30
July	GmJMC051	J07S02	98.343	184.8	262.342	279.009	318.13	382.89	385.41	400.53	400.53	420.8	41
July	GmJMC064	J07S03	76.167	160.443	250.802	271.187	323.53	346.15	356.447	418.23	418.23	422.521	30
July	GmJMC026	J07S04	49.007	124.08	218.703	233.703	244.08	272.601	303.994	328.5	328.5	339.084	31
July	GmJMC059	J08S01	25.522	86.0867	172.933	198.775	292.82	325.247	326.37	326.37	326.37	326.37	41
July	GmJMC167	J08S02	68.845	124.353	169.859	189.295	279.84	417.383	517.86	694.059	785.051	890.991	48
July	GmWMC071	J08S03	64.855	137.39	215.685	231.6	264.71	326.36	330.527	355.53	355.53	400.81	35
July	GmJMC112	J08S04	98.728	187.46	268.695	292.724	379.69	489.627	497.421	526.65	526.65	597.84	41
July	L323	I09S01	67.165	137.827	211.111	237.033	345.2	430.8	555.534	701.669	835.291	938.249	45
July	GmJMC149	I09S02	61.572	114.867	161.953	179.837	257.94	326.987	350.844	380.33	380.33	443.29	43
July	GmJMC137	I09S03	78.246	146.77	208.002	229.482	318.61	403.983	453.623	475.96	475.96	475.96	48
July	GmJMC041	I09S04	73.549	148.367	224.136	237.531	255.53	267.199	271.813	272.817	277.203	294.63	30
July	GmJMC158	I10S01	49.784	107.187	170.303	182.02	200.92	281.489	417.99	545.612	690.108	942.322	52
July	GmJMC064	I10S02	88.564	161.573	222.917	238.271	284.41	290.429	307.94	312.501	344.429	348.99	30
July	GmJMC093	I10S03	73.85	143.65	210.412	227.74	282.27	332.857	343.82	348.491	381.189	386.523	41
July	GmJMC167	I10S04	79.513	143.473	195.769	209.707	254.98	296.52	385.714	480.6	480.6	480.6	48
July	HOJAK	I11S01	57.393	116.247	176.196	194.166	260.01	315.063	325.34	325.553	327.047	371.65	41
July	GmWMC115	I11S02	65.387	123.843	177.102	191.441	238.56	286.766	371.954	475.868	555.022	576.637	27
July	GmJMC059	I11S03	59.458	129.05	206.243	227.736	301	327.803	344.2	345.116	351.524	354.988	35
July	GmJMC047	I11S04	80.57	152.623	218.289	240.461	330	384.839	391.009	391.72	391.72	392.94	35
July	GmJMC078	I12S01	75.012	132.137	175.846	196.063	293.87	345.14	345.14	346.449	355.611	361.876	35
July	GmJMC043	I12S02	100.023	173.83	227.975	247.776	332.24	350.05	374.421	377.73	377.73	381.32	35
July	GmJMC101	I12S03	67.242	122.293	168.202	188.111	281.57	373.991	415.76	417.174	427.076	484.17	43
July	GmJMC039	I12S04	64.225	136.663	215.262	232.299	272.96	297.03	297.03	299.74	318.71	322.161	30
July	GmJMC062	J09S01	81.032	157.257	229.876	250.528	322.47	410.36	410.36	410.36	410.36	443.84	41
July	MISUZU	J09S02	57.505	101.243	134.657	146.79	198.31	236.134	246.6	293.4	293.4	337.66	41
July	GmJMC013	J09S03	62.433	101.907	124.161	129.315	143.14	178.7	181.097	199.512	227.738	236.63	41
July	GmJMC004	J09S04	66.493	120.077	163.978	173.123	193.23	238.6	239.477	244.74	244.74	249.76	30
July	GmJMC058	J10S01	60.536	114.82	164.415	176.222	209.28	244.9	252.314	296.8	296.8	296.8	35
July	GmWMC084	J10S02	52.458	118.047	193.483	204.26	204.26	260.04	261.973	273.57	273.57	273.57	30
July	5002T	J10S03	55.342	129.263	217.119	238.604	301.14	352.8	363.576	428.23	428.23	464.56	35
July	GmJMC003	J10S04	74.753	170.557	282.148	298.803	303.79	324.92	326.737	337.64	337.64	351.13	27
July	GmJMC025	J11S01	96.712	176.407	243.338	258.886	300.79	332.82	336.42	342.03	381.3	386.91	30
July	GmWMC071	J11S02	70.273	143.607	219.236	236.773	283.9	312	315.701	337.91	337.91	337.91	35
July	GmJMC184	J11S03	69.818	129.567	181.763	199.405	270.7	430.507	578.304	725.346	881.274	1175.94	48
July	GmJMC077	J11S04	73.486	135.18	188.03	207.038	287.24	339.09	343.676	371.19	371.19	372.377	35
July	GmJMC051	J12S01	109.389	197.99	271	281.43	281.43	303.22	314.007	338.05	338.05	351.19	30
July	GmWMC042	J12S02	42.175	83.14	123.197	137.169	194.91	244.7	248.36	249.227	255.293	260.458	27
July	GmJMC112	J12S03	102.298	181.057	242.161	260.624	328.76	425.27	433.769	484.76	484.76	499.897	41
July	GmJMC026	J12S04	68.859	126.827	176.626	186.638	206.92	224.42	228.204	250.91	250.91	268.112	30
July	GmJMC058	K01S01	67.431	126.713	179.884	201.031	295.89	297.449	309.399	325.786	331.354	334.623	41
July	GmJMC112	K01S02	82.551	159.727	232.871	260.289	379.07	437.889	439.56	444.278	477.302	492.6	41
July	MISUZU	K01S03	91.791	161.893	215.729	229.035	268.34	276.271	286.109	295.76	295.76	322.22	31
July	GmWMC115	K01S04	40.796	98.79	169.683	192.381	280.38	388.066	501.123	596.11	629.22	641.378	30
July	GmJMC101	K02S01	41.272	99.29	169.868	193.796	290.72	387.999	442.71	445.001	461.039	535.08	43
July	GmJMC004	K02S02	58.982	124.523	194.984	209.427	240.07	240.84	242.721	255.136	263.014	299.08	30
July	GmJMC167	K02S03	53.998	111.007	170.273	186.969	244.57	277.823	383.569	633.72	784.22	936.009	48
July	GmJMC062	K02S04	72.688	137.747	197.083	217.975	304.88	344.97	354.606	416.544	445.416	456.85	41
July	GmJMC064	K03S01	89.362	164.21	228.172	242.015	274.95	280.34	281.643	301.42	385.14	400.49	30
July	GmJMC093	K03S02	63.238	133.093	207.912	231.856	324.65	373.213	391.097	397.318	421.242	424.66	41
July	GmWMC084	K03S03	60.648	130.913	208.392	221.434	235.25	244.12	250.629	289.68	289.68	315.19	30
July	L323	K03S04	69.412	149.587	237.833	269.784	405.19	522.474	663.203	835.66	835.66	835.66	52
July	GmJMC047	K04S01	75.516	155.19	237.982	264.327	365.95	393.109	411.291	470.04	470.04	490.64	35
July	GmJMC013	K04S02	35.357	92.7533	166.679	189.067	271.86	280.9	281.083	285.517	308.873	312.21	35
July	GmJMC078	K04S03	74.277	142.373	205.834	222.555	276.14	278.471	293.736	301.39	301.39	317.5	35
July	GmJMC041	K04S04	57.106	127.263	207.209	225.421	272.96	272.96	272.96	275.66	294.56	308.48	30
July	GmJMC039	L01S01	73.479	145.773	217.179	227.38	227.38	250.639	252.91	252.91	252.91	254.203	31
July	GmJMC026	L01S02	63.56	142.823	233.864	254.494	307.86	308.121	310.043	313.436	322.364	336.9	30
July	HOJAK	L01S03	65.478	120.763	168.404	182.986	237.42	288.49	288.49	289.357	295.423	296.29	35
July	GmWMC042	L01S04	30.604	70.0167	116.036	129.573	178.31	326.927	349.95	349.95	349.95	350.882	27
July	5002T	L02S01	53.851	117.677	188.983	207.431	265.26	284.006	286.35	293.01	293.01	293.468	35
July	GmWMC071	L02S02	42.7	99.6533	167.297	176.96	176.96	237.13	243.117	279.04	279.04	308.09	41
July	GmJMC025	L02S03	86.73	174.393	262.757	275.38	275.38	285.874	315.6	315.6	315.6	329.09	30
July	GmJMC051	L02S04	94.857	179.153	255.529	267.899	278.11	305.921	337.983	402.5	402.5	422.12	35
July	GmJMC149	L03S01	79.506	146.64	204.495	229.022	342.86	473.939	493.947	507.49	507.49	507.49	41
July	GmJMC003	L03S02	74.571	164.503	265.957	280.45	280.45	307.39	310.109	326.42	326.42	332.81	27
July	GmJMC059	L03S03	52.92	109.433	168.642	189.321	274.87	309.593	312.539	318.23	318.23	339.05	35
July	GmJMC184	L03S04	57.596	115.89	174.708	194.68	275.67	402.937	527.466	696.096	803.584	974.318	48
July	GmJMC158	L04S01	47.362	85.26	116.06	132.024	212.97	332.616	382.856	481.84	631.01	797.08	50
July	GmJMC077	L04S02	55.258	122.433	198.547	221.689	307.57	353.729	384.077	416.82	416.82	423.54	35
July	GmJMC043	L04S03	60.361	125.517	194.268	214.761	289.46	376.85	381.706	410.84	410.84	410.84	41
July	GmJMC137	L04S04	62.748	116.407	163.248	180.735	256.3	362.021	451.334	520.289	520.631	520.68	48
July	GmJMC184	K05S01	49.161	113.677	189.708	214.308	310.47	384.309	486.07	615.434	772.126	949.337	48
July	L323	K05S02	64.995	133.787	205.426	229.373	325.36	448.346	562.293	729.602	903.988	1006.76	55
July	GmJMC064	K05S03	51.492	123.78	211.665	232.529	290.69	292.796	305.43	307.726	323.794	327.879	30
July	GmJMC137	K05S04	45.367	102.363	168.082	191.777	291.93	362.414	431.923	467.22	467.22	490.956	50
July	GmJMC093	K06S01	60.319	104.643	136.972	150.814	215.38	243.533	249.07	251.631	269.559	301.02	41
July	GmJMC051	K06S02	68.775	138.423	208.727	227.297	286.99	296.049	305.593	305.67	305.67	316.614	35
July	GmJMC112	K06S03	75.089	153.997	235.768	259.145	341.01	431.9	467.673	477.47	477.47	533.49	43
July	GmJMC013	K06S04	52.829	118.183	192.932	213.054	279.16	298.49	298.734	303.037	322.893	325.73	41
July	GmJMC041	K07S01	62.454	138.45	224.603	238.221	247.4	255.811	264.106	272.908	276.322	279.633	27
July	GmJMC026	K07S02	67.123	142.393	223.774	256.039	303.21	313.541	317.659	319.67	322.47	350.322	31
July	GmJMC101	K07S03	55.86	115.927	179.148	199.499	278.73	391.053	455.16	472.961	493.829	519.83	43
July	GmJMC078	K07S04	88.165	161.03	222.42	237.128	259.3	280.43	287.011	294.412	299.118	299.79	31
July	GmWMC115	K08S01	49.511	113.807	189.191	216.381	331.33	462.556	575.171	614.18	614.18	647.64	27
July	GmWMC084	K08S02	50.757	89.0267	117.931	125.141	146.71	159.1	210.64	210.993	213.467	231.71	35
July	GmWMC042	K08S03	45.192	88.2833	129.799	148.093	234.63	303.584	313.759	320.719	321.201	321.27	27
July	GmJMC058	K08S04	55.916	110.89	165.157	181.224	239.42	259.71	259.71	261.823	276.617	309.25	41
July	GmJMC167	L05S01	48.055	107.353	175.084	198.679	259.92	396.454	499.174	626.29	735.98	803.154	48
July	GmJMC149	L05S02	80.577	143.483	193.137	206.912	253.69	348.373	426.201	513.63	513.63	516.591	48
July	GmJMC158	L05S03	30.562	80.64	145.355	163.386	224.89	305.769	425.444	526.321	572.879	622.833	48
July	GmJMC047	L05S04	62.048	125.57	190.197	211.594	296.74	369.15	371.473	385.41	385.41	385.41	35
July	GmJMC025	L06S01	103.187	183.367	246.291	258.075	277.64	294.25	304.483	307.56	307.56	307.56	30
July	GmJMC004	L06S02	61.698	140.423	231.919	247.01	261.15	269.161	272.749	285.94	285.94	290.926	27
July	MISUZU	L06S03	41.104	111.923	205.029	218.33	218.33	234.38	241.624	285.09	285.09	291.92	30
July	GmJMC043	L06S04	55.811	111.997	168.463	188.921	275.66	370.547	383.846	408.66	408.66	408.66	41
July	GmJMC059	L07S01	62.804	131.463	204.514	226.93	310.79	345.46	347.37	358.83	358.83	358.83	35
July	GmJMC062	L07S02	55.475	117.167	183.521	204.5	285	360.014	374.653	387.45	387.45	387.45	41
July	HOJAK	L07S03	45.339	109.54	187.887	210.295	288.8	341.596	341.69	342.851	350.979	352.14	35
July	GmWMC071	L07S04	42.903	96.8467	159.071	170.539	188.59	196.843	218.7	218.7	218.7	250.88	41
July	GmJMC077	L08S01	62.251	124.793	187.554	204.655	261.6	293.5	300.266	340.86	340.86	361.95	41
July	GmJMC003	L08S02	86.366	163.05	232.472	245.201	252.07	268.72	268.72	268.72	268.72	276.21	27
July	GmJMC039	L08S03	44.576	101.247	166.988	177.2	182.94	204.21	205.221	211.29	211.29	227.8	31
July	5002T	L08S04	65.016	131.377	198.746	218.653	290.63	336.34	337.056	341.35	341.35	341.35	41
August	GmJMC003	M01S01	35.6953	71.3907	122.891	189.62	189.62	191.096	201.424	203.974	211.489	219.121	30
August	GmJMC004	M01S02	52.08	104.16	168.184	208.59	208.59	293.69	293.69	294.78	294.78	294.78	27
August	GmJMC013	M01S03	32.0927	64.1853	89.8729	137.23	137.23	149.63	149.63	164.38	164.38	164.38	27
August	GmJMC026	M01S04	56.5227	113.045	142.891	249.04	249.04	252.466	276.444	283.253	297.063	308.9	27
August	GmJMC039	M02S01	NA	NA	NA	NA	NA	NA	NA	NA	NA	NA	NA
August	GmJMC041	M02S02	47.2127	94.4253	133.806	218.076	234.004	260.586	278.614	281.19	281.19	282.906	30
August	GmJMC043	M02S03	41.664	83.328	116.384	170.101	195.239	264.864	268.536	269.06	269.06	272.011	41
August	GmJMC047	M02S04	41.8553	83.7107	124.386	172.037	210.513	287.809	296.831	298.94	298.94	302.586	41
August	GmJMC051	M03S01	34.9347	69.8693	129.737	172.09	194	210.85	210.85	216.71	216.71	219.336	41
August	GmJMC058	M03S02	40.7307	81.4613	124.117	158.461	160.429	170.94	170.94	187.69	187.69	189.636	49
August	GmJMC059	M03S03	NA	NA	NA	NA	NA	NA	NA	NA	NA	NA	NA
August	GmJMC062	M03S04	31.5607	63.1213	110.664	192.321	213.539	260.274	263.246	264	264	269.05	37
August	GmJMC064	M04S01	41.2907	82.5813	147.477	246.76	246.76	273.93	273.93	283.94	283.94	284.966	30
August	GmJMC077	M04S02	24.4113	48.8227	87.0157	119.988	133.412	224.243	234.627	236.148	236.413	239.236	37
August	GmJMC078	M04S03	33.656	67.312	126.727	209.316	211.734	233.67	233.67	233.67	233.67	233.937	30
August	GmJMC093	M04S04	35.028	70.056	145.586	208.333	217.247	223.572	225.968	226.31	226.31	226.809	37
August	GmJMC101	N01S01	26.138	52.276	84.3743	168.888	227.742	293.911	315.199	318.746	322.291	326.374	41
August	GmJMC137	N01S02	33.6093	67.2187	126.214	204.96	204.96	253.042	253.758	253.86	253.86	257.613	37
August	GmJMC149	N01S03	NA	NA	NA	NA	NA	NA	NA	NA	NA	NA	NA
August	GmJMC158	N01S04	18.998	37.996	67.7057	107.521	117.609	226.002	329.968	429.798	506.363	571.99	50
August	GmJMC167	N02S01	38.906	77.812	146.76	226.216	320.404	486.969	641.941	832.288	866.573	895.96	37
August	GmJMC184	N02S02	33.9407	67.8813	135.809	263	263	316.942	435.398	539.811	581.956	618.08	37
August	HOJAK	N02S03	7.91933	15.8387	80.54	119	119	119.027	119.213	120.771	123.856	126.997	37
August	5002T	N02S04	NA	NA	NA	NA	NA	NA	NA	NA	NA	NA	NA
August	L323	N03S01	35.3967	70.7933	167.35	298.72	418.63	547.453	651.357	821.953	862.153	896.724	50
August	GmWMC071	N03S02	30.884	61.768	123.479	219.23	219.23	219.23	219.23	254.325	261.57	267.78	37
August	GmWMC042	N03S03	NA	NA	NA	NA	NA	NA	NA	NA	NA	NA	NA
August	GmJMC112	N03S04	50.5307	101.061	147.784	237.712	321.028	360.47	360.47	361.848	368.413	374.04	37
August	GmWMC115	N04S01	31.584	63.168	97.3257	117.94	157	210.893	294.637	370.726	376.926	384.08	41
August	GmJMC025	N04S02	6.286	12.572	50.8214	97.0933	106.777	114.859	118.771	119.618	121.633	123.36	37
August	GmWMC084	N04S03	14.924	29.848	66.7157	132.851	150.359	183.931	190.659	211.58	211.58	211.58	41
August	MISUZU	N04S04	29.4607	58.9213	102.083	160	160	160.31	160.31	176.5	176.5	176.714	27
August	GmJMC101	M05S01	38.0613	76.1227	129.349	237.526	264.444	270.266	284.094	286.07	286.07	290.05	37
August	GmJMC059	M05S02	NA	NA	NA	NA	NA	NA	NA	NA	NA	NA	NA
August	GmWMC115	M05S03	31.0567	62.1133	99.6686	195.949	219.391	302.456	320.904	323.54	323.54	325.23	30
August	GmJMC078	M05S04	21.3173	42.6347	81.0186	124.416	147.274	152.46	152.46	161.1	161.1	164.826	30
August	GmJMC062	M06S01	0	0	40.8614	81.5911	89.0189	160.07	166.65	167.59	167.59	167.59	41
August	GmJMC077	M06S02	29.8247	59.6493	94.0786	146.112	184.908	190.45	190.45	194.91	194.91	198.331	29
August	GmJMC112	M06S03	8.14333	16.2867	43.03	46.81	46.81	47.1122	49.2278	49.53	49.53	49.53
August	GmWMC042	M06S04	NA	NA	NA	NA	NA	NA	NA	NA	NA	NA	NA
August	GmWMC084	M07S01	12.11	24.22	56.5257	91.9	91.9	107.682	115.048	116.84	116.84	121.487
August	GmJMC137	M07S02	40.0727	80.1453	126.621	206.144	252.866	271.648	279.892	284.5	284.5	288.449	37
August	GmJMC047	M07S03	40.5487	81.0973	159.989	269.483	339.227	385.78	385.78	400.43	400.43	404.59	37
August	MISUZU	M07S04	34.944	69.888	120.61	198.85	198.85	209.52	209.52	235.31	241.12	246.1	27
August	GmJMC004	M08S01	31.234	62.468	112.686	222.4	222.4	228.99	228.99	228.99	228.99	229.081	30
August	GmJMC043	M08S02	19.278	38.556	83.1871	152.887	158.743	212.46	212.46	212.634	213.849	215.213	37
August	GmJMC041	M08S03	NA	NA	NA	NA	NA	NA	NA	NA	NA	NA	NA
August	GmJMC158	M08S04	22.3067	44.6133	70.1	126.8	126.8	156.229	265.351	308.726	400.746	481.489	50
August	HOJAK	N05S01	13.6173	27.2347	66.0986	107.25	107.25	152.56	152.56	152.727	153.897	155.463	41
August	GmJMC013	N05S02	NA	NA	NA	NA	NA	NA	NA	NA	NA	NA	NA
August	GmJMC039	N05S03	25.116	50.232	92.7914	130.559	149.591	156.994	164.656	166.544	172.099	177.137	30
August	GmJMC058	N05S04	NA	NA	NA	NA	NA	NA	NA	NA	NA	NA	NA
August	GmJMC184	N06S01	NA	NA	NA	NA	NA	NA	NA	NA	NA	NA	NA
August	GmJMC064	N06S02	NA	NA	NA	NA	NA	NA	NA	NA	NA	NA	NA
August	GmWMC071	N06S03	30.268	60.536	92.8757	128.43	128.43	150.16	150.16	156.253	156.903	158.03	37
August	GmJMC051	N06S04	NA	NA	NA	NA	NA	NA	NA	NA	NA	NA	NA
August	L323	N07S01	NA	NA	NA	NA	NA	NA	NA	NA	NA	NA	NA
August	GmJMC025	N07S02	41.048	82.096	157.78	239.591	251.149	264.343	266.257	266.53	266.53	268.557	37
August	GmJMC003	N07S03	56.0047	112.009	216.2	359	359	359	359	367.07	367.28	367.46	27
August	GmJMC149	N07S04	NA	NA	NA	NA	NA	NA	NA	NA	NA	NA	NA
August	GmJMC026	N08S01	NA	NA	NA	NA	NA	NA	NA	NA	NA	NA	NA
August	5002T	N08S02	23.0813	46.1627	123.536	213.399	216.401	235.696	238.744	240.564	246.614	251.8	37
August	GmJMC167	N08S03	31.0053	62.0107	100.407	166.03	166.03	232.299	355.491	458.436	499.571	537.136	44
August	GmJMC093	N08S04	25.494	50.988	114.407	170.772	175.688	187.59	187.59	189.72	204.63	217.41	37
August	GmJMC184	M09S01	18.242	36.484	77.1	127.86	127.86	130.497	148.953	151.804	153.299	155.747
August	L323	M09S02	27.0993	54.1987	130.361	173.878	220.132	315.027	362.323	449.526	516.906	577.837	55
August	GmJMC039	M09S03	18.0367	36.0733	59.0129	86.9922	103.388	112.53	112.53	120.19	120.19	124.831	37
August	GmJMC041	M09S04	29.694	59.388	127.511	187.76	187.76	206.72	206.72	220.48	220.48	221.607	30
August	GmJMC078	M10S01	2.65533	5.31067	27.23	27.23	27.23	27.23	27.23	27.23	27.23	27.23
August	GmJMC003	M10S02	30.3987	60.7973	122.39	207.65	207.65	210.53	210.53	210.53	210.53	214.346	27
August	GmJMC043	M10S03	NA	NA	NA	NA	NA	NA	NA	NA	NA	NA	NA
August	GmJMC137	M10S04	29.6473	59.2947	106.941	195.689	230.121	277.326	281.774	287.21	287.21	288.126	37
August	GmJMC062	M11S01	45.7287	91.4573	139.913	239.563	272.557	277.27	277.27	306.85	306.85	307.924	37
August	GmJMC051	M11S02	54.208	108.416	155.964	212.93	212.93	213.659	218.761	220	223.57	227.201	27
August	GmJMC149	M11S03	NA	NA	NA	NA	NA	NA	NA	NA	NA	NA	NA
August	GmJMC013	M11S04	NA	NA	NA	NA	NA	NA	NA	NA	NA	NA	NA
August	GmWMC084	M12S01	NA	NA	NA	NA	NA	NA	NA	NA	NA	NA	NA
August	MISUZU	M12S02	NA	NA	NA	NA	NA	NA	NA	NA	NA	NA	NA
August	GmJMC059	M12S03	NA	NA	NA	NA	NA	NA	NA	NA	NA	NA	NA
August	GmJMC025	M12S04	NA	NA	NA	NA	NA	NA	NA	NA	NA	NA	NA
August	GmWMC115	N09S01	NA	NA	NA	NA	NA	NA	NA	NA	NA	NA	NA
August	GmJMC047	N09S02	25.9513	51.9027	103.923	156.92	156.92	214.764	228.376	231.174	237.154	242.63	41
August	GmJMC026	N09S03	16.3193	32.6387	63.2971	87.4	87.4	100.656	110.424	111.82	111.82	112.461	37
August	GmJMC167	N09S04	23.8327	47.6653	114.237	176.694	244.836	376.071	525.529	628.016	687.696	738.85	41
August	GmJMC058	N10S01	39.802	79.604	103.239	158.591	168.119	169.693	171.187	175.9	175.9	176.531	37
August	GmJMC004	N10S02	NA	NA	NA	NA	NA	NA	NA	NA	NA	NA	NA
August	GmJMC158	N10S03	NA	NA	NA	NA	NA	NA	NA	NA	NA	NA	NA
August	GmWMC042	N10S04	NA	NA	NA	NA	NA	NA	NA	NA	NA	NA	NA
August	GmJMC093	N11S01	20.608	41.216	79.1614	144.536	150.594	151.46	151.46	154.021	171.951	187.907
August	GmWMC071	N11S02	NA	NA	28.9071	70.23	70.23	72.7556	90.4344	93.3679	96.2229	99.35
August	GmJMC101	N11S03	NA	NA	NA	NA	NA	NA	NA	NA	NA	NA	NA
August	GmJMC077	N11S04	22.5027	45.0053	112.563	172.1	172.1	227.59	227.59	228.689	236.379	243.953	37
August	GmJMC112	N12S01	55.3047	110.609	209.133	299.059	328.241	351.274	360.196	362.341	368.441	376.747	37
August	5002T	N12S02	NA	NA	NA	NA	NA	NA	NA	NA	NA	NA	NA
August	HOJAK	N12S03	21.7327	43.4653	87.4443	135.47	135.47	150.189	159.141	162.342	175.797	187.526	37
August	GmJMC064	N12S04	NA	NA	19.97	19.97	19.97	19.97	19.97	19.97	19.97	19.97
August	GmWMC084	O01S01	NA	NA	NA	NA	NA	NA	NA	NA	NA	NA	NA
August	GmJMC077	O01S02	39.7553	79.5107	136.373	225.801	243.519	257.45	257.45	258.014	261.964	265.35	30
August	GmJMC059	O01S03	21.5553	43.1107	82.9657	158.902	172.778	186.118	191.982	193.792	200.597	206.501	37
August	GmJMC093	O01S04	51.7533	103.507	145.889	233.622	256.878	260.2	260.2	275.134	275.234	275.32	37
August	GmJMC043	O02S01	43.4513	86.9027	117.85	202.602	204.088	212.971	214.099	214.781	218.426	222.236	31
August	GmJMC137	O02S02	47.292	94.584	142.203	235.626	273.324	310.856	321.324	322.82	322.82	325.214	37
August	GmJMC062	O02S03	NA	NA	NA	NA	NA	NA	NA	NA	NA	NA	NA
August	GmJMC158	O02S04	NA	NA	NA	NA	NA	NA	NA	NA	NA	NA	NA
August	GmJMC013	O03S01	NA	NA	NA	NA	NA	NA	NA	NA	NA	NA	NA
August	5002T	O03S02	13.2953	26.5907	53.88	140.348	221.042	308.403	309.267	331.11	331.11	331.11	41
August	GmJMC047	O03S03	NA	NA	NA	NA	NA	NA	NA	NA	NA	NA	NA
August	GmJMC149	O03S04	NA	NA	NA	NA	NA	NA	NA	NA	NA	NA	NA
August	GmWMC115	O04S01	NA	NA	NA	NA	NA	NA	NA	NA	NA	NA	NA
August	L323	O04S02	NA	NA	NA	NA	NA	NA	NA	NA	NA	NA	NA
August	GmWMC042	O04S03	NA	NA	NA	NA	NA	NA	NA	NA	NA	NA	NA
August	GmJMC025	O04S04	NA	NA	NA	NA	NA	NA	NA	NA	NA	NA	NA
August	GmJMC101	P01S01	30.282	60.564	117.489	222.864	243.616	284.234	287.206	287.964	290.299	292.3	37
August	GmJMC078	P01S02	NA	NA	NA	NA	NA	NA	NA	NA	15.01	15.01	NA
August	GmJMC003	P01S03	35.4527	70.9053	142.161	254.97	254.97	256.744	269.166	281.06	281.06	282.807	30
August	GmJMC167	P01S04	49.63	99.26	139.383	208.89	263.98	385.218	527.022	672.674	718.064	756.97	37
August	GmWMC071	P02S01	NA	NA	NA	NA	NA	NA	NA	NA	NA	NA	NA
August	GmJMC004	P02S02	42.7373	85.4747	170.941	235.45	235.45	237.45	251.45	253.773	256.033	257.986	27
August	GmJMC184	P02S03	NA	NA	NA	NA	NA	NA	NA	NA	NA	NA	NA
August	GmJMC051	P02S04	42.2707	84.5413	113.753	201.753	209.477	211.287	216.233	217.599	222.214	226.439	31
August	HOJAK	P03S01	NA	NA	NA	NA	NA	NA	NA	NA	NA	NA	NA
August	MISUZU	P03S02	NA	NA	NA	NA	NA	NA	NA	NA	NA	NA	NA
August	GmJMC026	P03S03	NA	NA	NA	NA	NA	NA	NA	NA	NA	NA	NA
August	GmJMC058	P03S04	33.082	66.164	97.13	131.75	131.75	133.212	143.448	150.62	150.62	151.566	30
August	GmJMC112	P04S01	58.9727	117.945	159.696	266.389	309.081	332.473	337.887	349.561	350.971	352.18	37
August	GmJMC064	P04S02	33.2313	66.4627	121.969	194.32	194.32	220.9	220.9	222.08	222.08	235.121	27
August	GmJMC039	P04S03	NA	NA	NA	NA	NA	NA	NA	NA	NA	NA	NA
August	GmJMC041	P04S04	NA	NA	NA	NA	NA	NA	NA	NA	NA	NA	NA
August	GmJMC026	O05S01	NA	NA	NA	NA	NA	NA	NA	NA	NA	NA	NA
August	GmJMC043	O05S02	NA	NA	NA	NA	NA	NA	NA	NA	NA	NA	NA
August	GmJMC058	O05S03	NA	NA	NA	NA	NA	NA	NA	NA	NA	NA	NA
August	GmJMC078	O05S04	NA	NA	NA	NA	NA	NA	NA	NA	NA	NA	NA
August	GmWMC115	O06S01	NA	NA	NA	NA	NA	NA	NA	NA	NA	NA	NA
August	GmJMC149	O06S02	NA	NA	NA	NA	NA	NA	NA	NA	NA	NA	NA
August	GmJMC064	O06S03	NA	NA	NA	NA	NA	NA	NA	NA	NA	NA	NA
August	GmJMC051	O06S04	41.622	83.244	130.134	165.32	165.32	165.32	165.32	167.501	182.771	196.451	30
August	GmJMC059	O07S01	18.4333	36.8667	75.5743	128.28	128.28	185.91	185.91	188.06	188.06	189.996	37
August	MISUZU	O07S02	20.468	40.936	84.2143	143.04	143.04	162.93	162.93	162.93	162.93	166.381	30
August	GmJMC167	O07S03	33.558	67.116	120.119	212.654	301.446	519.314	717.866	889.426	983.201	1065.68	41
August	GmJMC062	O07S04	38.8173	77.6347	140.327	250.927	259.583	281.877	306.003	309.893	312.993	315.65	37
August	GmJMC112	O08S01	20.1507	40.3013	72.8529	133.837	159.083	227.45	227.45	244.116	256.341	266.82	41
August	GmJMC025	O08S02	21.3547	42.7093	100.303	161.406	179.084	183.213	194.437	196.04	196.04	199.106	30
August	GmWMC084	O08S03	10.7053	21.4107	49.2586	95.8689	104.261	125.699	147.811	150.97	150.97	154.996	41
August	GmJMC039	O08S04	NA	NA	NA	NA	NA	NA	NA	NA	NA	NA	NA
August	GmJMC047	P05S01	50.008	100.016	157.496	263.07	263.07	300.62	300.62	302.061	312.151	321.066	37
August	GmJMC184	P05S02	43.7407	87.4813	148.929	280.244	352.796	513.773	656.457	870.775	909.87	943.38	37
August	GmWMC071	P05S03	NA	NA	NA	NA	NA	NA	NA	NA	NA	NA	NA
August	5002T	P05S04	NA	NA	NA	NA	NA	NA	NA	NA	NA	NA	NA
August	GmJMC003	P06S01	28.0093	56.0187	139.214	269.98	269.98	282.317	294.683	296.45	296.45	298.519	30
August	GmJMC013	P06S02	13.72	27.44	72.7557	148.247	158.583	172.482	178.658	179.749	181.214	182.667	31
August	GmJMC101	P06S03	39.2	78.4	115.183	216.6	216.6	248.11	248.95	250.91	250.91	250.91	37
August	L323	P06S04	43.358	86.716	155.146	259.941	330.089	469.61	604.85	666.12	666.12	666.12	50
August	GmJMC093	P07S01	NA	NA	NA	NA	NA	NA	NA	NA	NA	NA	NA
August	GmWMC042	P07S02	7.70467	15.4093	76.8543	153.333	218.947	233.32	233.32	269.05	269.05	269.05	27
August	GmJMC158	P07S03	NA	NA	NA	NA	NA	NA	NA	NA	NA	NA	NA
August	GmJMC137	P07S04	45.7053	91.4107	156.676	240.83	240.83	260.23	260.23	260.23	260.23	260.23	37
August	HOJAK	P08S01	26.6093	53.2187	85.6786	149.81	149.81	173.45	173.45	175.388	176.283	179.001	37
August	GmJMC004	P08S02	43.316	86.632	181.261	284.59	284.59	299.063	300.067	300.394	301.684	302.79	27
August	GmJMC041	P08S03	NA	NA	NA	NA	NA	NA	NA	NA	NA	NA	NA
August	GmJMC077	P08S04	44.5527	89.1053	177.294	260.307	285.553	291.467	292.073	292.552	295.297	299.086	30
August	GmJMC137	O09S01	38.7753	77.5507	105.127	199.407	263.503	308.159	313.541	327.254	329.729	331.85	37
August	GmJMC167	O09S02	NA	NA	NA	NA	NA	NA	NA	NA	NA	NA	NA
August	GmJMC158	O09S03	NA	NA	NA	NA	NA	NA	NA	NA	NA	NA	NA
August	GmJMC025	O09S04	NA	NA	NA	NA	NA	NA	NA	NA	NA	NA	NA
August	GmJMC003	O10S01	NA	NA	NA	NA	NA	NA	NA	NA	NA	NA	NA
August	GmJMC026	O10S02	NA	NA	NA	NA	NA	NA	NA	NA	NA	NA	NA
August	GmJMC149	O10S03	25.8253	51.6507	80.45	125.716	151.094	198.35	207.59	209.719	215.379	220.23	NA
August	GmWMC084	O10S04	NA	NA	NA	NA	NA	NA	NA	NA	NA	NA	NA
August	5002T	O11S01	NA	NA	NA	NA	NA	NA	NA	NA	NA	NA	NA
August	GmJMC184	O11S02	NA	NA	NA	NA	NA	NA	NA	NA	NA	NA	NA
August	GmJMC059	O11S03	NA	NA	NA	NA	NA	NA	NA	NA	NA	NA	NA
August	GmJMC064	O11S04	50.652	101.304	182.01	298.83	298.83	299.492	304.128	304.79	304.79	310.417	27
August	GmJMC051	O12S01	NA	NA	NA	NA	NA	NA	NA	NA	NA	NA	NA
August	L323	O12S02	41.9393	83.8787	140.966	251.331	317.629	403.229	465.871	505.972	530.487	557.62	55
August	GmJMC013	O12S03	NA	NA	NA	NA	NA	NA	NA	NA	NA	NA	NA
August	GmJMC004	O12S04	34.482	68.964	129.954	202.034	245.676	253.539	264.941	267.17	267.17	267.694	30
August	MISUZU	P09S01	NA	NA	NA	NA	NA	NA	NA	NA	NA	NA	NA
August	HOJAK	P09S02	22.6053	45.2107	80.8971	86.46	86.46	86.46	86.46	376.28	376.28	376.28	30
August	GmJMC112	P09S03	NA	NA	NA	NA	NA	NA	NA	NA	NA	NA	NA
August	GmJMC043	P09S04	NA	NA	NA	NA	NA	NA	NA	NA	NA	NA	NA
August	GmJMC039	P10S01	19.334	38.668	59.48	117.628	118.102	136.388	138.752	147.13	147.13	147.13	37
August	GmJMC058	P10S02	NA	NA	NA	NA	NA	NA	NA	NA	NA	NA	NA
August	GmJMC047	P10S03	8.18067	16.3613	34.9914	77.36	77.36	108.492	137.908	151.557	154.267	156.59	41
August	GmWMC042	P10S04	NA	NA	NA	NA	NA	NA	NA	NA	NA	NA	NA
August	GmJMC062	P11S01	25.368	50.736	92.3057	136.932	171.458	229.52	229.52	234.15	245.77	255.73	41
August	GmJMC093	P11S02	27.1507	54.3013	94.3157	159.45	159.45	162.647	185.023	199.97	200.67	201.27	44
August	GmWMC115	P11S03	NA	NA	NA	NA	NA	NA	NA	NA	NA	NA	NA
August	GmJMC041	P11S04	38.1127	76.2253	154.143	222.02	222.02	232.619	240.451	242.492	248.947	254.48	27
August	GmJMC077	P12S01	25.942	51.884	143.053	202.89	202.89	210.999	214.071	215.874	217.444	220.481	30
August	GmWMC071	P12S02	NA	NA	NA	NA	NA	NA	NA	NA	NA	NA	NA
August	GmJMC101	P12S03	10.528	21.056	27.1257	54.52	54.52	90.2211	144.269	151.99	151.99	151.99	55
August	GmJMC078	P12S04	NA	NA	NA	NA	NA	NA	NA	NA	NA	NA	NA
August	GmJMC077	Q01S01	31.2713	62.5427	87.5571	119.76	119.76	176.14	176.14	177.24	184.94	191.54	37
August	GmJMC041	Q01S02	NA	NA	NA	NA	NA	NA	NA	NA	NA	NA	NA
August	GmJMC064	Q01S03	9.08133	18.1627	51.7271	103.374	131.126	154.78	157.02	157.558	159.083	161.29	37
August	GmJMC004	Q01S04	14.6207	29.2413	51.3486	120.836	180.584	193.546	196.804	197.27	197.27	197.27	30
August	GmJMC101	Q02S01	26.796	53.592	84.6686	130.56	130.56	158.883	171.787	173.63	173.63	175.496	37
August	GmJMC078	Q02S02	43.6847	87.3693	129.184	198.39	198.39	200.062	211.768	215.546	217.341	218.88	27
August	GmJMC093	Q02S03	48.7807	97.5613	141.911	207.179	215.431	234.87	234.87	235.73	235.73	235.901	37
August	GmJMC025	Q02S04	12.9593	25.9187	53.2014	62.1078	78.6122	82.4733	92.9967	96.8379	113.203	127.23	30
August	GmJMC112	Q03S01	NA	NA	NA	NA	NA	NA	NA	NA	NA	NA	NA
August	GmWMC042	Q03S02	NA	NA	NA	NA	NA	NA	NA	NA	NA	NA	NA
August	GmJMC137	Q03S03	NA	NA	NA	NA	NA	NA	NA	NA	NA	NA	NA
August	L323	Q03S04	30.4547	60.9093	151.523	242.191	306.809	391.279	520.841	570.545	639.53	702.714	50
August	GmJMC184	Q04S01	NA	NA	NA	NA	NA	NA	NA	NA	NA	NA	NA
August	GmJMC039	Q04S02	18.536	37.072	94.1086	107.218	124.702	127.619	130.551	148.963	150.523	151.86	30
August	GmJMC003	Q04S03	NA	NA	NA	NA	NA	NA	NA	NA	NA	NA	NA
August	HOJAK	Q04S04	5.25933	10.5187	40.0929	50.9267	54.8233	65.6078	72.1722	85.5643	86.3643	88.0086	37
August	GmJMC013	R01S01	NA	NA	NA	NA	NA	NA	NA	NA	NA	NA	NA
August	GmJMC051	R01S02	39.9747	79.9493	133.527	181.09	181.09	195.39	195.39	196.745	206.23	214.36	30
August	GmWMC071	R01S03	NA	NA	NA	NA	NA	NA	NA	NA	NA	NA	NA
August	GmJMC026	R01S04	11.8533	23.7067	60.0286	103.16	103.16	106.208	127.542	130.861	132.756	134.927	37
August	GmJMC167	R02S01	25.6993	51.3987	106.65	174.849	244.421	422.596	617.514	747.592	827.337	897.006	41
August	GmWMC084	R02S02	NA	NA	NA	NA	NA	NA	NA	NA	NA	NA	NA
August	MISUZU	R02S03	NA	NA	NA	NA	NA	NA	NA	NA	NA	NA	NA
August	GmJMC043	R02S04	24.9713	49.9427	88.1143	126.418	152.442	198.11	198.11	198.776	203.436	207.43	37
August	GmJMC047	R03S01	NA	NA	NA	NA	NA	NA	NA	NA	NA	NA	NA
August	GmJMC158	R03S02	35.28	70.56	106.357	169.584	232.196	379.429	503.671	549.926	558.296	567.333	44
August	GmJMC058	R03S03	11.844	23.688	62.3157	79.33	79.33	79.33	79.33	102.065	102.17	104.819	37
August	GmJMC062	R03S04	32.4333	64.8667	106.19	143.324	150.006	156.28	156.28	177.31	177.31	179.009	37
August	GmJMC059	R04S01	33.866	67.732	110.034	169.073	181.067	205.1	205.1	213.52	213.52	213.773	31
August	5002T	R04S02	4.354	8.708	9.33	9.33	9.33	9.33	9.33	9.33	9.33	9.33	NA
August	GmJMC149	R04S03	18.0927	36.1853	79.88	86.69	134.36	205.732	222.198	225.139	229.264	232.8	41
August	GmWMC115	R04S04	NA	NA	NA	NA	NA	NA	NA	NA	NA	NA	NA
August	GmWMC115	Q05S01	NA	NA	NA	NA	NA	NA	NA	NA	NA	NA	NA
August	GmJMC004	Q05S02	NA	NA	NA	NA	NA	NA	NA	NA	NA	NA	NA
August	5002T	Q05S03	24.1033	48.2067	106.91	190.778	278.052	315.58	315.58	317.174	318.949	320.47	37
August	GmJMC101	Q05S04	NA	NA	NA	NA	NA	NA	NA	NA	NA	NA	NA
August	MISUZU	Q06S01	NA	NA	NA	NA	NA	NA	NA	NA	NA	NA	NA
August	GmJMC158	Q06S02	11.9187	23.8373	38.8657	66.5367	109.213	207.893	314.037	366.496	381.521	394.4	50
August	GmWMC042	Q06S03	NA	NA	NA	NA	NA	NA	NA	NA	NA	NA	NA
August	GmJMC025	Q06S04	17.836	35.672	58.4571	98.9022	112.498	134.03	134.03	139.72	139.72	148.457	31
August	GmJMC059	Q07S01	30.576	61.152	100.444	175.1	209.47	219.78	219.78	225.132	231.237	236.734	37
August	GmJMC051	Q07S02	60.8907	121.781	166.57	249.064	255.326	261.792	272.378	274.886	281.856	287.83	30
August	GmJMC064	Q07S03	22.008	44.016	76.5886	153.134	182.496	195.55	195.55	201.65	201.65	201.65	30
August	L323	Q07S04	37.156	74.312	117.773	228.312	325.768	391.942	507.668	595.311	653.911	710.52	55
August	GmJMC043	Q08S01	NA	NA	NA	NA	NA	NA	NA	NA	NA	NA	NA
August	GmJMC112	Q08S02	52.3693	104.739	138.461	206.366	247.354	253.613	256.437	259.749	265.199	269.87	37
August	GmJMC078	Q08S03	16.968	33.936	79.4329	110.65	110.65	162.963	163.757	165.177	174.327	182.497	31
August	HOJAK	Q08S04	23.016	46.032	60.6886	116.36	116.36	169.214	177.856	180.1	180.1	181.574	37
August	GmJMC013	R05S01	NA	NA	NA	NA	NA	NA	NA	NA	NA	NA	NA
August	GmJMC149	R05S02	NA	NA	NA	NA	NA	NA	NA	NA	NA	NA	NA
August	GmJMC026	R05S03	NA	NA	NA	NA	NA	NA	NA	NA	NA	NA	NA
August	GmJMC039	R05S04	NA	NA	NA	NA	NA	NA	NA	NA	NA	NA	NA
August	GmJMC003	R06S01	NA	NA	NA	NA	NA	NA	NA	NA	NA	NA	NA
August	GmJMC077	R06S02	19.8847	39.7693	68.9614	114.796	142.834	160.663	160.827	175.19	175.19	175.19	37
August	GmJMC058	R06S03	NA	NA	NA	NA	NA	NA	NA	NA	NA	NA	NA
August	GmJMC184	R06S04	NA	NA	NA	NA	NA	NA	NA	NA	NA	NA	NA
August	GmJMC137	R07S01	28.714	57.428	125.294	219.349	287.451	317.206	324.804	326.661	332.056	336.68	37
August	GmWMC084	R07S02	31.668	63.336	111.714	185.293	189.447	258.73	258.73	268.99	268.99	271.647	31
August	GmJMC047	R07S03	31.2527	62.5053	107.787	185.896	263.634	373.092	414.618	426.698	432.563	437.59	41
August	GmJMC093	R07S04	48.034	96.068	137.287	169.138	194.392	296.2	296.2	339.336	343.996	347.99	37
August	GmJMC041	R08S01	24.85	49.7	82.3786	139.932	189.648	217.34	217.34	232.475	234.75	236.7	31
August	GmWMC071	R08S02	NA	NA	NA	NA	NA	NA	NA	NA	NA	NA	NA
August	GmJMC167	R08S03	47.11	94.22	119.45	205.936	222.494	390.784	624.126	857.205	929.55	1004.06	41
August	GmJMC062	R08S04	24.5327	49.0653	80.4186	170.252	209.048	228.007	230.013	237.34	237.34	239.771	41

## Sheet: TF2018
Supplementary Data 4. Phenotypic data of soybean sown at Tohoku field in 2018
Sowing time	Accession ID	Field code	Weekly plant height based on 7 days (mm)										Flowering time (days)
			1st week	2nd week	3rd week	4th week	5th week	6th week	7th week	8th week	9th week	10th week
June	GmJMC002	CG01_1	26	52	78	163.17	227.996	248.873	249.11	249.11	277.206	281.22	35
June	GmJMC002	CG01_2	29.67	59.3333	89	154.522	218.563	244.753	254	254	254	256.82	35
June	GmJMC002	CG01_3	25	50	75	157.088	214.636	247.243	259.33	273.57	273.57	273.57	35
June	GmJMC003	CG02_1	37.33	74.6667	112	211.114	361.887	423.547	441.295	443.69	450.541	454.46	42
June	GmJMC003	CG02_2	38.33	76.6667	115	227.518	392.124	447.74	475.988	480.24	480.24	480.24	42
June	GmJMC003	CG02_3	40	80	120	240.754	399.873	480.297	492.78	521.45	521.45	521.93	42
June	GmJMC004	CG03_1	39	78	117	189.824	361.386	486.52	518.115	540.1	540.1	540.1	42
June	GmJMC004	CG03_2	38.33	76.6667	115	213.926	389.153	512.453	553.172	557.91	557.91	557.91	42
June	GmJMC004	CG03_3	41.67	83.3333	125	238.106	412.993	537.453	584.882	591.56	593.021	593.23	42
June	GmJMC005	CG04_1	36	72	108	190.408	362.151	446.827	451.36	451.36	458.456	459.47	42
June	GmJMC005	CG04_2	35.67	71.3333	107	201.64	373.134	479.53	497.06	497.06	504.611	505.69	42
June	GmJMC005	CG04_3	32.67	65.3333	98	176.672	318.604	393.11	408.832	420.04	420.04	420.04	42
June	GmJMC007	CG05_1	36	72	108	190.726	364.983	489.54	514.47	527.26	527.26	527.26	42
June	GmJMC007	CG05_2	28	56	84	174.376	347.471	470.59	484.01	484.01	490.135	512.97	42
June	GmJMC007	CG05_3	34.33	68.6667	103	188.33	374.093	527.183	557.4	576.18	576.18	600.07	42
June	GmJMC008	CG06_1	28.33	56.6667	85	160.216	326.994	461.453	492.902	506.09	506.09	506.91	42
June	GmJMC008	CG06_2	22.33	44.6667	67	148.496	271.469	381.247	428.168	435.07	435.07	435.07	42
June	GmJMC008	CG06_3	18.33	36.6667	55	146.728	312.343	438.31	482.902	486.32	486.338	513.57	42
June	GmJMC009	CG07_1	27.67	55.3333	83	165.362	258.776	327.47	411.335	427.54	427.54	427.54	48
June	GmJMC009	CG07_2	26	52	78	171.242	312.427	459.323	584.612	610.97	610.97	610.97	48
June	GmJMC009	CG07_3	26.33	52.6667	79	148.994	288.384	411.173	474.422	532.22	532.22	540.88	48
June	GmJMC013	CG08_1	32.67	65.3333	98	139.332	244.581	365.893	487.122	546.39	589.283	618.62	56
June	GmJMC013	CG08_2	31	62	93	140.358	243.043	361.58	506.447	528.47	595.556	605.14	56
June	GmJMC013	CG08_3	31.67	63.3333	95	155.708	267.356	387.587	550.798	600.34	608.653	609.84	56
June	GmJMC016	CG09_1	28.33	56.6667	85	174.488	321.027	447.21	481.997	483.66	502.901	545.28	48
June	GmJMC016	CG09_2	27.33	54.6667	82	170.434	320.814	424.107	478.722	515.84	515.84	515.84	48
June	GmJMC016	CG09_3	34.33	68.6667	103	203.954	380.024	482.47	555.412	566.64	581.69	583.84	48
June	GmJMC021	CG10_1	20.67	41.3333	62	132.134	265.474	346.9	416.068	428.47	428.47	428.47	42
June	GmJMC021	CG10_2	31.67	63.3333	95	148.514	326.297	449.223	486.962	493.93	531.126	576.77	42
June	GmJMC021	CG10_3	21.67	43.3333	65	114.83	226.929	306.393	317.87	317.87	335.808	339.94	42
June	GmJMC023	CG11_1	37.33	74.6667	112	178.942	325.406	451.26	550.705	564.6	564.6	656.87	48
June	GmJMC023	CG11_2	34.33	68.6667	103	169.776	312.923	470.597	579.427	594.88	594.88	594.88	48
June	GmJMC023	CG11_3	38.33	76.6667	115	183.212	344.767	479.533	603.397	621.84	621.84	665.22	48
June	GmJMC026	CG12_1	30.67	61.3333	92	202.346	366.9	511.007	628.3	643.75	643.75	643.75	48
June	GmJMC026	CG12_2	31.67	63.3333	95	211.7	405.076	554.813	669.412	721.4	721.4	721.4	48
June	GmJMC026	CG12_3	32.67	65.3333	98	198.61	371.946	541.173	625.293	675.91	675.91	688.52	48
June	GmJMC028	CG13_1	26	52	78	148.806	286.657	412.607	584.312	659.87	797.464	817.12	70
June	GmJMC028	CG13_2	26	52	78	125.5	125.5		0	0	0	0	56
June	GmJMC028	CG13_3	28.33	56.6667	85	159.386	318.427	450.183	639.13	740.32	834.076	847.47	70
June	GmJMC030	CG14_1	28.33	56.6667	85	170.698	320.416	446.867	570.26	616.97	616.97	632.38	48
June	GmJMC030	CG14_2	26	52	78	89.1	139.243	250.603	425.797	576.27	647.014	657.12	55
June	GmJMC030	CG14_3	25	50	75	149.166	282.974	413.233	445.71	475.65	475.65	477.78	48
June	GmJMC032	CG15_1	30	60	90	149.39	275.691	404.3	560.19	655.34	759.483	774.36	70
June	GmJMC032	CG15_2	31.67	63.3333	95	172.018	348.246	512.593	678.962	737.13	737.13	790.99	70
June	GmJMC032	CG15_3	35	70	105	174.952	368.56	545.927	645.245	746.82	794.63	833.5	70
June	GmJMC033	CG16_1	35	70	105	199.814	389.076	527.42	567.268	590.86	601.658	603.2	48
June	GmJMC033	CG16_2	37.33	74.6667	112	241.292	424.123	550.247	591.31	613.4	615.867	618.97	48
June	GmJMC033	CG16_3	39.33	78.6667	118	205.234	363.727	484.657	533.007	552.35	557.119	557.8	48
June	GmJMC034	CG17_1	32.67	65.3333	98	159.784	297.779	409.007	428.4	505.68	528.614	531.89	56
June	GmJMC034	CG17_2	22.67	45.3333	68	125.106	270.607	387.66	495.952	534.65	534.65	534.65	56
June	GmJMC034	CG17_3	26	52	78	141.72	263.947	377.263	518.97	587.04	587.04	680.2	56
June	GmJMC037	CG18_1	36.33	72.6667	109	211.606	386.376	516.257	626.068	689.61	689.61	732.82	48
June	GmJMC037	CG18_2	32.67	65.3333	98	216.122	394.594	539.69	611.425	632.67	632.67	633.85	48
June	GmJMC037	CG18_3	37	74	111	242.734	458.21	604.197	641.977	667.2	715.789	722.73	48
June	GmJMC039	CG19_1	30.67	61.3333	92	200.052	378.811	570.133	784.345	817.08	836.724	839.53	56
June	GmJMC039	CG19_2	50.67	101.333	152	267.53	470.933	625.363	655.89	753.17	753.17	770.66	56
June	GmJMC039	CG19_3	46	92	138	249.488	429.809	616.557	763.042	831.14	831.14	1032.42	56
June	GmJMC040	CG20_1	37.67	75.3333	113	209.09	387.697	565.72	681.735	696.29	724.141	728.12	56
June	GmJMC040	CG20_2	42.67	85.3333	128	237.196	411.367	565.137	680.66	719.25	728.543	729.87	56
June	GmJMC040	CG20_3	36.67	73.3333	110	221.73	424.963	576.427	707.647	729.37	747.001	752.03	56
June	GmJMC041	CG21_1	27.33	54.6667	82	193.942	392.284	522.563	590.882	609.07	609.07	609.07	48
June	GmJMC041	CG21_2	35	70	105	196.304	356.79	470.91	512.978	517.75	517.75	532.9	48
June	GmJMC041	CG21_3	32.67	65.3333	98	208.062	397.951	518.75	604.21	649.13	649.13	668.31	48
June	GmJMC043	CG22_1	38.33	76.6667	115	237.14	411.334	555.427	722.93	749.92	762.791	780.72	56
June	GmJMC043	CG22_2	33.33	66.6667	100	197.254	339.349	517.683	649.788	698.28	717.04	741.42	56
June	GmJMC043	CG22_3	31.67	63.3333	95	172.948	320.331	487.21	621.567	667.19	733.043	742.45	56
June	GmJMC044	CG23_1	31	62	93	186.88	374.599	538.383	623.433	683.94	683.94	704.84	48
June	GmJMC044	CG23_2	28.33	56.6667	85	195.27	373.96	533.36	669.968	689.57	689.57	706.31	48
June	GmJMC044	CG23_3	18.33	36.6667	55	103.742	182.169	266.967	337.282	346.32	377.26	388.76	56
June	GmJMC047	CG24_1	30	60	90	150.072	283.51	410.92	568.777	657.21	735.383	746.55	56
June	GmJMC047	CG24_2	28.33	56.6667	85	181.558	348.013	508.91	704.438	748.81	796.419	803.22	56
June	GmJMC047	CG24_3	38.33	76.6667	115	208.488	370.03	539.313	748.16	801.21	802.558	838.73	56
June	GmJMC049	CG25_1	15	30	45	116.42	227.047	377.087	548.327	658.09	658.09	658.09	56
June	GmJMC049	CG25_2	18.33	36.6667	55	148.242	288.724	420.233	572.328	695.44	695.44	695.44	56
June	GmJMC049	CG25_3	19.33	38.6667	58	132.626	280.906	423.583	585.24	714.35	775.67	784.43	56
June	GmJMC050	CG26_1	30.67	61.3333	92	209.878	391.983	562.017	745.257	806.12	821.949	842.76	56
June	GmJMC050	CG26_2	29.33	58.6667	88	125.282	208.453	328.977	494.218	520.76	643.986	669.35	56
June	GmJMC050	CG26_3	26.33	52.6667	79	172.974	337.497	511.47	706.848	735.56	924.131	951.07	56
June	GmJMC051	CG27_1	45	90	135	226.888	409.651	577.243	768.605	838.2	838.2	849.98	62
June	GmJMC051	CG27_2	40	80	120	224.634	433.129	610.51	759.9	828.28	889.04	897.72	62
June	GmJMC051	CG27_3	44	88	132	233.362	416.27	571.817	739.22	825.63	884.771	893.22	62
June	GmJMC052	CG28_1	24	48	72	193.164	400.371	613.19	828.63	899.81	899.81	899.81	56
June	GmJMC052	CG28_2	28.33	56.6667	85	186.662	376.924	595.073	805.622	834.67	834.67	834.67	56
June	GmJMC052	CG28_3	26	52	78	177.366	380.32	566.73	796.612	832.41	845.789	847.7	56
June	GmJMC053	CG29_1	10.67	21.3333	32	115.814	217.45	335.063	492.75	594.42	620.766	624.53	56
June	GmJMC053	CG29_2	18.33	36.6667	55	118.142	244.244	354.413	548.725	582.87	582.87	582.87	56
June	GmJMC053	CG29_3	27.67	55.3333	83	194.946	343.606	496.39	672.717	715.86	752.75	784.77	56
June	GmJMC054	CG30_1	41.67	83.3333	125	212.644	331.949	445.99	592.882	719.11	823.847	838.81	70
June	GmJMC054	CG30_2	30.67	61.3333	92	166.586	271.634	391.38	544.062	675.67	790.295	815.58	70
June	GmJMC054	CG30_3	32.33	64.6667	97	179.15	293.524	418.363	577.898	697.95	805.61	842.68	70
June	GmJMC055	CG31_1	29	58	87	177.918	334.41	482.227	679.597	796.16	796.16	847.05	56
June	GmJMC055	CG31_2	26.67	53.3333	80	145.346	253.909	386.867	547.505	655.47	655.47	655.47	56
June	GmJMC055	CG31_3	20	40	60	173.232	297.846	432.927	562.732	756.04	799.571	840.51	62
June	GmJMC056	CG32_1	34	68	102	220.314	376.237	529.667	687.005	783.72	785.05	806.7	56
June	GmJMC056	CG32_2	38.33	76.6667	115	208.996	296.719	363.733	544.352	576.2	626.469	647.17	56
June	GmJMC056	CG32_3	42.67	85.3333	128	202.034	293.123	370.233	411.833	416.11	464.156	471.02	48
June	GmJMC057	CG33_1	19.33	38.6667	58	122.896	216.741	298.927	417.532	440.16	500.946	509.63	70
June	GmJMC057	CG33_2	21.67	43.3333	65	124.194	206.149	292.393	347.797	411.19	411.19	411.19	70
June	GmJMC057	CG33_3	18.33	36.6667	55	120.41	196.249	269.94	312.155	377.53	460.296	472.12	70
June	GmJMC058	CG34_1	29.33	58.6667	88	134.806	229.82	301.677	387.932	474.61	533.182	541.55	70
June	GmJMC058	CG34_2	24	48	72	113.69	205.511	328.257	429.882	507.07	647.901	668.02	70
June	GmJMC058	CG34_3	29	58	87	152.274	248.724	326.587	445.403	493.95	600.507	615.73	70
June	GmJMC059	CG35_1	27.33	54.6667	82	171.818	313.897	469.073	670.41	762.98	794.2	805.14	62
June	GmJMC059	CG35_2	26.67	53.3333	80	162.3	316.769	489.457	679.095	752.46	752.46	771.54	62
June	GmJMC059	CG35_3	22.67	45.3333	68	126.92	126.92	126.92	126.92	126.92	126.92	126.92	NA
June	GmJMC060	CG36_1	37.33	74.6667	112	191.456	370.899	538.287	696.072	767.52	770.556	781.85	62
June	GmJMC060	CG36_2	45	90	135	261.216	436.606	597.757	783.037	882.21	926.03	932.29	62
June	GmJMC060	CG36_3	47.67	95.3333	143	259.428	460.279	631.48	784.508	880.97	965.626	977.72	62
June	GmJMC061	CG37_1	54	108	162	244.226	392.801	542.617	700.772	806.75	846.825	852.55	62
June	GmJMC061	CG37_2	49.33	98.6667	148	245.602	416.834	583.16	710.167	807.94	841.015	845.74	62
June	GmJMC061	CG37_3	56	112	168	250.474	404.104	536.847	697.94	733.8	808.735	826.78	62
June	GmJMC062	CG38_1	29.33	58.6667	88	156.046	279.196	400.763	564.293	682.9	756.925	767.5	62
June	GmJMC062	CG38_2	28.33	56.6667	85	157.064	256.78	398.1	527.285	632.3	737.72	779.8	62
June	GmJMC062	CG38_3	27.33	54.6667	82	158.728	268.64	406.46	531.405	633.08	712.854	724.25	62
June	GmJMC063	CG39_1	39.33	78.6667	118	211.744	393.689	576.57	783.37	831.78	922.299	935.23	56
June	GmJMC063	CG39_2	36	72	108	211.19	394.289	586.807	785.405	889.21	954.966	964.36	56
June	GmJMC063	CG39_3	30	60	90	169.22	338.736	498.403	538.44	538.44	1033.64	1177.92	56
June	GmJMC064	CG40_1	56	112	168	267.642	448.729	603.243	697.455	708.63	747.891	753.5	48
June	GmJMC064	CG40_2	40	80	120	209.552	391.449	556.62	660.573	673	673	673	56
June	GmJMC064	CG40_3	41	82	123	215.988	411.49	588.237	735.745	763.58	763.58	763.58	56
June	GmJMC065	CG41_1	45	90	135	224.468	429.464	589.107	619.25	691.34	691.34	691.34	48
June	GmJMC065	CG41_2	40.67	81.3333	122	214.83	376.801	505.87	617.203	632.69	707.188	717.83	48
June	GmJMC065	CG41_3	42.67	85.3333	128	207.652	365.276	555.193	615.708	635.39	656.154	659.12	48
June	GmJMC067	CG42_1	43.33	86.6667	130	222.23	348.976	487.603	653.603	752.4	830.651	848.02	62
June	GmJMC067	CG42_2	47.33	94.6667	142	204.764	327.377	479.593	621.623	729.51	798.189	813.83	62
June	GmJMC067	CG42_3	44.33	88.6667	133	190.836	319.271	490.373	588.382	597.57	923.193	969.71	NA
June	GmJMC068	CG43_1	31.67	63.3333	95	155.232	235.087	340.447	453.182	514.35	602.909	675.55	70
June	GmJMC068	CG43_2	29.33	58.6667	88	161.102	250.964	365.17	480.207	586.37	679.12	743.56	70
June	GmJMC068	CG43_3	26.33	52.6667	79	155.174	252.224	360.3	504.547	627.47	709.352	737.4	70
June	GmJMC069	CG44_1	29	58	87	156.994	259.496	436.323	632.567	728.05	798.129	808.14	62
June	GmJMC069	CG44_2	31.67	63.3333	95	175.924	361.754	512.947	648.643	777.33	864.489	876.94	62
June	GmJMC069	CG44_3	32.67	65.3333	98	169.752	333.654	483.64	649.797	764.69	812.806	831.75	62
June	GmJMC076	CG45_1	28	56	84	168.702	326.881	476.307	658.602	808.89	874.086	883.4	62
June	GmJMC076	CG45_2	30	60	90	112.542	195.073	313.853	502.547	658.43	794.694	814.16	70
June	GmJMC076	CG45_3	29	58	87	156.896	267.874	414.443	599.467	705.77	857.521	933.78	62
June	GmJMC077	CG46_1	32.67	65.3333	98	189.336	324.463	475.893	648.313	780.55	911.642	930.37	62
June	GmJMC077	CG46_2	34	68	102	168.78	286.634	438.243	620.968	729.27	907.919	933.44	62
June	GmJMC077	CG46_3	31	62	93	151.026	301.663	456.857	637.863	773.92	903.009	921.45	62
June	GmJMC078	CG47_1	32.33	64.6667	97	167.32	304.366	446.193	603.443	726.77	794.854	804.58	62
June	GmJMC078	CG47_2	32	64	96	187.99	332.049	484.41	682.455	781.26	835.842	843.64	62
June	GmJMC078	CG47_3	30.67	61.3333	92	157.086	289.056	420.25	614.412	763.91	811.755	818.59	62
June	GmJMC079	CG48_1	32.67	65.3333	98	192.456	344.786	501	561.958	625.45	625.45	644.61	56
June	GmJMC079	CG48_2	47.67	95.3333	143	232.68	381.553	514.663	673.462	723.19	728.466	729.22	56
June	GmJMC079	CG48_3	33.67	67.3333	101	200.084	335.693	471.013	608.887	707.55	707.55	707.55	56
June	GmJMC080	CG49_1	19.33	38.6667	58	106.406	180.123	260.95	405.858	534.88	687.288	709.06	70
June	GmJMC080	CG49_2	22.33	44.6667	67	104.444	155.563	206.593	305.563	470.15	506.742	609.53	70
June	GmJMC080	CG49_3	28.67	57.3333	86	122.63	187.596	260.197	374.143	444.79	446.304	481.54	70
June	GmJMC081	CG50_1	32.67	65.3333	98	160.688	298.46	423.967	584.113	699.27	715.965	809.24	62
June	GmJMC081	CG50_2	26.67	53.3333	80	162.78	307.263	454.627	613.695	773.62	810.737	827.42	62
June	GmJMC081	CG50_3	29.33	58.6667	88	161.672	313.419	468.973	619.613	735.67	801.531	810.94	62
June	GmJMC082	CG51_1	23.67	47.3333	71	158.08	282.869	421.59	580.078	669.21	751.801	814.61	70
June	GmJMC082	CG51_2	29	58	87	167.436	322.726	472.777	638.427	687.67	753.321	762.7	70
June	GmJMC082	CG51_3	27.67	55.3333	83	153.754	290.8	443.63	599.353	732.89	751.851	790.68	70
June	GmJMC085	CG52_1	30.67	61.3333	92	147.774	250.659	346.71	452.037	582.47	653.879	737.2	76
June	GmJMC085	CG52_2	29.67	59.3333	89	158.114	240.911	338.183	465.392	533.99	630.642	667.67	76
June	GmJMC085	CG52_3	35	70	105	162.556	262.709	344.857	471.17	548.62	648.317	662.56	76
June	GmJMC090	CG53_1	34.33	68.6667	103	231.2	415.791	559.333	716.97	790.5	894.966	911.92	62
June	GmJMC090	CG53_2	40	80	120	230.61	395.877	566.277	750.035	854.83	940.484	952.72	62
June	GmJMC090	CG53_3	38.33	76.6667	115	221.898	417.897	584.473	706.937	743.25	745.726	841.76	62
June	GmJMC091	CG54_1	31.67	63.3333	95	169.57	305.277	395.987	496.223	633.53	755.89	773.37	70
June	GmJMC091	CG54_2	30.67	61.3333	92	204.978	351.734	477.263	671.295	766.47	837.625	855.74	70
June	GmJMC091	CG54_3	30	60	90	173.662	325.806	445.43	630.528	768.91	883.447	899.81	70
June	GmJMC092	CG55_1	47.33	94.6667	142	257.778	445.98	613.243	719.795	763.15	763.15	799.5	56
June	GmJMC092	CG55_2	26	52	78	191.896	346.076	509.79	690.253	763.52	808.688	815.14	56
June	GmJMC092	CG55_3	43	86	129	241.834	434.921	604.833	788.863	837.39	837.39	837.39	56
June	GmJMC093	CG56_1	32.33	64.6667	97	158.098	277.483	399.147	542.035	664.91	763.575	777.67	70
June	GmJMC093	CG56_2	27.33	54.6667	82	144.186	267.246	382.5	532.973	655.57	763.974	779.46	70
June	GmJMC093	CG56_3	26	52	78	155.012	267.737	384.153	481.778	546.93	616.956	749.83	70
June	GmJMC096	CG57_1	32.67	65.3333	98	168.486	294.896	411.547	537.052	582.88	618.178	742.7	70
June	GmJMC096	CG57_2	28.33	56.6667	85	149.684	278.913	398.143	512.892	585.43	694.516	757.16	70
June	GmJMC096	CG57_3	29.33	58.6667	88	161.872	297.424	406.963	503.175	600.53	704.489	729.71	70
June	GmJMC098	CG58_1	26.67	53.3333	80	148.948	275.404	415.433	606.027	739.82	921.759	947.75	76
June	GmJMC098	CG58_2	26.67	53.3333	80	152.076	273.531	406.323	608.47	719.45	881.509	904.66	76
June	GmJMC098	CG58_3	26	52	78	146.392	262.066	397.037	624.803	709.42	783.69	824.67	76
June	GmJMC099	CG59_1	20	40	60	135.106	234.539	357.723	562.023	694.98	800.654	815.75	70
June	GmJMC099	CG59_2	26	52	78	142.546	252.727	384.427	488.932	681.36	842.518	865.54	70
June	GmJMC099	CG59_3	37.67	75.3333	113	195.61	308.216	360.17	491.495	605.76	779.78	814.96	70
June	GmJMC100	CG60_1	42	84	126	180.774	304.929	418.677	552.61	656.6	767.909	844.13	70
June	GmJMC100	CG60_2	37.33	74.6667	112	188.91	317.926	410.387	566.607	685.21	803.134	884.57	70
June	GmJMC100	CG60_3	36.67	73.3333	110	193.458	303.954	409.213	553.857	680.71	818.024	886.4	70
June	GmJMC101	CG61_1	27.33	54.6667	82	157.662	275.19	403.897	569.617	715.72	858.564	901.63	76
June	GmJMC101	CG61_2	30.33	60.6667	91	174.64	297.514	421.703	592.262	740.67	855.348	871.73	76
June	GmJMC101	CG61_3	31.67	63.3333	95	189.338	315.779	450.507	628.315	766	851.015	888.78	76
June	GmJMC102	CG62_1	35.33	70.6667	106	215.73	389.504	580.42	825.732	912.56	989.017	1017.9	56
June	GmJMC102	CG62_2	36.67	73.3333	110	220.494	402.653	586.897	830.26	934.78	1007.84	1018.28	62
June	GmJMC102	CG62_3	35.67	71.3333	107	205.468	347.467	512.897	735.712	855.17	860.604	899.8	56
June	GmJMC106	CG63_1	25.67	51.3333	77	130.436	221.16	349.19	488.232	568.58	703.094	722.31	76
June	GmJMC106	CG63_2	16	32	48	90.256	166.676	269.933	403.572	548.53	674.766	695.49	76
June	GmJMC106	CG63_3	26	52	78	125.36	232.431	328.923	485.442	604.91	755.506	777.02	76
June	GmJMC110	CG64_1	34.33	68.6667	103	210.322	336.451	455.783	609.357	728.61	864.882	926.62	70
June	GmJMC110	CG64_2	29.33	58.6667	88	166.644	306.913	451.55	625.315	761.62	870.969	886.59	70
June	GmJMC110	CG64_3	31	62	93	196.59	348.313	473.567	644.035	786.49	874.944	915.24	70
June	GmJMC111	CG65_1	43.67	87.3333	131	227.79	354.35	518.227	677.985	861.43	978.339	995.04	70
June	GmJMC111	CG65_2	38.33	76.6667	115	199.308	327.486	454.003	639.845	780.31	840.904	849.56	70
June	GmJMC111	CG65_3	44.33	88.6667	133	214.678	351.59	455.293	548.08	590.36	621.965	704.87	70
June	GmJMC114	CG66_1	36.67	73.3333	110	227.774	370.109	498.29	700.423	843.16	984.035	1046.63	70
June	GmJMC114	CG66_2	31.67	63.3333	95	174.97	257.98	357.857	494.693	625.15	764.59	810.54	70
June	GmJMC114	CG66_3	39.33	78.6667	118	199.512	342.994	460.147	625.86	749.24	891.454	968.9	70
June	GmJMC116	CG67_1	35	70	105	194.348	366.437	521.657	601.907	669.8	809.529	880.01	62
June	GmJMC116	CG67_2	36.67	73.3333	110	202.638	381.757	541.137	734.417	817.51	867.438	874.57	62
June	GmJMC116	CG67_3	35	70	105	201.246	251.88	460.727	623.708	682.9	723.57	743.85	70
June	GmJMC117	CG68_1	27.67	55.3333	83	152.482	207.203	272.457	406.117	530.56	585.562	688.67	76
June	GmJMC117	CG68_2	28.33	56.6667	85	147.392	256.053	365.473	491.983	592.94	662.091	693.92	70
June	GmJMC117	CG68_3	26	52	78	135.472	237.627	334.72	462.133	525.16	525.16	671.49	76
June	GmJMC121	CG69_1	25	50	75	142.94	256.837	383.013	544.507	568.95	689.262	769.72	82
June	GmJMC121	CG69_2	24	48	72	142.784	245.597	383.13	535.902	671.17	812.255	832.41	76
June	GmJMC121	CG69_3	22.67	45.3333	68	116.784	195.436	275.7	439.383	555.43	686.155	704.83	82
June	GmJMC126	CG70_1	30	60	90	165.736	303.9	439.427	643.39	730.44	857.122	944.38	70
June	GmJMC126	CG70_2	39	78	117	189.6	304.803	430.653	596.393	780.3	868.999	881.67	70
June	GmJMC126	CG70_3	27.33	54.6667	82	179.716	305.814	371.02	515.842	713.51	789.154	828.6	76
June	GmJMC128	CG71_1	26	52	78	159.182	281.081	410.053	555.228	597.45	597.45	640.39	56
June	GmJMC128	CG71_2	21.67	43.3333	65	142.748	302.041	468.23	623.88	701.14	701.14	701.14	56
June	GmJMC128	CG71_3	25	50	75	149.66	270.336	399.49	572.512	620.78	654.398	659.2	56
June	GmJMC131	CG72_1	36.67	73.3333	110	211.372	349.731	469.103	632.903	660.36	715.319	776.31	70
June	GmJMC131	CG72_2	32.67	65.3333	98	200.896	326.017	386.627	532.678	700.12	837.6	857.24	70
June	GmJMC131	CG72_3	43.33	86.6667	130	236.774	377.659	461.213	590.805	614.24	678.78	701.99	70
June	GmJMC137	CG73_1	31.67	63.3333	95	184.2	334.891	425.757	622.563	774.89	918.81	972.03	82
June	GmJMC137	CG73_2	29.33	58.6667	88	172.52	314.057	436.617	638.932	792.28	906.135	925.36	82
June	GmJMC137	CG73_3	25	50	75	172.104	319.451	447.333	607.627	741.31	920.842	946.49	82
June	GmJMC149	CG74_1	30	60	90	177.212	317.644	441.18	638.285	825.64	921.951	935.71	70
June	GmJMC149	CG74_2	36	72	108	194.23	343.896	500.09	708.14	790.93	893.62	1019.84	70
June	GmJMC149	CG74_3	25	50	75	170.9	269.867	396.88	547.85	691.82	818.949	867.17	70
June	GmJMC158	CG75_1	29	58	87	149.298	291.897	425.183	633.073	764.49	939.376	964.36	82
June	GmJMC158	CG75_2	21.67	43.3333	65	93.43	164.199	226.36	376.702	468.16	651.577	677.78	82
June	GmJMC158	CG75_3	19.33	38.6667	58	143.902	264.07	370.827	523.638	587.04	658.764	669.01	82
June	GmJMC161	CG76_1	37.33	74.6667	112	193.56	356.389	532.85	712.67	818.98	942.618	1021.75	82
June	GmJMC161	CG76_2	31.67	63.3333	95	155.524	297.253	476.923	678.202	846.61	1010.36	1063.29	82
June	GmJMC161	CG76_3	26.67	53.3333	80	176.4	345.633	513.213	716.14	878.18	1056.02	1081.43	82
June	GmJMC167	CG77_1	19.33	38.6667	58	116.728	207.696	320.52	532.303	707.23	817.314	986.51	70
June	GmJMC167	CG77_2	31	62	93	141.602	244.054	394.65	561.458	716.71	767.189	876.35	70
June	GmJMC167	CG77_3	29	58	87	144.638	245.434	343.82	546.74	692.62	855.606	942.07	70
June	GmJMC172	CG78_1	21.67	43.3333	65	142.286	287.034	446.697	528.398	620.66	620.66	659.97	82
June	GmJMC172	CG78_2	21	42	63	124.972	273.457	423.973	506.758	542.73	560.668	563.23	89
June	GmJMC172	CG78_3	24	48	72	137.818	279.24	411.507	461.827	509.36	574.443	583.74	89
June	GmJMC177	CG79_1	20.67	41.3333	62	142.774	256.813	385.26	561.265	689.68	832.401	852.79	82
June	GmJMC177	CG79_2	24.33	48.6667	73	139.61	274.639	421.1	625.523	731.21	731.21	731.21	82
June	GmJMC177	CG79_3	21	42	63	143.764	303.291	456.38	663.232	812.83	905.134	918.32	82
June	GmJMC179	CG80_1	25	50	75	132.672	239.561	362.14	547.357	680.17	797.971	814.8	82
June	GmJMC179	CG80_2	31	62	93	146.882	254.331	391.753	584.357	755.57	959.769	988.94	82
June	GmJMC179	CG80_3	29.33	58.6667	88	153.612	272.43	429.463	607.347	777.32	960.737	986.94	82
June	GmJMC180	CG81_1	15.67	31.3333	47	149.716	330.829	526.797	846.32	993.03	1071.83	1083.09	70
June	GmJMC180	CG81_2	21.67	43.3333	65	150.22	302.914	477.86	772.093	954.13	1066.96	1083.08	70
June	GmJMC180	CG81_3	22.67	45.3333	68	163.946	353.204	560.79	827.947	997.8	1072.41	1083.07	70
June	GmJMC184	CG82_1	33.33	66.6667	100	192.116	340.31	473.673	657.89	759.15	938.796	1083	89
June	GmJMC184	CG82_2	30.67	61.3333	92	169.652	317.243	483.927	663.705	804.18	970.01	1079.38	89
June	GmJMC184	CG82_3	32.67	65.3333	98	192.554	325.356	457.933	646.94	780.32	855.386	914.01	89
June	HOJAK	CG83_1	26	52	78	143.004	255.151	372.453	545.648	619.45	691.366	714.2	62
June	HOJAK	CG83_2	21.67	43.3333	65	133.352	243.964	360.437	537.775	644.31	644.31	761.55	62
June	HOJAK	CG83_3	24.33	48.6667	73	137.676	230.474	358.67	519.495	548.72	584.429	628.48	62
June	5002T	CG84_1	24.67	49.3333	74	143.308	250.496	402.013	592.96	660.95	716.731	724.7	56
June	5002T	CG84_2	22.67	45.3333	68	99.548	127.689	197.95	329.837	424.21	548.565	643.79	63
June	5002T	CG84_3	23.33	46.6667	70	152.464	259.834	402.223	535.173	645.54	668.421	712.62	56
June	L323	CG85_1	35	70	105	196.502	347.753	453.697	610.17	753.06	873.757	891	96
June	L323	CG85_2	31	62	93	171.704	310.577	442.593	667.115	789.15	942.975	1083.01	96
June	L323	CG85_3	30.67	61.3333	92	187.114	346.603	500.53	728.677	867.22	982.711	1082.99	96
June	GmWMC071	CG86_1	24.33	48.6667	73	162.834	283.714	363.233	571.098	653.55	653.55	732.55	62
June	GmWMC071	CG86_2	21.33	42.6667	64	71.896	112.711	171.12	255.143	316.67	429.431	544.21	75
June	GmWMC071	CG86_3	26	52	78	145.9	263.013	348.647	464.435	535.41	549.034	605.06	62
June	GmWMC042	CG87_1	0	0	0	30.052	87.21	117.163	173.418	283.77	400.101	511.14	49
June	GmWMC042	CG87_2	19.33	38.6667	58	94.798	171.807	302.433	493.995	557.19	557.19	656.6	42
June	GmWMC042	CG87_3	0	0	0	26.78	92.59	138.553	219.12	310.95	378.106	387.7	49
June	GmJMC112	CG88_1	31	62	93	171.098	275.841	382.57	475.572	520.43	646.124	699.78	70
June	GmJMC112	CG88_2	20	40	60	126.32	269.989	341.823	372.378	498.36	569.926	725.48	69
June	GmJMC112	CG88_3	31.67	63.3333	95	176.234	287.859	404.687	522.158	594.83	706.113	722.01	70
June	GmWMC115	CG89_1	21.67	43.3333	65	128.59	237.873	362.47	532.397	758.75	872.272	985.34	48
June	GmWMC115	CG89_2	20	40	60	149.426	259.39	386.263	546.63	633.85	672.901	763.61	48
June	GmWMC115	CG89_3	19.33	38.6667	58	131.462	258.763	402.427	570.1	725.48	871.255	1050.14	48
June	GmJMC025	CG90_1	55	110	165	289.172	443.261	553.51	609.212	646.39	656.225	660.18	48
June	GmJMC025	CG90_2	41	82	123	250.016	418.1	551.147	642.49	718.99	718.99	747.51	56
June	GmJMC025	CG90_3	39.33	78.6667	118	255.18	393.8	514.83	590.138	625.82	625.82	659.9	48
June	GmWMC084	CG91_1	18.33	36.6667	55	107.116	181.919	263.113	385.543	499.09	577.77	682.15	62
June	GmWMC084	CG91_2	18	36	54	111.19	213.589	299.103	412.042	495.06	635.253	731.53	62
June	GmWMC084	CG91_3	17	34	51	90.004	187.233	297.363	433.435	534.48	625.506	680.81	62
June	MISUZU	CG92_1	30	60	90	206.632	376.369	522.503	628.652	709.29	819.4	839.84	62
June	MISUZU	CG92_2	33.33	66.6667	100	205.066	384.904	552.993	745.907	841.53	869.198	912.47	62
June	MISUZU	CG92_3	29.33	58.6667	88	174.89	349.337	496.12	708.653	782.25	793.634	795.26	62
June	Norin2	CG93_1	39.33	78.6667	118	204.286	370.287	501.463	600.355	634.36	634.36	687.3	48
June	Norin2	CG93_2	31.67	63.3333	95	198.016	371.039	495.117	591.992	613.69	613.69	639.17	48
June	Norin2	CG93_3	27.67	55.3333	83	177.12	364.664	508.58	630.262	647.61	683.354	688.46	56

## Sheet: TF2019
Supplementary Data 5. Phenotypic data of soybean sown at Tohoku field in 2019
Sowing time	Accession ID	Field code	Weekly plant height based on 7 days (mm)										Flowering time (days)
			1st week	2nd week	3rd week	4th week	5th week	6th week	7th week	8th week	9th week	10th week
June	GmJMC002	CG01_1	28.4626	56.9252	85.3878	103.12	146.191	170.639	191.159	195.485	195.95	225.89	44
June	GmJMC002	CG01_2	5.26826	10.5365	15.8048	31.735	83.4	94.0329	96.9529	109.048	112.94	112.94	44
June	GmJMC003	CG02_1	37.2887	74.5774	111.866	153.787	196.357	203.589	204.964	220.633	244.115	247.78	52
June	GmJMC003	CG02_2	33.2652	66.5304	99.7957	200.383	258.834	311.084	364.219	398.675	412.472	413.44	52
June	GmJMC004	CG03_1	26.9226	53.8452	80.7678	99.6767	154.463	181.331	202.461	225.272	256.762	265.434	52
June	GmJMC004	CG03_2	25.9517	51.9035	77.8552	156.328	218.214	229.786	234.016	245.247	297.39	311.019	52
June	GmJMC005	CG04_1	35.837	71.6739	107.511	142.542	189.8	228.796	266.066	291.505	309.393	311.63	52
June	GmJMC005	CG04_2	33.1952	66.3904	99.5857	199.962	235.763	275.673	318.808	364.39	404.088	409.4	52
June	GmJMC007	CG05_1	30.6174	61.2348	91.8522	124.433	169.631	197.25	221.61	288.675	309.87	309.87	52
June	GmJMC007	CG05_2	27.5861	55.1722	82.7583	166.173	218.257	258.847	299.012	334.03	398.298	411.617	52
June	GmJMC008	CG06_1	18.273	36.5461	54.8191	60.04	103.72	111	111	256.522	305.03	316.867	52
June	GmJMC008	CG06_2	18.827	37.6539	56.4809	113.41	164.451	192.981	218.346	227.025	284.418	350.82	52
June	GmJMC009	CG07_1	31.6065	63.213	94.8196	103.85	157.224	192.366	222.986	227.36	350.802	375.49	58
June	GmJMC009	CG07_2	29.8626	59.7252	89.5878	179.887	248.234	271.81	289.205	385.028	416.815	446.307	58
June	GmJMC013	CG08_1	27.7383	55.4765	83.2148	100.423	139.574	167.416	192.646	277.827	313.52	364.703	65
June	GmJMC013	CG08_2	27.017	54.0339	81.0509	162.745	222.3	259.631	294.481	346.223	412.635	468.606	65
June	GmJMC016	CG09_1	28.8552	57.7104	86.5657	100.485	153.76	175.286	190.261	258.483	280.51	307.921	58
June	GmJMC016	CG09_2	28.8552	57.7104	86.5657	173.818	249.817	267.714	276.889	303.655	364.415	430.567	58
June	GmJMC021	CG10_1	NA	NA	NA	NA	NA	125.961	272.916	293.91	400.627	421.97	58
June	GmJMC021	CG10_2	40.4417	80.8835	121.325	151.947	221.906	273.597	321.042	375.655	391.6	391.6	35
June	GmJMC023	CG11_1	39.9396	79.8791	119.819	140.588	179.591	207.611	233.081	332.36	371.848	412.396	58
June	GmJMC023	CG11_2	38.9352	77.8704	116.806	234.538	299.986	345.29	389.565	422.132	521.172	561.584	58
June	GmJMC026	CG12_1	29.6313	59.2626	88.8939	101.827	150.669	189.689	225.889	286.17	391.94	421.617	58
June	GmJMC026	CG12_2	26.9835	53.967	80.9504	162.543	246.269	291.446	330.746	381.022	526.077	634.516	65
June	GmJMC028	CG13_1	27.72	55.44	83.16	106.98	163.671	197.49	226.54	378.283	427.48	497.251	80
June	GmJMC028	CG13_2	24.5548	49.1096	73.6643	147.913	198.02	223.93	247.03	327.708	393.958	443.15	80
June	GmJMC030	CG14_1	29.33	58.66	87.99	109.178	155.626	172.403	183.443	256.863	332.81	379.767	58
June	GmJMC030	CG14_2	28.7426	57.4852	86.2278	173.14	243	265.936	282.171	345.847	445.058	493.519	58
June	GmJMC032	CG15_1	31.7161	63.4322	95.1483	109.385	174.663	217.753	255.533	298.287	443.798	525.096	72
June	GmJMC032	CG15_2	30.5322	61.0643	91.5965	183.92	268.826	304.743	333.388	443.673	511.187	594.624	72
June	GmJMC033	CG16_1	29.0317	58.0635	87.0952	109.882	181.857	234.196	281.826	350.317	370.88	450.157	52
June	GmJMC033	CG16_2	31.427	62.8539	94.2809	189.31	244.826	293.694	343.259	398.468	489.36	508.187	58
June	GmJMC034	CG17_1	29.1413	58.2826	87.4239	95.75	131.347	179.503	228.763	304.748	364.088	456.646	65
June	GmJMC034	CG17_2	30.6143	61.2287	91.843	184.415	259.946	284.834	302.444	393.663	443.697	527.676	65
June	GmJMC037	CG18_1	29.3543	58.7087	88.063	96.45	152.67	174.31	188.625	262.692	286.7	328.417	65
June	GmJMC037	CG18_2	34.4096	68.8191	103.229	207.277	289.154	330.517	366.517	371.66	510.443	538.2	65
June	GmJMC039	CG19_1	37.4013	74.8026	112.204	132.798	194.471	231.313	262.688	317.247	387.34	503.02	65
June	GmJMC039	CG19_2	39.4983	78.9965	118.495	237.93	318.909	335.661	343.666	394.782	463.498	575.773	65
June	GmJMC040	CG20_1	36.82	73.64	110.46	140.13	197.274	224.893	246.748	296.768	312.4	312.4	58
June	GmJMC040	CG20_2	35.6148	71.2296	106.844	214.537	300.769	347.736	389.556	433.66	470.978	475.9	65
June	GmJMC041	CG21_1	39.8848	79.7696	119.654	152.758	202.811	237.846	269.831	282.05	318.833	341.246	58
June	GmJMC041	CG21_2	36.117	72.2339	108.351	217.562	287.466	324.504	357.969	381.342	432.515	441.51	58
June	GmJMC043	CG22_1	31.7861	63.5722	95.3583	128.14	200.286	253.687	302.882	359.5	439.213	493.37	65
June	GmJMC043	CG22_2	31.7861	63.5722	95.3583	191.473	277.974	317.519	350.219	354.89	425.99	524.561	65
June	GmJMC044	CG23_1	30.6661	61.3322	91.9983	100.76	163.974	221.619	276.579	359.498	446.228	459.976	58
June	GmJMC044	CG23_2	33.2926	66.5852	99.8778	200.548	278.343	309.201	333.621	337.11	363.46	401.739	58
June	GmJMC047	CG24_1	38.3478	76.6957	115.043	143.5	198.866	207.51	207.51	257.227	318.933	328.329	65
June	GmJMC047	CG24_2	39.5713	79.1426	118.714	238.37	318.814	336.294	345.259	349.105	383.877	440.417	65
June	GmJMC049	CG25_1	30.4348	60.8696	91.3043	126.667	163.997	194.419	223.689	291.012	367.202	461.364	65
June	GmJMC049	CG25_2	25.3796	50.7591	76.1387	152.882	228.529	258.149	280.699	321.345	348.195	439.476	65
June	GmJMC050	CG26_1	25.3796	50.7591	76.1387	102.048	179.366	210.723	232.998	307.632	389.192	507.583	65
June	GmJMC050	CG26_2	24.1165	48.233	72.3496	145.273	224.249	252.053	271.703	345.198	455.568	529.664	65
June	GmJMC051	CG27_1	41.58	83.16	124.74	164.637	227.771	259.234	284.754	339.79	415.045	494.041	72
June	GmJMC051	CG27_2	37.173	74.3461	111.519	223.923	307.074	353.467	395.382	438.765	515.397	553.61	72
June	GmJMC052	CG28_1	29.193	58.3861	87.5791	119.187	164.803	209.957	254.672	285.375	353.405	461.973	65
June	GmJMC052	CG28_2	28	56	84	168.667	217.986	234.75	247.7	249.55	286.725	359.174	58
June	GmJMC053	CG29_1	31.2109	62.4217	93.6326	108.842	155.143	164.81	167.33	224.877	287.307	361.123	72
June	GmJMC053	CG29_2	28.6543	57.3087	85.963	172.608	221.951	239.556	253.551	324.527	382.445	459.904	72
June	GmJMC054	CG30_1	34.7383	69.4765	104.215	117.59	179.874	190.14	190.14	212.025	268.12	316.16	80
June	GmJMC054	CG30_2	30.2552	60.5104	90.7657	182.252	249.914	258.43	258.43	290.838	301.64	301.64	NA
June	GmJMC055	CG31_1	27.9178	55.8357	83.7535	91.73	158.656	201.739	238.989	273.32	301.29	317.481	80
June	GmJMC055	CG31_2	37.2674	74.5348	111.802	224.492	329.209	360.849	381.369	419.79	471.678	536.981	65
June	GmJMC056	CG32_1	41.7991	83.5983	125.397	155.957	203.231	236.431	266.696	284.475	330.268	406.099	72
June	GmJMC056	CG32_2	28.627	57.2539	85.8809	172.443	225.997	242.394	254.159	297.653	368.298	385.229	72
June	GmJMC057	CG33_1	20.8813	41.7626	62.6439	68.61	102.63	123.227	140.642	143.13	171.38	215.73	72
June	GmJMC057	CG33_2	20.0778	40.1557	60.2335	120.945	159.283	193.45	227.995	274.705	294.788	370.48	80
June	GmJMC058	CG34_1	30.1578	60.3157	90.4735	106.665	141.24	154.293	163.093	232.623	296.572	334.544	80
June	GmJMC058	CG34_2	26.2013	52.4026	78.6039	157.832	181.994	212.653	246.513	296.808	356.96	381.766	80
June	GmJMC059	CG35_1	32.413	64.8261	97.2391	126.917	183.491	211.56	234.1	293.322	365.215	422.591	72
June	GmJMC059	CG35_2	27.6409	55.2817	82.9226	166.503	224.171	242.729	256.109	324.815	526.622	562.53	72
June	GmJMC060	CG36_1	48.5496	97.0991	145.649	211.62	294.974	342.033	382.753	433.158	448.02	635.023	72
June	GmJMC060	CG36_2	31.8683	63.7365	95.6048	191.968	276.543	293.023	299.198	353.015	386.51	429.014	65
June	GmJMC061	CG37_1	45.5517	91.1035	136.655	172.728	233.303	267.487	296.487	309.87	351.775	424.623	72
June	GmJMC061	CG37_2	52.6917	105.383	158.075	317.405	392.966	408.627	417.817	445.627	503.335	559.139	72
June	GmJMC062	CG38_1	35.1796	70.3591	105.539	155.248	200.303	232.389	262.604	312.82	359.703	388.623	72
June	GmJMC062	CG38_2	27.0961	54.1922	81.2883	163.222	203.037	231.183	259.163	316.395	418.048	442.759	80
June	GmJMC063	CG39_1	33.8526	67.7052	101.558	113.922	171.297	189.311	199.276	265.68	353.44	549.24	72
June	GmJMC063	CG39_2	33.8496	67.6991	101.549	203.903	271.623	328.351	384.971	480.217	572.362	584.98	72
June	GmJMC064	CG40_1	28.7852	57.5704	86.3557	96.73	156.809	206.063	251.928	308.302	400.693	484.284	65
June	GmJMC064	CG40_2	28.5874	57.1748	85.7622	172.205	239.897	274.799	305.399	345.02	437.12	532.921	65
June	GmJMC065	CG41_1	35.3835	70.767	106.15	118.977	171.943	205.73	234.955	244.245	302.467	359.73	65
June	GmJMC065	CG41_2	42.697	85.3939	128.091	257.198	326.283	333.9	333.9	356.918	411.157	482.484	65
June	GmJMC067	CG42_1	36.957	73.9139	110.871	121.43	177.564	209.317	235.447	265.76	319.387	427.691	72
June	GmJMC067	CG42_2	33.807	67.6139	101.421	203.647	251.329	291.659	333.039	395.245	456.26	544.021	72
June	GmJMC068	CG43_1	28.2678	56.5357	84.8035	113.613	173.697	183.02	183.02	255.32	295.945	344.619	80
June	GmJMC068	CG43_2	26.0187	52.0374	78.0561	156.732	216.203	244.144	267.949	293.933	326.01	353.643	80
June	GmJMC069	CG44_1	23.8822	47.7643	71.6465	78.47	140.896	152.963	154.903	209.247	288.095	339.26	72
June	GmJMC069	CG44_2	27.9665	55.933	83.8996	168.465	222.154	228.55	228.55	237.048	270.188	316.081	72
June	GmJMC076	CG45_1	26.3322	52.6643	78.9965	86.52	130.38	149.09	162.39	198.4	260.503	327.419	72
June	GmJMC076	CG45_2	22.817	45.6339	68.4509	137.445	192.36	218.78	241.355	274.797	318.612	389.294	72
June	GmJMC077	CG46_1	22.2752	44.5504	66.8257	73.19	121.027	135.274	142.594	199.635	262.575	352.601	80
June	GmJMC077	CG46_2	24.6796	49.3591	74.0387	148.665	221.863	260.327	293.597	345.855	441.54	538.124	72
June	GmJMC078	CG47_1	32.7022	65.4043	98.1065	117.825	162.611	192.509	219.084	280.03	357.388	472.773	72
June	GmJMC078	CG47_2	25.8757	51.7513	77.627	155.87	210.274	248.544	285.369	354.17	397.608	544.466	80
June	GmJMC079	CG48_1	37.4591	74.9183	112.377	148.98	209.9	256.956	301.016	390.072	467.56	568.149	65
June	GmJMC079	CG48_2	34.4157	68.8313	103.247	207.313	292.023	327.866	356.876	463.65	529.385	611.984	65
June	GmJMC080	CG49_1	23.8548	47.7096	71.5643	92.8633	117.069	120.62	120.62	172.205	242.833	345.389	80
June	GmJMC080	CG49_2	20.9452	41.8904	62.8357	126.17	174.737	180.92	180.92	218.705	278.342	374.519	80
June	GmJMC081	CG50_1	25.203	50.4061	75.6091	83.485	133.36	165.976	194.356	220.655	325.57	412.853	72
June	GmJMC081	CG50_2	23.0452	46.0904	69.1357	138.82	202.663	211.2	211.2	225.975	296.617	351.597	65
June	GmJMC082	CG51_1	28	56	84	97.8333	128.186	174.536	222.936	249.073	330.58	430.877	72
June	GmJMC082	CG51_2	19.8891	39.7783	59.6674	119.808	187.211	196.63	196.63	267.527	344.702	467.567	80
June	GmJMC085	CG52_1	23.3922	46.7843	70.1765	88.41	134.28	141.54	141.54	161.258	185.338	245.034	93
June	GmJMC085	CG52_2	27.8417	55.6835	83.5252	167.713	226.563	249.173	267.073	322.438	378.357	451.48	93
June	GmJMC090	CG53_1	37.9065	75.813	113.72	143.342	202.814	213.887	215.972	288.255	318.683	345.273	65
June	GmJMC090	CG53_2	43.5887	87.1774	130.766	262.57	314.323	356.534	400.359	421.275	479.502	562.247	65
June	GmJMC091	CG54_1	32.0752	64.1504	96.2257	128.215	162.3	206.846	253.076	292.252	364.685	438.929	80
June	GmJMC091	CG54_2	30.6387	61.2774	91.9161	184.562	258.657	273.177	278.972	295.49	388.845	465.784	80
June	GmJMC092	CG55_1	47.4143	94.8287	142.243	189.782	271.117	283.54	283.54	336.025	407.653	475.017	58
June	GmJMC092	CG55_2	46.2974	92.5948	138.892	278.887	398.517	458.634	510.439	561.04	623.848	726.024	65
June	GmJMC093	CG56_1	34.1722	68.3443	102.517	129.18	171.346	177.81	177.81	201.203	223.867	278.209	86
June	GmJMC093	CG56_2	27.9178	55.8357	83.7535	168.172	241.917	276.204	304.839	321.35	379.198	415.483	80
June	GmJMC096	CG57_1	23.2187	46.4374	69.6561	76.29	131.567	140.78	140.78	236.817	268.83	305.01	80
June	GmJMC096	CG57_2	30.5048	61.0096	91.5143	183.755	266.289	287.349	299.119	331.49	399.545	438.967	80
June	GmJMC098	CG58_1	23.2157	46.4313	69.647	76.28	128.874	158.293	182.388	195.1	285.357	363.081	80
June	GmJMC098	CG58_2	26.3961	52.7922	79.1883	159.005	210.42	231.991	249.971	343.875	374.32	446.997	80
June	GmJMC099	CG59_1	20.023	40.0461	60.0691	65.79	122.944	159.659	191.379	209.185	310.385	428.054	80
June	GmJMC099	CG59_2	25.4648	50.9296	76.3943	153.395	210.171	233.819	253.079	373.752	413.06	455.206	72
June	GmJMC100	CG60_1	30.7817	61.5635	92.3452	122.09	169.309	231.076	294.771	341.265	404.58	495.879	80
June	GmJMC100	CG60_2	28.9404	57.8809	86.8213	174.332	243.554	289.689	333.134	378.182	471.872	551.02	72
June	GmJMC101	CG61_1	26.6517	53.3035	79.9552	98.045	150.24	200.17	248.68	288.602	338.125	451.559	86
June	GmJMC101	CG61_2	32.3583	64.7165	97.0748	194.92	250.517	291.96	332.945	390.678	467.478	573.151	86
June	GmJMC102	CG62_1	39.4191	78.8383	118.257	133.287	224.734	277.067	320.487	338.937	372.587	456.183	72
June	GmJMC102	CG62_2	34.0657	68.1313	102.197	205.205	312.446	373.29	427.05	516.48	612.363	723.984	72
June	GmJMC106	CG63_1	26.947	53.8939	80.8409	98.99	142.806	170.057	193.737	236.968	289.55	369.324	93
June	GmJMC106	CG63_2	25.5074	51.0148	76.5222	153.652	209.114	236.027	259.357	294.618	358.868	416.313	93
June	GmJMC110	CG64_1	37.4348	74.8696	112.304	143.833	212.971	234.921	247.896	264.052	337.078	450.296	80
June	GmJMC110	CG64_2	35.9343	71.8687	107.803	216.462	301.206	319.289	327.734	337.25	377.837	449.857	80
June	GmJMC111	CG65_1	36.8961	73.7922	110.688	149.755	205.851	215.304	216.534	245.795	314.44	385.99	80
June	GmJMC111	CG65_2	41.0839	82.1678	123.252	247.482	310.951	348.68	384.73	447.202	506.093	575.43	80
June	GmJMC114	CG66_1	34.5435	69.087	103.63	130.583	194.231	224.841	248.841	313.65	391.652	466.794	80
June	GmJMC114	CG66_2	36.9204	73.8409	110.761	222.402	298.54	328.363	352.283	357.08	395.457	478.743	80
June	GmJMC116	CG67_1	38.3083	76.6165	114.925	163.262	224.886	288.317	351.792	407.952	501.1	604.85	72
June	GmJMC116	CG67_2	42.1887	84.3774	126.566	254.137	339.529	353.099	356.819	388.558	464.435	555.581	72
June	GmJMC117	CG68_1	28.2709	56.5417	84.8126	98.6317	159.24	184.231	201.826	248.335	301.6	417.637	86
June	GmJMC117	CG68_2	26.4204	52.8409	79.2613	159.152	201.263	205.87	205.87	213.73	245.65	315.384	80
June	GmJMC121	CG69_1	24.5639	49.1278	73.6917	82.9683	140.549	186.031	227.986	274.165	375.71	462.477	86
June	GmJMC121	CG69_2	22.3117	44.6235	66.9352	134.402	189.186	222.054	252.124	284.23	337.875	425.153	93
June	GmJMC126	CG70_1	26.6974	53.3948	80.0922	89.9867	144.14	165.66	180.325	203.338	257.06	340.596	80
June	GmJMC126	CG70_2	30.6113	61.2226	91.8339	184.397	246.229	261.343	270.213	281.725	321.982	380.856	80
June	GmJMC128	CG71_1	28.5448	57.0896	85.6343	120.282	183	213.407	237.717	252.515	306.432	392.711	65
June	GmJMC128	CG71_2	27.9543	55.9087	83.863	168.392	234.52	265.58	291.935	328.745	397.102	450.261	65
June	GmJMC131	CG72_1	47.3535	94.707	142.06	203.582	253.98	271.563	284.143	315.895	383.522	429.396	80
June	GmJMC131	CG72_2	43.1565	86.313	129.47	259.967	331.986	361.431	386.376	420.187	469.745	503.731	80
June	GmJMC137	CG73_1	28.9404	57.8809	86.8213	120.165	166.871	173.82	173.82	242.768	313.6	371.093	93
June	GmJMC137	CG73_2	30.5078	61.0157	91.5235	183.773	232.34	260.129	286.354	303.42	361.885	420.536	93
June	GmJMC149	CG74_1	39.5287	79.0574	118.586	158.947	189.266	231.969	277.024	311.675	371.238	426.561	80
June	GmJMC149	CG74_2	32.8696	65.7391	98.6087	198	260.931	317.084	373.859	453.737	593.443	702.649	80
June	GmJMC158	CG75_1	17.8622	35.7243	53.5865	67.5983	92.0514	95.83	95.83	97.7425	129.397	177.137	80
June	GmJMC158	CG75_2	16.3526	32.7052	49.0578	98.505	144	171.176	195.776	255.862	361.078	491.407	86
June	GmJMC161	CG76_1	31.6552	63.3104	94.9657	104.01	147.844	190.126	230.931	305.16	430.952	571.919	93
June	GmJMC161	CG76_2	34.4004	68.8009	103.201	207.222	275.311	313.494	348.464	362.498	435.268	553.097	93
June	GmJMC167	CG77_1	18.2122	36.4243	54.6365	59.84	90.6371	113.213	133.563	172.568	268.05	408.974	86
June	GmJMC167	CG77_2	18.2122	36.4243	54.6365	109.707	151.103	156.34	156.34	210.73	295.377	413.114	86
June	GmJMC172	CG78_1	27.3457	54.6913	82.037	112.225	149.983	174.361	196.331	214.177	242.338	356.439	93
June	GmJMC172	CG78_2	20.7322	41.4643	62.1965	124.887	182.02	221.874	259.469	313.973	330.35	377.141	86
June	GmJMC177	CG79_1	29.5339	59.0678	88.6017	104.573	149.991	174.453	194.453	246.818	320.128	451.31	80
June	GmJMC177	CG79_2	24.3113	48.6226	72.9339	146.447	187.12	212.646	237.106	288.577	391.395	485.74	93
June	GmJMC179	CG80_1	28.4809	56.9617	85.4426	109.063	142.246	147.26	147.26	197.683	265.09	420.144	86
June	GmJMC179	CG80_2	20.863	41.7261	62.5891	125.675	191.314	223.939	251.459	279.075	350.728	466.38	86
June	GmJMC180	CG81_1	23.6691	47.3383	71.0074	89.245	138.366	170.581	199.061	227.243	318.788	447.75	72
June	GmJMC180	CG81_2	23.237	46.4739	69.7109	139.975	198.283	237.277	273.907	326.518	380.493	518.159	72
June	GmJMC184	CG82_1	33.2774	66.5548	99.8322	127.957	186.571	224.331	257.711	335.012	425.573	505.973	93
June	GmJMC184	CG82_2	27.4643	54.9287	82.393	165.44	239.88	286.149	328.579	391.648	477.975	538.429	93
June	HOJAK	CG83_1	26.3778	52.7557	79.1335	93.895	157.577	167.95	167.95	175.592	235.04	317.563	72
June	HOJAK	CG83_2	24.5304	49.0609	73.5913	147.767	212.123	220.61	220.61	249.103	312.375	422.567	72
June	5002T	CG84_1	24.433	48.8661	73.2991	84.68	156.3	182.991	200.376	249.517	304.653	395.173	65
June	5002T	CG84_2	30.73	61.46	92.19	185.112	234.151	261.18	286.45	315.635	358.143	433.537	72
June	L323	CG85_1	26.4813	52.9626	79.4439	92.8517	153.891	201.16	244.665	332.285	470.603	519.591	98
June	L323	CG85_2	24.0161	48.0322	72.0483	144.668	217.88	265.621	309.641	365.895	477.875	593.531	98
June	GmWMC071	CG86_1	26.4052	52.8104	79.2157	99.8933	163.137	201.136	233.681	306.872	369.162	513.473	72
June	GmWMC071	CG86_2	30.873	61.7461	92.6191	185.973	254.746	282.753	305.343	358.25	416.427	542.487	72
June	GmWMC042	CG87_1	22.5704	45.1409	67.7113	93.46	136.68	148.229	154.049	196.865	262.785	377.099	58
June	GmWMC042	CG87_2	20.1691	40.3383	60.5074	121.495	183	195.036	199.266	228.317	284.558	376.35	58
June	GmJMC112	CG88_1	30.5291	61.0583	91.5874	131.402	187.163	200.589	206.619	229.98	269.197	413.18	80
June	GmJMC112	CG88_2	29.05	58.1	87.15	174.992	245.663	262.594	271.699	303.922	372.413	446.553	80
June	GmWMC115	CG89_1	26.0552	52.1104	78.1657	94.4517	132.717	139.884	141.149	216.39	245.91	318.767	58
June	GmWMC115	CG89_2	22.4061	44.8122	67.2183	134.97	202.063	221.726	234.006	281.885	297.26	391.083	58
June	GmJMC025	CG90_1	36.6617	73.3235	109.985	150.843	220.64	240.787	251.902	319.85	344.937	452.733	65
June	GmJMC025	CG90_2	31.357	62.7139	94.0709	188.888	256.306	311.437	365.987	434.897	486.62	566.159	65
June	GmWMC084	CG91_1	18.9365	37.873	56.8096	63.2367	84.8943	99.5614	112.501	180.553	211.212	319.156	72
June	GmWMC084	CG91_2	21.0213	42.0426	63.0639	126.628	175.94	189.273	197.478	242.975	298.092	427.943	72
June	MISUZU	CG92_1	27.5343	55.0687	82.603	106.695	165.5	195.13	218.895	269.323	345.908	469.81	72
June	MISUZU	CG92_2	22.8565	45.713	68.5696	137.683	191.497	198.38	198.38	279.77	362.492	463.216	72
June	Norin2	CG93_1	32.6322	65.2643	97.8965	119.903	169.129	176.91	176.91	209.182	219.94	286.531	72
June	Norin2	CG93_2	30.3161	60.6322	90.9483	182.618	259.357	269.38	269.38	341.2	412.082	521.601	72
July	GmJMC002	CG01_3	60.1173	120.235	180.352	245.65	262.12	262.12	298.721	311.18	311.18	321.858	35
July	GmJMC002	CG01_4	40.8195	81.6391	122.459	197.22	238.92	238.92	295.506	303.59	306.49	312.686	35
July	GmJMC003	CG02_3	59.0227	118.045	177.068	252.62	352.49	352.49	374.654	377.82	415.58	420.36	35
July	GmJMC003	CG02_4	51.2686	102.537	153.806	244.9	335.3	335.3	335.3	335.3	362.2	364.612	35
July	GmJMC004	CG03_3	48.9777	97.9555	146.933	200.44	272.95	302.54	310.301	311.41	326.99	327.958	42
July	GmJMC004	CG03_4	59.3855	118.771	178.156	223.29	332.37	332.37	350.001	352.52	380.07	380.07	42
July	GmJMC005	CG04_3	62.3127	124.625	186.938	246.83	320.72	320.72	390.545	400.52	441.73	450.75	35
July	GmJMC005	CG04_4	64.33	128.66	192.99	265.21	335.58	365.31	365.31	365.31	365.31	367.67	35
July	GmJMC007	CG05_3	21.1145	42.2291	63.3436	93.26	184.1	184.1	204.251	207.13	236.66	243.748	32
July	GmJMC007	CG05_4	21.9482	43.8964	65.8445	126.68	147.64	194.7	246.054	253.39	303.92	303.92	32
July	GmJMC008	CG06_3	35.8909	71.7818	107.673	157.06	231.84	253.15	322.607	332.53	356.57	356.57	42
July	GmJMC008	CG06_4	39.1777	78.3555	117.533	167.61	253.09	253.09	288.134	293.14	338.31	343.966	35
July	GmJMC009	CG07_3	42.8909	85.7818	128.673	193.49	245.17	291.37	341.411	383.42	419.47	421.998	42
July	GmJMC009	CG07_4	49.8527	99.7055	149.558	199.95	272.73	361.63	447.809	460.12	484.05	489.49	42
July	GmJMC013	CG08_3	46.2636	92.5273	138.791	186.36	232.84	299.73	364.428	373.67	421.72	427.808	50
July	GmJMC013	CG08_4	42.5664	85.1327	127.699	173.06	228.53	288.74	340.706	348.13	348.23	364.246	50
July	GmJMC016	CG09_3	45.1309	90.2618	135.393	146.34	243.17	322.95	376.43	384.07	474.94	480.02	42
July	GmJMC016	CG09_4	49.0159	98.0318	147.048	188.58	255.73	257.24	324.746	334.39	393.74	393.74	42
July	GmJMC021	CG10_3	37.4532	74.9064	112.36	169.83	236.14	236.14	268.996	273.69	304.77	314.194	35
July	GmJMC021	CG10_4	53.8332	107.666	161.5	223.39	322.7	322.7	365.96	372.14	424.87	428.906	35
July	GmJMC023	CG11_3	54.0782	108.156	162.235	217.66	304.45	346.03	431.57	443.79	448.23	466.582	42
July	GmJMC023	CG11_4	57.1995	114.399	171.599	228.19	322.81	361.48	447.186	459.43	478.29	479.898	42
July	GmJMC026	CG12_3	45.71	91.42	137.13	198.2	293.75	330.44	429.263	443.38	490.74	494.156	42
July	GmJMC026	CG12_4	53.3495	106.699	160.049	167.67	305.53	381.64	381.64	381.64	452.15	457.886	42
July	GmJMC028	CG13_3	41.6118	83.2236	124.835	133.15	216.2	317.92	389.495	463.62	572.15	614.366	56
July	GmJMC028	CG13_4	38.8373	77.6745	116.512	154.01	270.97	314.18	463.341	486.61	613.07	641.03	56
July	GmJMC030	CG14_3	34.6277	69.2555	103.883	132.67	219.39	302.82	393.251	406.17	442.13	452.994	42
July	GmJMC030	CG14_4	37.1923	74.3845	111.577	141.47	219.38	325.56	380.361	388.19	427.74	434.424	42
July	GmJMC032	CG15_3	40.8832	81.7664	122.65	171.73	218.5	354.34	506.686	633.57	739.85	739.85	50
July	GmJMC032	CG15_4	52.1945	104.389	156.584	193.05	331.05	389.66	552.961	643.33	717.98	752.444	50
July	GmJMC033	CG16_3	56.7255	113.451	170.176	213.03	320.61	398.05	476.021	487.16	497.45	523.522	42
July	GmJMC033	CG16_4	48.5577	97.1155	145.673	204.06	249.14	322.6	383.964	392.73	420.43	433.158	42
July	GmJMC034	CG17_3	48.3414	96.6827	145.024	182.81	249.65	347.03	410.914	420.04	501.62	523.908	50
July	GmJMC034	CG17_4	38.8468	77.6936	116.54	187.09	252.75	337.19	410.996	454.99	498.07	499.902	50
July	GmJMC037	CG18_3	51.9082	103.816	155.725	205.76	264.35	321.88	376.489	384.29	420.93	433.01	42
July	GmJMC037	CG18_4	47.4886	94.9773	142.466	210.19	337	369.17	470.023	484.43	544.85	575.614	42
July	GmJMC039	CG19_3	62.9841	125.968	188.952	236.95	325.54	397.9	466.815	476.66	533.04	556.624	50
July	GmJMC039	CG19_4	72.0141	144.028	216.042	251.75	345.15	394.26	420.16	456.5	493.41	503.15	50
July	GmJMC040	CG20_3	50.4636	100.927	151.391	191.57	281.22	361.57	428.464	438.02	512.17	520.778	42
July	GmJMC040	CG20_4	57.435	114.87	172.305	210.83	303.65	381.48	438.495	450.32	478.41	499.862	42
July	GmJMC041	CG21_3	56.9164	113.833	170.749	178.88	268.07	289.86	357.751	367.45	415.79	419.21	42
July	GmJMC041	CG21_4	55.4273	110.855	166.282	206.17	284.45	331.78	370.954	376.55	388.47	396.702	42
July	GmJMC043	CG22_3	51.38	102.76	154.14	181.99	275.18	338.34	429.34	442.34	458.76	471.07	50
July	GmJMC043	CG22_4	48.8664	97.7327	146.599	153.58	238.17	294.7	347.008	354.48	382.47	389.254	50
July	GmJMC044	CG23_3	59.8532	119.706	179.56	230.98	344.91	411.78	533.589	550.99	575.97	591.718	42
July	GmJMC044	CG23_4	52.5636	105.127	157.691	217.46	312.53	402.45	443.164	448.98	491.91	501.282	42
July	GmJMC047	CG24_3	49.9291	99.8582	149.787	174.45	261.67	330.06	477.331	498.37	559.86	593.04	50
July	GmJMC047	CG24_4	47.7591	95.5182	143.277	174.85	246.84	372.63	466.902	480.37	514.19	540.122	50
July	GmJMC049	CG25_3	35.7255	71.4509	107.176	141.81	205.96	289.93	432.966	453.4	520.5	544.736	50
July	GmJMC049	CG25_4	32.69	65.38	98.07	141.55	209.34	283.73	365.131	376.76	384.09	438.736	50
July	GmJMC050	CG26_3	44.6823	89.3645	134.047	165.78	271.99	346.61	440.734	454.18	474.03	506.902	50
July	GmJMC050	CG26_4	51.5264	103.053	154.579	178.71	290.12	361.14	459.306	473.33	512.41	512.41	50
July	GmJMC051	CG27_3	62.1473	124.295	186.442	201.79	294.19	351.09	454.533	469.31	579.26	612.9	50
July	GmJMC051	CG27_4	74.0345	148.069	222.104	249.12	333.51	371.91	490.131	507.02	546.7	574.748	50
July	GmJMC052	CG28_3	52.4173	104.835	157.252	170.42	247.89	335.98	422.841	435.25	454.85	476.79	42
July	GmJMC052	CG28_4	42.56	85.12	127.68	152.28	269.04	357.99	437.422	460.58	485.16	498.772	42
July	GmJMC053	CG29_3	50.0405	100.081	150.121	204.79	318.34	344.19	441.044	454.88	454.88	499.704	50
July	GmJMC053	CG29_4	50.8645	101.729	152.594	171.17	271.5	308.76	412.15	426.92	539.78	542.39	50
July	GmJMC054	CG30_3	69.9491	139.898	209.847	254.11	332.39	346.05	479.846	527.76	610	624.096	56
July	GmJMC054	CG30_4	58.9241	117.848	176.772	199.64	287	303.89	420.554	437.22	563.05	574.602	56
July	GmJMC055	CG31_3	59.7577	119.515	179.273	221.67	326.71	379.88	463.022	474.9	561.03	569.71	50
July	GmJMC055	CG31_4	71.6577	143.315	214.973	240.77	347.38	411.29	481.124	491.1	576.94	586.432	50
July	GmJMC056	CG32_3	64.4764	128.953	193.429	212.64	350.42	372.94	507.97	527.26	543.58	573.836	50
July	GmJMC056	CG32_4	57.5591	115.118	172.677	235.39	342.63	405.98	496.936	509.93	577.72	588.064	50
July	GmJMC057	CG33_3	48.1982	96.3964	144.595	183.1	255.07	255.07	383.354	401.68	564.58	578.62	56
July	GmJMC057	CG33_4	35.0127	70.0255	105.038	146.9	225.49	225.49	347.798	365.27	508.11	520.53	56
July	GmJMC058	CG34_3	40.9532	81.9064	122.86	151.84	223.95	223.95	343.361	360.42	509.18	561.198	56
July	GmJMC058	CG34_4	56.4868	112.974	169.46	177.53	258.05	258.05	375.326	426.6	488.17	505.14	56
July	GmJMC059	CG35_3	43.3332	86.6664	130	172.82	248.84	325.01	454.799	473.34	538.8	587.226	50
July	GmJMC059	CG35_4	44.17	88.34	132.51	180.58	249.87	325.16	439.82	456.2	552.81	568.51	50
July	GmJMC060	CG36_3	59.1723	118.345	177.517	225.76	342.98	427.32	533.064	698.83	716.84	721.028	50
July	GmJMC060	CG36_4	69.6023	139.205	208.807	261.23	366.82	434.52	574.004	665.97	712.45	770.96	50
July	GmJMC061	CG37_3	70.2991	140.598	210.897	273.5	380.17	380.76	489.409	552.1	592.11	641.902	50
July	GmJMC061	CG37_4	57.5114	115.023	172.534	245.49	321.13	336.67	407.921	484.04	546.02	599.54	50
July	GmJMC062	CG38_3	51.4786	102.957	154.436	168.39	259.63	275.2	379.089	393.93	563.01	566.822	50
July	GmJMC062	CG38_4	43.1009	86.2018	129.303	151.85	268.54	268.54	460.051	487.41	575.34	639.5	50
July	GmJMC063	CG39_3	63.0382	126.076	189.115	218.37	351.99	384.71	481.94	495.83	614.26	674.702	50
July	GmJMC063	CG39_4	52.5605	105.121	157.681	220.32	317.99	363.44	476.954	505.54	568.62	585.61	50
July	GmJMC064	CG40_3	61.46	122.92	184.38	214.19	343.74	383.6	476.315	489.56	495.12	564.45	50
July	GmJMC064	CG40_4	61.5745	123.149	184.724	259.52	368.25	385.04	497.749	513.85	529.96	567.73	50
July	GmJMC065	CG41_3	64.7245	129.449	194.174	239.18	388.34	403.61	554.031	575.52	642.19	645.69	42
July	GmJMC065	CG41_4	66.325	132.65	198.975	248.53	381.91	429.39	468.327	510.76	510.76	555.1	42
July	GmJMC067	CG42_3	65.9368	131.874	197.81	231.11	351.65	395.9	511.356	585.39	600.14	615.54	50
July	GmJMC067	CG42_4	62.5227	125.045	187.568	211.91	337.43	397.06	514.249	552.63	620.83	641.79	50
July	GmJMC068	CG43_3	62.1886	124.377	186.566	199.48	306.93	329.34	444.525	473.15	536.43	600.732	63
July	GmJMC068	CG43_4	47.7177	95.4355	143.153	169.95	263.35	264.93	396.81	421.64	548.33	610.318	56
July	GmJMC069	CG44_3	44.8191	89.6382	134.457	194.71	283.53	332.86	473.315	496.8	535.04	609.76	50
July	GmJMC069	CG44_4	48.1632	96.3264	144.49	191.08	310.26	395.43	505.129	526.75	612.34	612.34	50
July	GmJMC076	CG45_3	30.0236	60.0473	90.0709	108.45	171.56	242.42	378.631	412.61	544.4	631.68	50
July	GmJMC076	CG45_4	37.7427	75.4855	113.228	130.78	214.15	276.77	412.264	509.21	631.99	666.132	50
July	GmJMC077	CG46_3	36.8677	73.7355	110.603	137.31	237.04	293.7	403.022	459.3	524.65	573.848	50
July	GmJMC077	CG46_4	37.8605	75.7209	113.581	145.27	255.37	294.67	413.005	494.49	576.69	631.556	50
July	GmJMC078	CG47_3	35.6077	71.2155	106.823	111.91	223.08	251.28	409.323	467.62	537.46	572.196	42
July	GmJMC078	CG47_4	64.5145	129.029	193.544	210.1	364.83	378.64	518.15	538.08	612.47	665.752	50
July	GmJMC079	CG48_3	60.9732	121.946	182.92	229	318.32	369.65	462.181	475.4	503.54	550.092	50
July	GmJMC079	CG48_4	69.5227	139.045	208.568	243.09	341.09	420.42	448.656	452.69	547.55	578.714	50
July	GmJMC080	CG49_3	47.3614	94.7227	142.084	163.28	258.85	258.85	424.89	448.61	538.5	614.518	56
July	GmJMC080	CG49_4	42.0795	84.1591	126.239	132.25	224.26	251.06	388.873	408.56	499.12	544.59	56
July	GmJMC081	CG50_3	49.035	98.07	147.105	215.24	280.15	353.68	474.745	492.04	556.62	587.106	50
July	GmJMC081	CG50_4	50.1677	100.335	150.503	176.26	268.98	348.86	473.933	491.8	580.37	590.918	50
July	GmJMC082	CG51_3	59.8405	119.681	179.521	188.07	298.89	326.25	460.799	530.78	621.84	687.162	56
July	GmJMC082	CG51_4	53.8236	107.647	161.471	169.16	265.98	321.48	468.611	572.02	596.39	618.824	56
July	GmJMC085	CG52_3	67.1491	134.298	201.447	211.04	289.31	295.84	393.647	444.11	567.29	602.49	63
July	GmJMC085	CG52_4	64.1136	128.227	192.341	201.5	274.49	274.49	391.049	407.7	522.55	570.146	63
July	GmJMC090	CG53_3	64.8359	129.672	194.508	214.68	335.62	433.58	524.834	537.87	716.92	731.812	50
July	GmJMC090	CG53_4	66.8977	133.795	200.693	248.37	377.27	458.24	572.83	626.24	660.94	687.058	50
July	GmJMC091	CG54_3	63.9195	127.839	191.759	200.89	327.94	413.53	530.097	546.75	637.11	650.236	50
July	GmJMC091	CG54_4	59.3186	118.637	177.956	198.74	261.68	326.27	442.732	459.37	487.61	550.712	56
July	GmJMC092	CG55_3	82.3423	164.685	247.027	258.79	362.68	471.84	529.914	538.21	551.1	553.3	42
July	GmJMC092	CG55_4	74.9955	149.991	224.986	292.11	417.78	488.07	542.626	565.1	617.72	631.392	50
July	GmJMC093	CG56_3	47.355	94.71	142.065	174.99	263.38	300.3	424.699	474.98	589.29	661.784	56
July	GmJMC093	CG56_4	58.7077	117.415	176.123	223.41	337.89	337.89	433.72	495.45	630.68	681.972	56
July	GmJMC096	CG57_3	50.4827	100.965	151.448	158.66	264.19	291.77	427.264	514.93	660.5	678.198	63
July	GmJMC096	CG57_4	50.2918	100.584	150.875	196.68	267.04	292.16	395.349	469.48	587.57	641.666	63
July	GmJMC098	CG58_3	51.9559	103.912	155.868	175.95	309.1	317.53	433.695	527.88	645.04	800.616	63
July	GmJMC098	CG58_4	40.425	80.85	121.275	158.97	272.06	299.21	419.855	437.09	600.99	672.75	63
July	GmJMC099	CG59_3	49.0541	98.1082	147.162	166.71	258.06	303.23	395.429	450.93	649.14	708.394	56
July	GmJMC099	CG59_4	48.4814	96.9627	145.444	152.37	257.15	309.58	387.753	464.27	632.19	645.23	56
July	GmJMC100	CG60_3	55.8155	111.631	167.446	190.72	278.69	288.55	420.885	467.13	609.13	629.09	56
July	GmJMC100	CG60_4	71.9664	143.933	215.899	226.18	321.27	321.27	477.764	523.77	633.74	735.012	56
July	GmJMC101	CG61_3	46.1364	92.2727	138.409	159.43	252.78	276.53	416.232	490.53	607.4	693.59	63
July	GmJMC101	CG61_4	26.215	52.43	78.645	112.81	202.43	250.67	412.536	451.31	533.34	669.18	63
July	GmJMC102	CG62_3	76.6627	153.325	229.988	464.39	464.39	486.64	639.704	749.36	749.36	808.66	50
July	GmJMC102	CG62_4	72.0236	144.047	216.071	229.58	346.28	397.77	499.069	540.5	570.84	578.336	50
July	GmJMC106	CG63_3	39.1077	78.2155	117.323	122.91	240	240	383.605	437.94	579.8	625.75	68
July	GmJMC106	CG63_4	40.5459	81.0918	121.638	150.68	236.01	236.01	332.601	346.4	510.33	590.71	68
July	GmJMC110	CG64_3	70.4073	140.815	211.222	221.28	383.92	390.7	528.924	584.27	664.15	698.378	56
July	GmJMC110	CG64_4	58.7459	117.492	176.238	199.22	327.65	376.35	479.661	560.33	593.21	639.77	56
July	GmJMC111	CG65_3	60.585	121.17	181.755	216.51	309.09	351.84	473.876	491.31	506.77	594.75	56
July	GmJMC111	CG65_4	68.2818	136.564	204.845	215.25	304.96	346.7	468.806	543.17	687.32	744.666	56
July	GmJMC114	CG66_3	55.3955	110.791	166.186	219.8	292.77	360.17	478.601	586.77	710.51	755.524	56
July	GmJMC114	CG66_4	48.3955	96.7909	145.186	199.42	304.83	356.55	525.591	647.4	708.44	712.71	56
July	GmJMC116	CG67_3	51.3418	102.684	154.025	192.61	270.27	305.79	442.246	461.74	504.88	575.34	56
July	GmJMC116	CG67_4	60.8173	121.635	182.452	250	377.34	395.08	562.424	651.46	749.82	769.906	56
July	GmJMC117	CG68_3	40.81	81.62	122.43	149.03	301.01	301.01	404.391	452.03	571.26	684.328	63
July	GmJMC117	CG68_4	37.9336	75.8673	113.801	128.55	264.38	273.28	432.154	454.85	594.35	641.55	63
July	GmJMC121	CG69_3	36.4127	72.8255	109.238	136.59	208.38	218.53	403.54	452.86	568.18	635.778	63
July	GmJMC121	CG69_4	31.465	62.93	94.395	143.58	219.06	284.07	432.383	479.1	579.65	668.74	63
July	GmJMC126	CG70_3	38.7132	77.4264	116.14	157.78	239.56	265.27	393.353	411.65	539.38	607.35	63
July	GmJMC126	CG70_4	53.795	107.59	161.385	195.6	287.9	289.47	467.786	572.8	662.74	715.43	63
July	GmJMC128	CG71_3	50.6036	101.207	151.811	172.59	262.09	298.58	447.558	468.84	468.84	521.884	42
July	GmJMC128	CG71_4	45.5032	91.0064	136.51	186.78	252.23	271.96	413.141	433.31	461.71	488.254	50
July	GmJMC131	CG72_3	69.5164	139.033	208.549	222.17	344.25	353.7	493.919	641.96	685.32	783.814	63
July	GmJMC131	CG72_4	65.2941	130.588	195.882	219.92	330.59	366.75	546.842	680.35	782.17	830.098	56
July	GmJMC137	CG73_3	34.4814	68.9627	103.444	155.26	246.65	301.78	516.496	644.01	680.71	868.39	63
July	GmJMC137	CG73_4	40.2214	80.4427	120.664	154.88	235.68	302.02	492.009	597.02	674.79	839.278	68
July	GmJMC149	CG74_3	39.9286	79.8573	119.786	143.15	252.35	272.15	467.704	536.65	657.31	736.978	63
July	GmJMC149	CG74_4	47.6255	95.2509	142.876	171.58	305.25	305.28	496.616	571.07	688.21	728.206	63
July	GmJMC158	CG75_3	30.7745	61.5491	92.3236	126.92	209.29	242.66	384.314	433.51	572.82	641.448	63
July	GmJMC158	CG75_4	30.3736	60.7473	91.1209	125.59	225.55	251.97	438.476	498.43	527.09	567.82	63
July	GmJMC161	CG76_3	51.0141	102.028	153.042	203.54	311.96	383.2	560.51	692.28	790.26	979.924	68
July	GmJMC161	CG76_4	58.6027	117.205	175.808	204.93	350.39	381.24	594.32	708.3	836.81	1028.21	68
July	GmJMC167	CG77_3	44.695	89.39	134.085	158.76	250.95	276.63	493.551	524.54	616.96	847.454	63
July	GmJMC167	CG77_4	42.2259	84.4518	126.678	157.34	255.62	258.87	458.142	569.65	613.64	724.262	63
July	GmJMC172	CG78_3	28.2259	56.4518	84.6777	103.24	190.02	225.51	376.071	695.39	746.96	773.128	68
July	GmJMC172	CG78_4	32.0409	64.0818	96.1227	111.8	221.69	224.96	437.436	830.01	945.96	945.96	68
July	GmJMC177	CG79_3	41.1409	82.2818	123.423	135.93	250.27	320.77	474.516	569.88	696.88	701.11	63
July	GmJMC177	CG79_4	42.4073	84.8145	127.222	170.94	279.62	327.47	480.928	615.83	758.28	880.34	63
July	GmJMC179	CG80_3	41.5673	83.1345	124.702	177.65	274.39	355.71	513.551	678.2	830.06	967.488	63
July	GmJMC179	CG80_4	45.0514	90.1027	135.154	193.13	290.36	357.93	541.645	687.38	830.55	1006.55	63
July	GmJMC180	CG81_3	50.2791	100.558	150.837	158.41	270	367.4	582.484	709.67	922.57	969.48	50
July	GmJMC180	CG81_4	33.4027	66.8055	100.208	139.99	296.86	351.74	512.574	687.12	962.44	989.12	56
July	GmJMC184	CG82_3	49.0891	98.1782	147.267	199.87	300.34	381.42	574.524	717.07	898.54	1068.67	63
July	GmJMC184	CG82_4	40.3136	80.6273	120.941	176.49	310.54	352.46	537.89	733.45	818.61	1041.1	68
July	HOJAK	CG83_3	43.9855	87.9709	131.956	176.14	257.9	263.79	414.124	449.43	493.4	497.84	50
July	HOJAK	CG83_4	35.7795	71.5591	107.339	124.7	180.43	268.92	379.013	467.97	548.51	600.07	56
July	5002T	CG84_3	29.2886	58.5773	87.8659	128.08	217.57	266.47	413.706	434.74	475.53	475.53	50
July	5002T	CG84_4	28.2673	56.5345	84.8018	104.9	210.49	250.02	414.021	456.17	458.45	509.6	48
July	L323	CG85_3	51.2814	102.563	153.844	207.19	294.39	366.74	482.817	570.98	705.27	861.57	73
July	L323	CG85_4	49.0541	98.1082	147.162	184.43	333.23	387.26	559.924	744.41	895.69	920.762	73
July	GmWMC071	CG86_3	44.3736	88.7473	133.121	180.07	300.33	369.22	488.465	539.33	668.18	668.18	56
July	GmWMC071	CG86_4	41.7359	83.4718	125.208	179.08	292.87	350.3	513.733	537.08	650.56	664.312	50
July	GmWMC042	CG87_3	NA	NA	NA	NA	124.45	141.04	239.714	278.98	305.83	305.83	40
July	GmWMC042	CG87_4	NA	NA	NA	NA	250.9	338.65	431.75	465.18	465.18	497.86	40
July	GmJMC112	CG88_3	42.2418	84.4836	126.725	215.28	302.28	377.11	456.149	626.61	648.68	687.858	56
July	GmJMC112	CG88_4	34.3605	68.7209	103.081	157.19	277.91	302.53	440.036	562.43	630.55	692.42	56
July	GmWMC115	CG89_3	26.2659	52.5318	78.7977	102.64	148.01	173.5	301.233	404.26	545.12	605.712	42
July	GmWMC115	CG89_4	34.8409	69.6818	104.523	122.67	202.66	245.01	399.605	452.03	596.05	611.838	34
July	GmJMC025	CG90_3	48.5068	97.0136	145.52	192.42	311.28	343.69	494.312	515.83	523.11	530.454	50
July	GmJMC025	CG90_4	68.5523	137.105	205.657	268.17	346.25	391.71	500.105	515.59	558.78	581.728	50
July	GmWMC084	CG91_3	28.8114	57.6227	86.4341	105.07	226.24	226.24	344.522	392.83	417.33	435.97	50
July	GmWMC084	CG91_4	37.3005	74.6009	111.901	149.82	251.18	251.41	338.254	386.46	433.3	478.338	50
July	MISUZU	CG92_3	62.335	124.67	187.005	215.51	296.76	378.67	507.514	609.24	627.05	627.05	50
July	MISUZU	CG92_4	58.1064	116.213	174.319	218.15	338.75	394.36	504.803	533.35	533.35	564.002	50
July	Norin2	CG93_3	47.8386	95.6773	143.516	186.8	273.47	340.56	492.863	514.62	514.62	551.96	42
July	Norin2	CG93_4	50.5495	101.099	151.649	194.13	291.33	362.83	466.868	481.73	505.56	535.6	42
August	GmJMC002	CG01_5	71.94	143.88	238.161	260.16	260.16	264.276	270.45	279.261	310.1	310.1	22
August	GmJMC002	CG01_6	45.78	91.56	202.598	218.46	218.46	218.46	218.46	221.791	233.45	233.45	22
August	GmJMC003	CG02_5	81.13	162.26	208.101	301.32	345.23	345.66	345.66	345.66	345.66	345.66	35
August	GmJMC003	CG02_6	82.74	165.48	218.829	297.33	326.53	327.658	329.35	329.35	329.35	329.35	35
August	GmJMC004	CG03_5	76.55	153.1	222.155	264.51	299.37	302.76	302.76	312.747	347.7	347.7	35
August	GmJMC004	CG03_6	67.045	134.09	201.342	210.95	294.08	295.34	297.23	306.839	340.47	340.47	35
August	GmJMC005	CG04_5	68.935	137.87	244.244	311.26	351.51	351.51	351.51	351.51	351.51	351.51	28
August	GmJMC005	CG04_6	85.34	170.68	262.957	323.41	379.21	379.21	379.21	379.21	379.21	379.21	28
August	GmJMC007	CG05_5	78.76	157.52	218.595	272.86	305.21	305.21	305.21	317.697	361.4	361.4	35
August	GmJMC007	CG05_6	68.67	137.34	211.278	296.53	350.85	350.85	350.85	356.514	376.34	376.34	28
August	GmJMC008	CG06_5	51.79	103.58	135.771	190.11	196.86	205.762	206.23	209.797	222.28	222.28	35
August	GmJMC008	CG06_6	56.82	113.64	184.305	221.17	306.23	310.622	318.103	323.382	337.95	337.95	35
August	GmJMC009	CG07_5	55.505	111.01	168.34	212.3	273.6	279.7	288.85	289.497	291.76	291.76	35
August	GmJMC009	CG07_6	64.75	129.5	202.545	212.98	270.15	270.15	270.15	272.57	281.04	281.04	35
August	GmJMC013	CG08_5	56.655	113.31	201.151	231.59	298.49	313.25	313.25	325.726	369.39	369.39	35
August	GmJMC013	CG08_6	41.79	83.58	139.449	187.05	257.93	264.282	273.81	280.201	302.57	302.57	35
August	GmJMC016	CG09_5	75.065	150.13	195.359	201.82	261.03	266.57	283.849	295.06	295.06	295.06	35
August	GmJMC016	CG09_6	60.29	120.58	203.687	272.32	310.5	313.618	315.55	325.417	359.95	359.95	35
August	GmJMC021	CG10_5	67.25	134.5	246.64	357.25	430.77	446.27	450.977	457.007	457.52	457.52	28
August	GmJMC021	CG10_6	71.45	142.9	242.947	363.25	400.63	438.27	441.91	453.191	476.75	476.75	28
August	GmJMC023	CG11_5	70.17	140.34	191.449	270.56	303.22	338.766	349.546	353.84	353.84	353.84	35
August	GmJMC023	CG11_6	63.345	126.69	197.276	253.76	277.03	320.628	332.67	341.943	374.4	374.4	40
August	GmJMC026	CG12_5	57.885	115.77	198.965	293.4	375.99	400.652	420.56	422.158	427.75	427.75	35
August	GmJMC026	CG12_6	62.515	125.03	199.816	225.52	255.27	302.5	311.673	323.14	323.14	323.14	35
August	GmJMC028	CG13_5	61.76	123.52	239.239	255.77	364.36	410.806	439.443	449.527	464.11	464.11	40
August	GmJMC028	CG13_6	67.64	135.28	225.256	263.38	381.53	447.58	469.96	483.169	529.4	529.4	40
August	GmJMC030	CG14_5	74.78	149.56	208.255	268.4	361.46	395.474	414.8	422.684	450.28	450.28	35
August	GmJMC030	CG14_6	71.64	143.28	244.789	292.93	372.74	423.53	423.53	438.323	490.1	490.1	35
August	GmJMC032	CG15_5	67.995	135.99	238.776	331.73	383.1	509.15	519.346	532.09	532.09	532.09	35
August	GmJMC032	CG15_6	66.58	133.16	251.845	268.8	450.77	450.77	456.094	462.75	462.75	462.75	35
August	GmJMC033	CG16_5	94.05	188.1	321.888	383.64	383.64	495.37	507.748	523.22	523.22	523.22	35
August	GmJMC033	CG16_6	69.83	139.66	285.4	332.71	486.4	486.4	493.391	506.068	519.85	519.85	35
August	GmJMC034	CG17_5	81.335	162.67	256.059	269.4	357.83	357.83	376.168	406.168	430.94	430.94	35
August	GmJMC034	CG17_6	80.315	160.63	292.641	311.5	342.77	364.11	369.594	376.45	376.45	376.45	35
August	GmJMC037	CG18_5	83.79	167.58	300.869	429.65	429.65	567.64	583.876	604.17	604.17	604.17	35
August	GmJMC037	CG18_6	73.22	146.44	279.685	376.6	500.42	500.42	520.647	549.672	562.77	562.77	35
August	GmJMC039	CG19_5	87.11	174.22	255.07	345.09	463.05	463.05	470.219	482.729	495.15	495.15	35
August	GmJMC039	CG19_6	83.82	167.64	257.117	385.57	423.3	478.836	514.02	525.707	566.61	566.61	35
August	GmJMC040	CG20_5	79.5	159	232.561	274.82	485.68	491.488	513.751	538.034	563.74	563.74	35
August	GmJMC040	CG20_6	77.865	155.73	228.644	239.06	346.94	398.788	409.276	421.296	439.06	439.06	35
August	GmJMC041	CG21_5	66.125	132.25	232.525	322.38	413.93	431.62	435.913	453.938	498.24	498.24	35
August	GmJMC041	CG21_6	68.265	136.53	272.26	342.42	437.16	446.424	460.32	470.256	505.03	505.03	35
August	GmJMC043	CG22_5	78.125	156.25	251.266	298.41	401.3	447.766	459.49	469.948	506.55	506.55	35
August	GmJMC043	CG22_6	67.22	134.44	218.737	244.85	358.06	385.29	404.88	413.269	442.63	442.63	35
August	GmJMC044	CG23_5	75.975	151.95	267.572	348.88	457.57	480.12	503.822	543.739	579.75	579.75	35
August	GmJMC044	CG23_6	75.59	151.18	151.18	151.18	287.07	316.218	351.979	388.057	414.89	414.89	18
August	GmJMC047	CG24_5	79.52	159.04	267.435	314.42	439.46	479.544	480.27	485.699	504.7	504.7	35
August	GmJMC047	CG24_6	79.87	159.74	259.7	273.98	350.05	430.086	463.59	469.297	489.27	489.27	35
August	GmJMC049	CG25_5	53.115	106.23	160.034	190.85	300.84	361.646	377.27	382.932	402.75	402.75	40
August	GmJMC049	CG25_6	45.955	91.91	148.426	200.83	276.7	352.05	367.89	378.114	413.9	413.9	40
August	GmJMC050	CG26_5	71.16	142.32	243.531	340.63	402.79	484.59	487.29	501.032	549.13	549.13	35
August	GmJMC050	CG26_6	78.37	156.74	247.504	370.67	461.09	503.33	503.33	503.517	504.17	504.17	35
August	GmJMC051	CG27_5	81.3	162.6	238.183	255.35	325.33	355.604	362.822	372.809	406.79	406.79	35
August	GmJMC051	CG27_6	71.87	143.74	168.398	208.78	291.55	301.52	301.52	313.649	356.1	356.1	35
August	GmJMC052	CG28_5	57.435	114.87	165.007	172.17	239.16	254.34	260.149	277.614	313.33	313.33	35
August	GmJMC052	CG28_6	59.47	118.94	219.74	270.05	391.84	442.5	455.38	471.48	471.48	471.48	35
August	GmJMC053	CG29_5	66.58	133.16	156.068	178.09	253.91	253.91	253.91	257.523	270.17	270.17	35
August	GmJMC053	CG29_6	65.88	131.76	199.765	263.07	360.3	398.51	415.82	415.82	415.82	415.82	35
August	GmJMC054	CG30_5	76.755	153.51	231.227	272.54	326.42	401.036	423.47	423.47	423.47	423.47	40
August	GmJMC054	CG30_6	92.775	185.55	261.762	277.34	282.97	341.744	397.82	397.82	397.82	397.82	40
August	GmJMC055	CG31_5	75.65	151.3	265.076	355.9	452.55	459.406	469.69	476.297	499.42	499.42	35
August	GmJMC055	CG31_6	88.685	177.37	291.82	363.94	467.18	467.18	467.18	471.758	487.78	487.78	35
August	GmJMC056	CG32_5	84.86	169.72	267.125	367.8	475.92	477.632	485.729	497.911	516.36	516.36	35
August	GmJMC056	CG32_6	93.06	186.12	249.461	279.2	360.14	424.45	431.077	451.451	493.77	493.77	35
August	GmJMC057	CG33_5	63.16	126.32	177.28	214.44	220.9	304.256	328.427	342.533	344.54	344.54	40
August	GmJMC057	CG33_6	51.325	102.65	144.169	150.1	180.37	258.606	260.28	265.718	284.75	284.75	40
August	GmJMC058	CG34_5	60.305	120.61	192.176	226.46	302.9	330.93	335.117	340.35	340.35	340.35	40
August	GmJMC058	CG34_6	55.465	110.93	173.466	227.38	314.98	353.012	368.96	375.164	396.88	396.88	40
August	GmJMC059	CG35_5	59.19	118.38	213.842	252.33	333.66	388.032	394.398	404.16	424.6	424.6	35
August	GmJMC059	CG35_6	61.745	123.49	179.534	187.54	240.25	274.026	293.61	307.001	353.87	353.87	35
August	GmJMC060	CG36_5	80.37	160.74	251.442	333.61	492.21	505.142	505.46	505.46	505.46	505.46	40
August	GmJMC060	CG36_6	81.545	163.09	247.606	259.68	370.13	420.67	443.89	446.257	454.54	454.54	40
August	GmJMC061	CG37_5	88.565	177.13	226.979	261.58	349.28	352.34	366.696	384.64	384.64	384.64	35
August	GmJMC061	CG37_6	92.105	184.21	215.614	270.67	270.67	316.85	331.566	339.61	339.61	339.61	35
August	GmJMC062	CG38_5	75.73	151.46	205.894	263.24	327.77	369.83	369.83	369.83	369.83	369.83	40
August	GmJMC062	CG38_6	81.79	163.58	224.288	277.5	341.63	391.83	391.83	398.763	423.03	423.03	40
August	GmJMC063	CG39_5	82.68	165.36	215.655	305.23	388.52	443.46	444.011	444.758	444.96	444.96	35
August	GmJMC063	CG39_6	88.035	176.07	221.728	300.96	434.26	501.84	531.836	569.33	569.33	569.33	35
August	GmJMC064	CG40_5	97.66	195.32	261.365	365.44	466.51	512.29	512.29	512.29	512.29	512.29	35
August	GmJMC064	CG40_6	73.245	146.49	265.018	349.3	452.87	456.29	459.86	468.433	498.44	498.44	35
August	GmJMC065	CG41_5	77.475	154.95	258.498	359.42	467.57	474.394	484.63	484.988	486.24	486.24	35
August	GmJMC065	CG41_6	88.16	176.32	263.12	375.06	484.05	502.66	504.056	509.18	521.01	521.01	35
August	GmJMC067	CG42_5	91.63	183.26	275.669	346.01	482.73	487.16	487.16	498.153	536.63	536.63	35
August	GmJMC067	CG42_6	89.005	178.01	273.114	292.87	382.71	407.91	407.91	412.212	427.27	427.27	35
August	GmJMC068	CG43_5	72.03	144.06	184.984	209.27	299.92	320.08	350.32	374.944	461.13	461.13	40
August	GmJMC068	CG43_6	64.205	128.41	205.9	216.97	282.63	303.552	336.177	378.459	426.58	426.58	40
August	GmJMC069	CG44_5	72.21	144.42	229.365	269.86	350.52	382.46	382.46	389.984	416.32	416.32	35
August	GmJMC069	CG44_6	78.19	156.38	259.857	320.57	425.38	464.74	477.727	493.96	493.96	493.96	35
August	GmJMC076	CG45_5	59.845	119.69	216.876	235.86	320.07	428.82	447.39	461.863	512.52	512.52	45
August	GmJMC076	CG45_6	67.5	135	200.153	251.71	366.06	442.14	474.962	509.482	575.43	575.43	40
August	GmJMC077	CG46_5	62.525	125.05	229.857	246.67	390.73	405.35	411.088	418.26	418.26	418.26	35
August	GmJMC077	CG46_6	77.755	155.51	220.873	270.59	387.67	398.06	398.06	401.709	414.48	414.48	35
August	GmJMC078	CG47_5	83.285	166.57	260.457	273.87	419.21	432.422	438.98	443.851	460.9	460.9	35
August	GmJMC078	CG47_6	61.43	122.86	202.17	284.89	379.79	442.16	442.16	457.173	509.72	509.72	35
August	GmJMC079	CG48_5	82.955	165.91	238.885	323.9	386.02	386.02	386.02	386.02	386.02	386.02	35
August	GmJMC079	CG48_6	75.695	151.39	235.74	296.96	357.87	357.87	357.87	357.87	357.87	357.87	35
August	GmJMC080	CG49_5	41.615	83.23	164.885	208.8	226.5	317.67	343.44	363.68	434.52	434.52	40
August	GmJMC080	CG49_6	48.64	97.28	156.229	178.99	248.21	283.168	305.95	323.859	386.54	386.54	40
August	GmJMC081	CG50_5	58.765	117.53	239.137	263.75	410.33	461.2	461.2	478.653	539.74	539.74	35
August	GmJMC081	CG50_6	74.435	148.87	232.608	337.25	458.77	498	498	502.824	519.71	519.71	35
August	GmJMC082	CG51_5	68.745	137.49	232.62	270.79	353.3	404.702	415.4	415.4	415.4	415.4	40
August	GmJMC082	CG51_6	59.93	119.86	195.582	241.26	312.6	367.312	383.05	386.45	398.35	398.35	40
August	GmJMC085	CG52_5	62.55	125.1	189.806	214.33	286.05	343.794	383.85	387.108	398.51	398.51	40
August	GmJMC085	CG52_6	61.53	123.06	203.796	216.21	300.67	345.542	379.517	405.114	428.44	428.44	40
August	GmJMC090	CG53_5	102.39	204.78	281.124	375.84	491.93	526.036	530.5	530.5	530.5	530.5	35
August	GmJMC090	CG53_6	93.965	187.93	282.045	359.09	446.45	491.8	491.8	494.969	506.06	506.06	35
August	GmJMC091	CG54_5	78.215	156.43	231.584	271.94	376.16	434.08	450.04	453.818	467.04	467.04	40
August	GmJMC091	CG54_6	65.095	130.19	217.393	265.46	359.93	436.77	472.02	474.642	483.82	483.82	40
August	GmJMC092	CG55_5	94.745	189.49	323.575	445.53	569.98	569.98	583.158	599.63	599.63	599.63	35
August	GmJMC092	CG55_6	102.73	205.46	315.5	440.09	536.14	563.176	574.69	579.861	597.96	597.96	35
August	GmJMC093	CG56_5	56.785	113.57	180.735	214.5	346.67	427.298	467	467	467	467	40
August	GmJMC093	CG56_6	58.86	117.72	185.594	276.93	351.71	417.906	445.47	451.646	473.26	473.26	40
August	GmJMC096	CG57_5	66.15	132.3	200.83	250.59	369.99	421.966	440.362	466.233	508.56	508.56	40
August	GmJMC096	CG57_6	64.155	128.31	209.282	234.69	289.44	324.788	369.137	396.02	396.02	396.02	40
August	GmJMC098	CG58_5	63.115	126.23	197.07	259.86	394.65	471.914	550.724	610.107	638.55	638.55	45
August	GmJMC098	CG58_6	52.655	105.31	175.852	246.62	347.83	428.288	473.316	501.927	561.31	561.31	45
August	GmJMC099	CG59_5	53.965	107.93	164.271	218.44	302.56	387.716	414.74	418.102	429.87	429.87	40
August	GmJMC099	CG59_6	75.595	151.19	226.344	270.03	385.26	441.538	464.38	475.569	514.73	514.73	40
August	GmJMC100	CG60_5	66.3	132.6	188.267	224.75	344.44	361.364	386.75	389.514	399.19	399.19	40
August	GmJMC100	CG60_6	68.12	136.24	192.03	234.15	340.24	371.774	384.92	384.92	384.92	384.92	40
August	GmJMC101	CG61_5	66.17	132.34	186.371	271.93	381.91	445.46	496.684	532.601	547.34	547.34	45
August	GmJMC101	CG61_6	58.97	117.94	177.921	219.38	351.35	439.152	505.21	537.06	537.06	537.06	45
August	GmJMC102	CG62_5	72.83	145.66	236.275	249.22	356.18	375.93	386.67	386.67	386.67	386.67	35
August	GmJMC102	CG62_6	73.615	147.23	255.826	286.84	370.77	375.02	375.398	375.87	375.87	375.87	35
August	GmJMC106	CG63_5	61.545	123.09	175.52	225.62	330	367.868	427.839	481.967	511.6	511.6	45
August	GmJMC106	CG63_6	54.055	108.11	167.619	176.92	276.48	372.598	424.074	444.652	497.58	497.58	45
August	GmJMC110	CG64_5	62.225	124.45	225.136	276.21	383.11	470.082	472.56	487.076	537.88	537.88	40
August	GmJMC110	CG64_6	85.155	170.31	250.574	279.24	405.34	451.822	492.231	511.07	511.07	511.07	40
August	GmJMC111	CG65_5	85.845	171.69	260.467	320.3	458.55	514.56	520.876	528.77	528.77	528.77	40
August	GmJMC111	CG65_6	78.57	157.14	257.301	337.91	425.22	508.31	529.274	532.422	543.07	543.07	40
August	GmJMC114	CG66_5	81.725	163.45	253.978	348.24	465.56	535.434	599.714	607.72	607.72	607.72	40
August	GmJMC114	CG66_6	80.48	160.96	228.983	328.05	463.94	474.38	492.587	499.866	514.2	514.2	40
August	GmJMC116	CG67_5	73.36	146.72	200.673	222.32	275.08	343.272	366.016	376.61	376.61	376.61	35
August	GmJMC116	CG67_6	89.69	179.38	256.861	332.11	437.23	518.254	541.24	541.844	543.96	543.96	35
August	GmJMC117	CG68_5	66.395	132.79	187.408	227.61	292.29	427.004	494.45	498.381	512.14	512.14	45
August	GmJMC117	CG68_6	68.505	137.01	169.621	219.21	295.96	352.028	383.18	396.031	441.01	441.01	45
August	GmJMC121	CG69_5	51.65	103.3	127.328	145.24	185.34	254.26	278.478	308.75	308.75	308.75	54
August	GmJMC121	CG69_6	59.775	119.55	167.745	188.24	243.7	333.918	365.87	367.47	367.47	367.47	45
August	GmJMC126	CG70_5	70.665	141.33	205.564	246.14	325.63	414.13	440.574	453.536	486.63	486.63	40
August	GmJMC126	CG70_6	66.55	133.1	242.081	287.95	394.03	451.91	478.49	483.514	501.1	501.1	40
August	GmJMC128	CG71_5	66.715	133.43	213.151	235.62	326.62	382.788	388.409	395.037	395.27	395.27	35
August	GmJMC128	CG71_6	70.58	141.16	171.129	204.37	277.29	311.912	338.06	340.427	348.71	348.71	35
August	GmJMC131	CG72_5	84.495	168.99	221.595	260.35	376.14	449.19	449.19	449.537	450.75	450.75	40
August	GmJMC131	CG72_6	88.71	177.42	229.64	296.23	394.03	467.174	504.68	522.958	586.93	586.93	40
August	GmJMC137	CG73_5	52.305	104.61	142.121	152.46	205.9	274.746	322.071	352.968	367.17	367.17	45
August	GmJMC137	CG73_6	44.24	88.48	179.926	222.5	319.06	422.96	518.401	568.716	577.03	577.03	45
August	GmJMC149	CG74_5	71.975	143.95	217.056	269.4	372.03	458.858	506.484	544.087	546	546	45
August	GmJMC149	CG74_6	72.49	144.98	212.723	256.63	367.29	436.08	500.446	544.631	564.55	564.55	45
August	GmJMC158	CG75_5	46.665	93.33	144.631	200.61	311.46	374.708	428.034	459.404	459.98	459.98	45
August	GmJMC158	CG75_6	44.44	88.88	181	219.03	334.43	427.244	497.561	543.231	547.19	547.19	45
August	GmJMC161	CG76_5	82.105	164.21	236.354	279.77	405.27	507.498	638.17	761.836	841.69	841.69	54
August	GmJMC161	CG76_6	69.295	138.59	219.177	293.65	408.76	524.074	658.498	769.559	873.12	873.12	54
August	GmJMC167	CG77_5	49.725	99.45	164.261	185.7	315.12	419.16	492.926	538.442	601.17	601.17	45
August	GmJMC167	CG77_6	48.955	97.91	182.505	220.62	355.36	454.96	559.038	659.51	767.66	767.66	45
August	GmJMC172	CG78_5	41.135	82.27	117.62	149.7	258.4	286.092	337.954	361.829	400.22	400.22	45
August	GmJMC172	CG78_6	37.04	74.08	147.387	176.01	214.86	280.19	332.63	411.667	458.87	458.87	45
August	GmJMC177	CG79_5	63.96	127.92	181.969	223.01	331.73	412.848	470.676	530.577	616.7	616.7	54
August	GmJMC177	CG79_6	60.315	120.63	191.304	250.23	341.46	414.078	453.213	507.953	557.91	557.91	54
August	GmJMC179	CG80_5	66.42	132.84	167.796	224.09	306.46	371.584	444.029	517.312	553.09	553.09	45
August	GmJMC179	CG80_6	63.375	126.75	215.37	261.76	354.91	415.19	506.564	569.332	592.3	592.3	45
August	GmJMC180	CG81_5	53.575	107.15	174.166	216.88	338.96	451.064	569.309	624.37	624.37	624.37	40
August	GmJMC180	CG81_6	45.16	90.32	166.393	205.06	348.08	445.42	529.239	572.55	572.55	572.55	40
August	GmJMC184	CG82_5	61.27	122.54	211.597	271.3	435.01	534.71	603.56	629.46	720.11	720.11	45
August	GmJMC184	CG82_6	60.135	120.27	187.076	230.04	375.97	510.952	590.927	631.604	663.96	663.96	45
August	HOJAK	CG83_5	72.21	144.42	179.796	216.56	287.28	343.148	351.32	353.756	362.28	362.28	40
August	HOJAK	CG83_6	65.51	131.02	178.891	211.63	282.74	344.21	344.21	349.066	366.06	366.06	40
August	5002T	CG84_5	47.115	94.23	149.81	212.28	315.38	381.996	393.06	393.06	393.06	393.06	40
August	5002T	CG84_6	46.305	92.61	178.395	240.71	349.84	420.1	420.1	422.858	432.51	432.51	40
August	L323	CG85_5	70.215	140.43	220.195	291.91	424.62	471.336	518.402	582.543	693.89	693.89	63
August	L323	CG85_6	73.64	147.28	229.329	301.43	408.97	446.946	475.44	539.054	657.23	657.23	63
August	GmWMC071	CG86_5	53.18	106.36	185.933	216.9	343.5	370.09	370.09	373.319	384.62	384.62	40
August	GmWMC071	CG86_6	53.025	106.05	198.642	253.08	378.83	427.034	428.054	430.056	436.69	436.69	40
August	GmWMC042	CG87_5	30.22	60.44	122.407	149.58	240.72	320.966	355.88	368.671	413.44	413.44	33
August	GmWMC042	CG87_6	NA	NA	59.3688	67.85	108.79	130.83	163.172	183.08	215.21	215.21	47
August	GmJMC112	CG88_5	74.39	148.78	240.699	256.23	362.59	444.414	496.988	507.894	524.64	524.64	40
August	GmJMC112	CG88_6	76.01	152.02	226.325	319.99	440.56	463.694	502.776	519.67	519.67	519.67	40
August	GmWMC115	CG89_5	50.475	100.95	149.845	189.89	283.89	374.06	448.282	497.388	539.31	539.31	35
August	GmWMC115	CG89_6	46.705	93.41	177.952	190.03	267.48	304.456	334.526	351.636	352.39	352.39	28
August	GmJMC025	CG90_5	93.685	187.37	256.801	366.76	447.47	447.47	453.314	464.611	478.58	478.58	35
August	GmJMC025	CG90_6	89.06	178.12	261.262	358.61	455.05	468.77	471.574	476.073	479.55	479.55	35
August	GmWMC084	CG91_5	66.13	132.26	140.494	172.39	283.23	306.728	319.37	319.37	319.37	319.37	35
August	GmWMC084	CG91_6	58.745	117.49	141.894	217.89	330.73	347.78	351.193	361.853	384.23	384.23	35
August	MISUZU	CG92_5	76.365	152.73	224.48	234.73	333.68	390.06	390.06	396.191	417.65	417.65	35
August	MISUZU	CG92_6	71.165	142.33	222.025	280.64	346.28	355.49	356.934	359.833	363.66	363.66	35
August	Norin2	CG93_5	70.905	141.81	201.581	294.67	387.15	392.248	399.07	403.323	418.21	418.21	35
August	Norin2	CG93_6	69.58	139.16	226.24	328.74	423.73	425.53	425.53	425.53	425.53	425.53	35

## Sheet: TF2020
Supplementary Data 6. Phenotypic data of soybean sown at Tohoku field in 2020
Sowing time	Accession ID	Field code	Weekly plant height based on 7 days (mm)										Flowering time (days)
			1st week	2nd week	3rd week	4th week	5th week	6th week	7th week	8th week	9th week	10th week
June	GmJMC003	G01S01	65.631	131.262	196.893	262.524	301.314	364.903	420.48	420.48	436.42	436.42	40
June	GmJMC003	G01S02	62.1866	124.373	186.56	248.746	294.957	392.237	458.208	462.322	462.91	507.745	40
June	GmJMC004	G01S03	54.8897	109.779	164.669	219.559	265.234	331.451	395.079	396.471	417.59	417.59	48
June	GmJMC004	G01S04	58.7107	117.421	176.132	234.843	311.984	394.443	422.996	456.844	473.95	473.95	48
June	GmJMC013	G01S05	48.0321	96.0641	144.096	192.128	233.34	275.95	331.44	386.81	448.47	492.57	57
June	GmJMC013	G01S06	46.5548	93.1097	139.664	186.219	204.66	286.86	363.947	422.233	462.41	496.911	57
June	GmJMC026	G01S07	53.3231	106.646	159.969	213.292	244.489	330.389	428.888	503.982	543.75	556.98	57
June	GmJMC026	G01S08	60.2024	120.405	180.607	240.81	280.07	374.867	425.382	539.708	560.63	604.905	57
June	GmJMC039	G01S09	68.1776	136.355	204.533	272.71	362.123	464.3	561.55	673.62	791.84	823.007	63
June	GmJMC039	G01S10	62.1528	124.306	186.458	248.611	290.506	389.017	494.534	552.036	642.72	692.796	63
June	GmJMC041	G01S11	41.9855	83.971	125.957	167.942	191.123	302.201	351.473	361.157	362.54	387.434	57
June	GmJMC041	G01S12	42.56	85.12	127.68	170.24	196.496	286.189	345.59	410.34	419.59	433.336	57
June	GmJMC043	G01S13	59.8379	119.676	179.514	239.352	298.517	407.747	490.407	605.883	709.57	709.57	63
June	GmJMC043	G01S14	60.6417	121.283	181.925	242.567	290.499	382.596	419.994	447.186	577.29	588.674	57
June	GmJMC047	G01S15	63.8593	127.719	191.578	255.437	353.934	409.037	440.341	526.029	538.27	603.274	63
June	GmJMC047	G01S16	52.0317	104.063	156.095	208.127	272.763	355.547	396.361	444.039	450.85	475.805	63
June	GmJMC051	G01S17	58.2183	116.437	174.655	232.873	285.959	378.66	460.929	529.871	611.07	668.89	71
June	GmJMC051	G01S18	64.8948	129.79	194.684	259.579	278.747	353.371	447.567	466.793	515.09	634.711	71
June	GmJMC058	G01S19	43.3686	86.7372	130.106	173.474	187.564	248.419	336.604	387.386	426.67	491.438	71
June	GmJMC058	G01S20	39.3255	78.651	117.977	157.302	171.43	220.367	249.634	258.906	316.53	383.45	71
June	GmJMC059	G01S21	44.0155	88.031	132.047	176.062	238.344	304.297	372.064	436.216	516.15	602.023	71
June	GmJMC059	G01S22	52.4348	104.87	157.304	209.739	289.209	358.464	421.662	495.108	592.32	624.73	71
June	GmJMC062	G01S23	49.7217	99.4434	149.165	198.887	229.234	307.073	388.989	448.621	501.17	549.759	71
June	GmJMC062	G01S24	48.6934	97.3869	146.08	194.774	236.036	299.203	347.52	347.52	399.63	439.714	63
June	GmJMC064	G01S25	64.6052	129.21	193.816	258.421	355.053	486.564	562.262	629.548	723.83	733.271	63
June	GmJMC064	G01S26	60.4172	120.834	181.252	241.669	346.307	459.926	532.862	602.598	665.08	699.905	63
June	GmJMC077	G01S27	48.8407	97.6814	146.522	195.363	250.339	328.87	418.15	418.15	418.15	551.973	71
June	GmJMC077	G01S28	50.2431	100.486	150.729	200.972	249.297	334.564	411.756	507.554	567.56	648.48	71
June	GmJMC078	G01S29	52.1283	104.257	156.385	208.513	263.84	337.117	398.318	470.682	554.61	644.376	63
June	GmJMC078	G01S30	55.7417	111.483	167.225	222.967	259.301	313.997	376.891	453.129	543.96	594.395	63
June	GmJMC093	G01S31	53.8493	107.699	161.548	215.397	237.599	328.71	362.958	432.172	516.01	592.424	78
June	GmJMC093	G01S32	46.0407	92.0814	138.122	184.163	210.017	280.976	329.217	379.803	432.25	505.916	71
June	GmJMC101	G01S33	43.9648	87.9297	131.894	175.859	197.206	290.89	320.667	390.923	438.17	485.473	78
June	GmJMC101	G01S34	41.9324	83.8648	125.797	167.73	188.737	281.341	306.476	377.354	474.53	545.212	78
June	GmJMC137	G01S35	47.851	95.7021	143.553	191.404	216.827	318.836	363.762	435.248	447.54	530.464	84
June	GmJMC137	G01S36	52.8717	105.743	158.615	211.487	234.356	330.024	366.269	461.461	533.26	634.69	78
June	GmJMC149	G02S36	51.7397	103.479	155.219	206.959	251.451	344.777	417.257	462.733	469.23	526.07	71
June	GmJMC149	G02S35	45.4759	90.9517	136.428	181.903	199.294	264.66	274.033	339.647	412.54	478.961	78
June	GmJMC158	G02S34	33.9814	67.9628	101.944	135.926	175.44	226.963	267.534	325.456	419.97	485.402	78
June	GmJMC158	G02S33	30.4259	60.8517	91.2776	121.703	156.843	225.681	278.023	319.277	373.09	451.28	71
June	GmJMC167	G02S32	40.0448	80.0897	120.134	160.179	178.356	258.696	302.351	372.499	457.07	579.421	78
June	GmJMC167	G02S31	44.5852	89.1703	133.756	178.341	197.369	277.974	339.426	412.824	510.34	644.574	78
June	GmJMC184	G02S30	56.8738	113.748	170.621	227.495	258.233	347.21	406.777	469.263	565.75	690.123	84
June	GmJMC184	G02S29	50.4772	100.954	151.432	201.909	259.351	346.604	397.504	506.666	598.94	708.157	84
June	HOJAK	G02S28	43.1224	86.2448	129.367	172.49	211.451	291.136	327.87	383.59	469.89	554.152	71
June	HOJAK	G02S27	49.8641	99.7283	149.592	199.457	219.093	298.171	355.43	386.58	445.2	543.734	71
June	5002T	G02S26	51.9545	103.909	155.863	207.818	229.46	323.743	383.706	427.004	487.21	540.086	71
June	5002T	G02S25	45.4541	90.9083	136.362	181.817	225.87	319.64	380.83	444.18	552.74	584.748	71
June	L323	G02S24	45.6472	91.2945	136.942	182.589	270.843	377.251	449.681	535.369	602.99	722.734	97
June	L323	G02S23	52.5821	105.164	157.746	210.328	270.521	368.819	421.544	500.466	562.95	704.35	97
June	GmWMC071	G02S22	48.0948	96.1897	144.284	192.379	254.61	328.064	348.462	377.248	390.06	504.807	71
June	GmWMC071	G02S21	51.0734	102.147	153.22	204.294	279.117	387.837	458.271	532.269	592.23	679.214	71
June	GmWMC042	G02S20	23.6069	47.2138	70.8207	94.4276	159.07	258.711	338.884	439.716	782.65	782.65	48
June	GmWMC042	G02S19	19.6724	39.3448	59.0172	78.6897	149.72	184.937	256.861	309.369	562.16	562.16	48
June	GmJMC112	G02S18	48.8841	97.7683	146.652	195.537	261.706	306.901	386.953	403.777	464.45	561.339	71
June	GmJMC112	G02S17	55.551	111.102	166.653	222.204	241.316	312.347	340.946	374.094	410.14	491.287	71
June	GmWMC115	G02S16	37.8603	75.7207	113.581	151.441	183.077	276.257	329.741	423.689	494.68	640.604	48
June	GmWMC115	G02S15	31.9441	63.8883	95.8324	127.777	207.854	302.201	362.246	457.414	554.5	695.217	48
June	GmJMC025	G02S14	49.3838	98.7676	148.151	197.535	260.99	284.261	327.932	387.028	455.82	455.82	57
June	GmJMC025	G02S13	56.9028	113.806	170.708	227.611	277.717	358.553	430.7	498.39	558.79	582.231	57
June	GmWMC084	G02S12	38.4179	76.8359	115.254	153.672	181.996	251.721	331.606	340.114	349.77	434.339	71
June	GmWMC084	G02S11	41.3579	82.7159	124.074	165.432	182.487	259.469	325.462	363.278	455.19	520.15	63
June	MISUZU	G02S10	51.4017	102.803	154.205	205.607	277.841	357.344	394.576	438.714	445.85	483.457	63
June	MISUZU	G02S09	54.5662	109.132	163.699	218.265	314.877	426.49	485.982	525.688	575.24	674.027	71
June	GmWMC115	G02S08	36.9431	73.8862	110.829	147.772	177.036	289.396	384.573	503.737	603.41	752.274	48
June	GmWMC115	G02S07	40.7231	81.4462	122.169	162.892	244.24	335.8	435.75	515.48	624.62	758.267	48
June	HOJAK	G02S06	42.799	85.5979	128.397	171.196	196.146	246.14	310.822	373.838	423.89	490.381	71
June	HOJAK	G02S05	43.2359	86.4717	129.708	172.943	219.139	283.997	331.261	397.209	468.02	528.806	71
June	GmJMC137	G02S04	43.6945	87.389	131.083	174.778	211.589	253.766	321.84	321.84	391.64	426.106	84
June	GmJMC137	G02S03	38.7824	77.5648	116.347	155.13	191.603	262.68	304.824	367.156	418.29	532.758	84
June	GmJMC039	G02S02	43.2841	86.5683	129.852	173.137	247.383	293.9	295.93	310.14	349.14	387.019	57
June	GmJMC039	G02S01	66.4228	132.846	199.268	265.691	324.63	442.766	539.522	612.198	701.69	750.734	63
June	GmJMC093	G03S01	52.2972	104.594	156.892	209.189	253.93	317.003	360.802	409.818	451.11	515.869	71
June	GmJMC093	G03S02	42.1038	84.2076	126.311	168.415	208.249	244.681	291.567	324.023	334.5	415.175	71
June	GmJMC112	G03S03	53.9362	107.872	161.809	215.745	273.56	302.559	389.319	459.101	511.35	632.476	71
June	GmJMC112	G03S04	49.1086	98.2172	147.326	196.434	259.12	286.547	331.703	365.257	385.29	478.714	71
June	GmJMC058	G03S05	41.2034	82.4069	123.61	164.814	219.473	268.61	354.04	403.53	453.23	496.516	71
June	GmJMC058	G03S06	45.8355	91.671	137.507	183.342	236.049	281.38	337.464	373.056	457.65	500.709	71
June	GmJMC025	G03S07	67.6803	135.361	203.041	270.721	345.471	465.221	566.762	643.288	705.7	725.843	57
June	GmJMC025	G03S08	67.2797	134.559	201.839	269.119	341.714	478.54	554.699	619.091	678.13	725.398	57
June	L323	G03S09	55.0634	110.127	165.19	220.254	294.231	395.597	467.266	532.264	567.72	636.329	90
June	L323	G03S10	53.9579	107.916	161.874	215.832	290.959	377.636	458.966	517.314	611.72	729.189	90
June	GmJMC059	G03S11	50.651	101.302	151.953	202.604	247.229	355.361	420.753	532.357	596.39	701.162	71
June	GmJMC059	G03S12	46.3352	92.6703	139.006	185.341	279.999	349.74	379.287	423.573	477.13	586.803	71
June	5002T	G03S13	46.8179	93.6359	140.454	187.272	214.899	242.577	307.164	392.736	464.69	503.4	63
June	5002T	G03S14	41.23	82.46	123.69	164.92	216.101	312.416	375.597	429.543	471.32	584.729	63
June	GmWMC071	G03S15	42.6107	85.2214	127.832	170.443	271.889	334.877	366.402	458.678	471.86	598.788	71
June	GmWMC071	G03S16	42.3597	84.7193	127.079	169.439	293.614	362.607	445.84	493.09	499.84	519.624	63
June	GmJMC041	G03S17	53.2072	106.414	159.622	212.829	310.801	425.221	493.329	562.201	572.04	599.786	48
June	GmJMC041	G03S18	51.0686	102.137	153.206	204.274	307.724	417.314	487.586	586.184	600.27	654.056	48
June	GmJMC047	G03S19	58.9086	117.817	176.726	235.634	318.566	428.627	514.219	582.181	669	740.12	63
June	GmJMC047	G03S20	62.3459	124.692	187.038	249.383	366.451	488.223	556.856	635.644	703.63	726.511	57
June	GmJMC004	G03S21	47.9186	95.8372	143.756	191.674	255.877	322.056	382.166	441.914	450.45	472.64	48
June	GmJMC004	G03S22	58.5345	117.069	175.603	234.138	323.366	411.959	474.252	517.248	523.39	536.725	48
June	GmJMC003	G03S23	61.2162	122.432	183.649	244.865	332.091	455.004	563.87	563.87	563.87	587.766	40
June	GmJMC003	G03S24	61.2524	122.505	183.757	245.01	331.654	423.314	482.258	513.742	518.24	521.898	40
June	GmJMC149	G03S25	55.3772	110.754	166.132	221.509	273.831	350.434	442.324	514.596	603.56	696.879	78
June	GmJMC149	G03S26	58.2738	116.548	174.821	233.095	329.436	435.466	531.639	608.631	674.04	809.009	78
June	GmWMC042	G03S27	34.8021	69.6041	104.406	139.208	176.504	274.543	350.797	381.713	698.99	698.99	48
June	GmWMC042	G03S28	38.7776	77.5552	116.333	155.11	205.793	287.327	401.893	468.977	569.82	569.82	48
June	GmJMC184	G03S29	54.4069	108.814	163.221	217.628	312.344	362.586	453.252	523.618	599.43	705.463	78
June	GmJMC184	G03S30	51.2134	102.427	153.64	204.854	277.989	357.096	435.584	555.106	655.38	763.233	78
June	GmJMC062	G03S31	48.2203	96.4407	144.661	192.881	227.786	309.216	337.002	398.968	452.95	507.76	71
June	GmJMC062	G03S32	52.3166	104.633	156.95	209.266	260.456	335.463	394.861	441.349	493.82	577.741	71
June	GmJMC051	G03S33	64.6124	129.225	193.837	258.45	341.45	408.96	477.697	550.193	629.63	677.597	71
June	GmJMC051	G03S34	62.5752	125.15	187.726	250.301	314.476	406.331	458.778	522.602	564.31	634.599	71
June	GmJMC026	G03S35	58.5562	117.112	175.669	234.225	311.699	396.081	436.558	494.292	504.64	542.239	57
June	GmJMC026	G03S36	57.1103	114.221	171.331	228.441	291.143	386.364	393.818	398.772	413.34	508.872	57
June	GmJMC064	G04S44	55.8962	111.792	167.689	223.585	330.131	505.776	632.86	717.91	797.28	820.782	57
June	GmJMC064	G04S43	59.1331	118.266	177.399	236.532	345.613	444.924	498.317	554.783	602.4	602.4	63
June	GmJMC167	G04S42	38.71	77.42	116.13	154.84	196.81	263.791	335.343	432.107	533.75	668.728	78
June	GmJMC167	G04S41	36.4097	72.8193	109.229	145.639	206.169	276.477	353.347	437.953	553.49	660.152	78
June	GmJMC043	G04S40	58.7059	117.412	176.118	234.823	307.969	393.031	464.617	550.273	597.94	636.676	57
June	GmJMC043	G04S39	52.9779	105.956	158.934	211.912	269.233	371.42	425.146	524.444	603.03	693.531	57
June	MISUZU	G04S38	59.2803	118.561	177.841	237.121	320.854	412.857	488.37	543.32	657.66	686.203	63
June	MISUZU	G04S37	44.5055	89.011	133.517	178.022	261.061	307.677	328.208	369.142	383.11	383.11	63
June	GmJMC077	G04S36	41.9783	83.9566	125.935	167.913	264.86	370.617	395.611	468.209	591.83	640.41	71
June	GmJMC077	G04S35	53.2652	106.53	159.796	213.061	282.611	385.22	461.487	561.913	642.64	714.364	71
June	GmJMC078	G04S34	53.6659	107.332	160.998	214.663	272.781	353.076	464.401	563.039	648.58	756.249	63
June	GmJMC078	G04S33	64.4048	128.81	193.214	257.619	341.841	425.536	504.142	566.108	687.13	751.714	63
June	GmJMC158	G04S32	45.8452	91.6903	137.536	183.381	274.523	337.929	399.029	502.971	568.27	699.179	78
June	GmJMC158	G04S31	39.7745	79.549	119.323	159.098	212.166	306.091	394.73	468.72	572.52	691.686	78
June	GmJMC013	G04S30	51.8048	103.61	155.414	207.219	277.686	346.814	428.01	493.46	587.06	673.755	63
June	GmJMC013	G04S29	43.2817	86.5634	129.845	173.127	233.169	317.736	335.289	376.021	420.58	526.105	63
June	GmWMC084	G04S28	41.1359	82.2717	123.408	164.543	229.531	309.836	423.763	459.557	533.31	640.856	63
June	GmWMC084	G04S27	40.1631	80.3262	120.489	160.652	232.28	304.867	379.104	425.546	491.5	601.094	63
June	GmJMC101	G04S26	46.7962	93.5924	140.389	187.185	243.066	331.786	408.599	479.851	583.34	689.897	78
June	GmJMC101	G04S25	52.0848	104.17	156.254	208.339	266.777	342.867	416.768	474.292	550.71	668.949	71
June	GmJMC078	G04S24	52.3721	104.744	157.116	209.488	230.849	279.424	304.22	332.29	342.48	377.812	57
June	GmJMC078	G04S23	56.1207	112.241	168.362	224.483	277.731	389.171	451.778	546.822	617.94	696.095	63
June	GmJMC043	G04S22	58.6214	117.243	175.864	234.486	321.779	404.467	472.818	524.672	637.6	674.201	57
June	GmJMC043	G04S21	52.6279	105.256	157.884	210.512	281.684	384.857	443.204	541.376	628.39	688.931	57
June	GmJMC041	G04S20	63.5479	127.096	190.644	254.192	333.311	465.814	543.413	587.047	594.88	613.264	48
June	GmJMC041	G04S19	53.3497	106.699	160.049	213.399	268.239	403.121	463.01	511.31	529.02	536.947	57
June	GmJMC059	G04S18	43.3469	86.6938	130.041	173.388	288.871	348.397	422.804	477.576	517.72	583.949	71
June	GmJMC059	G04S17	50.2503	100.501	150.751	201.001	266.69	363.234	435.171	522.749	578.77	708.358	71
June	HOJAK	G04S16	41.5583	83.1166	124.675	166.233	218.214	299.997	361.83	455.42	507.38	625.575	71
June	HOJAK	G04S15	48.5607	97.1214	145.682	194.243	256.254	333.974	409.884	472.776	534.41	648.545	71
June	GmJMC013	G04S14	37.6648	75.3297	112.994	150.659	239.35	300.77	387.654	444.806	520.62	625.471	63
June	GmJMC013	G04S13	37.0059	74.0117	111.018	148.023	222.539	302.904	374.417	447.683	507.6	569.384	57
June	GmJMC058	G04S12	41.4183	82.8366	124.255	165.673	218.426	298.364	320.044	409.466	472.05	552.357	71
June	GmJMC058	G04S11	41.5076	83.0152	124.523	166.03	213.55	263.361	286.12	334.07	458.89	484.029	71
June	L323	G04S10	55.16	110.32	165.48	220.64	310.836	436.309	518.616	609.304	726.67	851.707	97
June	L323	G04S09	54.0352	108.07	162.106	216.141	315.664	428.936	533.293	667.997	752.5	890.671	97
June	GmJMC101	G04S08	40.7714	81.5428	122.314	163.086	258.36	326.257	367.334	431.556	469.04	540.79	78
June	GmJMC101	G04S07	40.6797	81.3593	122.039	162.719	224.566	315.929	372.14	372.14	427.92	547.349	78
June	GmJMC025	G04S06	66.7341	133.468	200.202	266.937	335.789	472.76	476.977	506.493	536.48	595.07	57
June	GmJMC025	G04S05	64.6124	129.225	193.837	258.45	309.943	429.579	497.38	577.25	637.23	695.347	57
June	GmJMC051	G04S04	63.0917	126.183	189.275	252.367	318.561	423.594	479.551	502.309	512.87	597.684	71
June	GmJMC051	G04S03	63.9462	127.892	191.839	255.785	350.249	479.247	568.302	626.908	685.66	685.66	71
June	GmWMC042	G04S02	24.0269	48.0538	72.0807	96.1076	129.427	252.016	337.072	424.868	662.34	662.34	48
June	GmWMC042	G04S01	9.12655	18.2531	27.3797	36.5062	63.67	93.5871	131.827	198.863	227.88	351.168	57
June	GmJMC137	G05S01	48.2445	96.489	144.733	192.978	246.994	353.613	444.472	529.748	631.38	734.499	84
June	GmJMC137	G05S02	45.92	91.84	137.76	183.68	258.626	373.533	466.438	568.552	650.98	759.882	84
June	GmJMC167	G05S03	29.7041	59.4083	89.1124	118.817	183.226	270.286	309.672	339.858	405.81	508.325	78
June	GmJMC167	G05S04	27.6234	55.2469	82.8703	110.494	157.459	251.566	331.043	429.767	535.09	681.521	78
June	GmJMC112	G05S05	58.4066	116.813	175.22	233.626	300.859	362.746	398.418	419.822	491.79	607.981	71
June	GmJMC112	G05S06	51.6793	103.359	155.038	206.717	285.221	382.519	452.802	505.108	545.38	607.409	71
June	GmWMC115	G05S07	32.8493	65.6986	98.5479	131.397	215.6	327.83	445.269	540.321	553.9	587.089	48
June	GmWMC115	G05S08	32.3134	64.6269	96.9403	129.254	195.691	301.521	334.899	445.841	520.03	588.884	48
June	GmJMC039	G05S09	56.7434	113.487	170.23	226.974	304.197	450.299	541.701	558.299	604.61	642.638	63
June	GmJMC039	G05S10	63.7507	127.501	191.252	255.003	359.711	501.433	613.383	691.737	790.61	855.15	63
June	GmWMC071	G05S11	50.4676	100.935	151.403	201.87	267.056	395.326	492.479	551.971	626.77	741.526	71
June	GmWMC071	G05S12	46.031	92.0621	138.093	184.124	252.604	398.516	501.89	564.19	620.12	773.49	71
June	GmJMC047	G05S13	55.1769	110.354	165.531	220.708	302.89	451.221	543.169	619.321	725.18	784.899	63
June	GmJMC047	G05S14	58.7928	117.586	176.378	235.171	319.39	438.387	548.704	647.366	742.13	788.916	63
June	GmJMC077	G05S15	49.5817	99.1634	148.745	198.327	256.841	391.921	478.604	573.346	661.86	728.71	71
June	GmJMC077	G05S16	48.679	97.3579	146.037	194.716	249.699	342.096	420.563	475.677	555.2	633.644	71
June	GmWMC084	G05S17	39.2097	78.4193	117.629	156.839	228.854	281.293	295.11	345.09	396.3	473.65	63
June	GmWMC084	G05S18	30.5321	61.0641	91.5962	122.128	215.22	284.973	340.9	431.13	462.2	557.05	63
June	GmJMC062	G05S19	44.6552	89.3103	133.966	178.621	265.343	343.299	413.308	462.432	533	583.487	71
June	GmJMC062	G05S20	42.4393	84.8786	127.318	169.757	274.914	301.2	347.053	409.307	434.02	480.185	71
June	GmJMC064	G05S21	59.5483	119.097	178.645	238.193	386.89	527.296	651.176	699.094	706.09	737.074	63
June	GmJMC064	G05S22	59.1379	118.276	177.414	236.552	356.491	513.567	635.219	731.321	827.29	862.01	57
June	GmJMC158	G05S23	39.1614	78.3228	117.484	156.646	191.524	248.133	311.501	344.199	391.78	487.846	71
June	GmJMC158	G05S24	39.8928	79.7855	119.678	159.571	218.987	270.489	314.914	357.156	422.47	515.692	71
June	5002T	G05S25	40.3393	80.6786	121.018	161.357	263.249	340.213	352.001	419.699	474.6	571.252	63
June	5002T	G05S26	45.0317	90.0634	135.095	180.127	257.184	338.656	420.789	475.521	510.91	591.865	63
June	GmJMC004	G05S27	55.6331	111.266	166.899	222.532	324.274	417.513	494.048	534.492	540.27	559.87	48
June	GmJMC004	G05S28	59.4566	118.913	178.37	237.826	303.663	342.551	395.712	402.798	408.56	429.158	48
June	GmJMC093	G05S29	40.6097	81.2193	121.829	162.439	240.017	327.054	427.293	471.487	531.81	663.979	78
June	GmJMC093	G05S30	41.5631	83.1262	124.689	166.252	281.526	362.123	430.597	479.713	543.47	662.015	78
June	GmJMC149	G05S31	43.1683	86.3366	129.505	172.673	279.481	343.68	426.9	430.26	463.12	610.383	84
June	GmJMC149	G05S32	47.9379	95.8759	143.814	191.752	287.831	355.511	404.864	468.456	517.92	636.657	84
June	GmJMC003	G05S33	56.939	113.878	170.817	227.756	326.513	403.429	455.992	482.118	485.85	514.419	40
June	GmJMC003	G05S34	52.3745	104.749	157.123	209.498	309.824	405.61	415.819	487.281	497.49	575.47	40
June	GmJMC184	G05S35	46.0914	92.1828	138.274	184.366	283.454	400.116	495.933	599.837	682.55	780.655	84
June	GmJMC184	G05S36	70.9197	141.839	212.759	283.679	307.934	400.069	456.166	538.524	621.44	758.176	84
June	MISUZU	G05S37	52.2176	104.435	156.653	208.87	266.93	364.266	444.09	503.24	577.89	615.034	71
June	MISUZU	G05S38	46.5862	93.1724	139.759	186.345	272.5	370.747	465.316	506.234	545.05	654.093	71
June	GmJMC026	G05S39	48.7272	97.4545	146.182	194.909	248.371	344.577	414.579	488.071	527.55	568.999	57
June	GmJMC026	G05S40	44.0566	88.1131	132.17	176.226	241.483	310.92	320.761	389.649	421.4	428.829	57
July	GmJMC003	G06S44	60.8175	121.635	182.452	243.27	305.736	363.25	395.68	432.263	447.251	463.43	42
July	GmJMC003	G06S43	63.4175	126.835	190.252	253.67	303.143	390.8	407.38	451.782	469.797	481.69	42
July	GmJMC004	G06S42	62.38	124.76	187.14	249.52	286.992	361.63	361.63	491.91	492.487	508.896	42
July	GmJMC004	G06S41	61.5525	123.105	184.658	246.21	333.44	429.62	429.62	563.16	563.509	574.597	42
July	GmJMC013	G06S40	48.9375	97.875	146.812	195.75	240.149	324.07	388.55	459.52	459.52	475.014	49
July	GmJMC013	G06S39	53.84	107.68	161.52	215.36	251.119	323.98	450.86	470.98	470.98	478.16	49
July	GmJMC026	G06S38	65.9125	131.825	197.737	263.65	334.12	390.47	515.65	543.87	543.87	560.153	42
July	GmJMC026	G06S37	55.515	111.03	166.545	222.06	294.189	407.3	515.16	526.37	530.259	556.949	42
July	GmJMC039	G06S36	75.695	151.39	227.085	302.78	335.91	413.26	558.25	569.59	569.59	571.67	42
July	GmJMC039	G06S35	67.655	135.31	202.965	270.62	356.138	467.49	566.18	604.17	604.17	625.467	49
July	GmJMC041	G06S34	60.725	121.45	182.175	242.9	342.043	414.16	489.6	544.93	549.536	572.221	42
July	GmJMC041	G06S33	60.9025	121.805	182.708	243.61	298.892	377.59	480.68	544.92	550.589	567.857	42
July	GmJMC043	G06S32	60.7225	121.445	182.167	242.89	310.87	344.05	440.23	510.197	529.609	548.43	49
July	GmJMC043	G06S31	61.4825	122.965	184.447	245.93	329.906	405.41	551.07	626.43	626.43	635.59	49
July	GmJMC047	G06S30	64.165	128.33	192.495	256.66	302.071	390.07	518.27	626.12	626.12	637.406	49
July	GmJMC047	G06S29	73.825	147.65	221.475	295.3	333.048	416.68	585.25	613.69	613.69	622.224	49
July	GmJMC051	G06S28	75.9925	151.985	227.977	303.97	348.49	451.32	608.6	611.25	622.087	649.18	49
July	GmJMC051	G06S27	73.2625	146.525	219.788	293.05	357.362	455.1	589.01	620.68	623.891	631.92	49
July	GmJMC058	G06S26	49.7925	99.585	149.378	199.17	220.106	287.49	394.55	463.29	484.044	544.567	55
July	GmJMC058	G06S25	50.6025	101.205	151.808	202.41	230.633	281.47	410.18	466.585	501.004	551.99	55
July	GmJMC059	G06S24	57.095	114.19	171.285	228.38	289.947	351.39	499.4	536.28	536.28	543.671	49
July	GmJMC059	G06S23	58.785	117.57	176.355	235.14	287.835	369.98	509.65	523.828	594.72	598.891	49
July	GmJMC062	G06S22	55.3075	110.615	165.923	221.23	261.431	341.94	430.45	445.213	518.63	519.133	55
July	GmJMC062	G06S21	47.1975	94.395	141.593	188.79	242.398	318.96	410.59	459.93	459.93	468.113	55
July	GmJMC064	G06S20	62.475	124.95	187.425	249.9	329.299	420.08	524.02	555.58	555.58	555.58	42
July	GmJMC064	G06S19	61.625	123.25	184.875	246.5	301.544	405.73	532.04	560.138	571.23	576.207	42
July	GmJMC077	G06S18	63.3475	126.695	190.042	253.39	294.922	377.4	520.83	590.388	604.351	620.03	49
July	GmJMC077	G06S17	57.04	114.08	171.12	228.16	292.011	380.29	524.62	598.82	613.969	651.84	49
July	GmJMC078	G06S16	47.8175	95.635	143.453	191.27	241.264	346.29	447.66	486.235	505.883	547.097	49
July	GmJMC078	G06S15	51.8125	103.625	155.437	207.25	271.665	365.64	480.98	535.27	537.004	555.626	49
July	GmJMC093	G06S14	59.2625	118.525	177.788	237.05	309.415	371.68	486.84	530.543	557.159	575.03	55
July	GmJMC093	G06S13	53.68	107.36	161.04	214.72	287.001	355.47	476.4	506.225	529.837	597.977	55
July	GmJMC101	G06S12	49.68	99.36	149.04	198.72	247.786	322.8	443.81	541.515	602.79	626.427	61
July	GmJMC101	G06S11	53.6775	107.355	161.033	214.71	270.139	359.8	475.49	557.728	612.036	658.806	61
July	GmJMC137	G06S10	49.2975	98.595	147.892	197.19	255.499	333.61	422.03	543.042	626.687	682.929	68
July	GmJMC137	G06S09	52.3375	104.675	157.012	209.35	276.279	349.56	491.65	599.558	697.2	798.089	61
July	GmJMC149	G06S08	44.23	88.46	132.69	176.92	261.054	319.95	456.21	530.468	607.871	695.65	61
July	GmJMC149	G06S07	53.135	106.27	159.405	212.54	301.844	413.17	559.39	643.343	727.51	741.621	61
July	GmJMC158	G06S06	41.81	83.62	125.43	167.24	224.769	306.38	439.81	531.197	646.23	681.239	61
July	GmJMC158	G06S05	36.5875	73.175	109.762	146.35	186.681	263.2	346.44	452.618	560.363	640.991	61
July	GmJMC167	G06S04	48.64	97.28	145.92	194.56	245.835	331.97	489.21	557.163	690.753	786.426	61
July	GmJMC167	G06S03	50.5875	101.175	151.762	202.35	250.289	323.15	494.41	507.067	602.281	725.761	61
July	GmJMC184	G06S02	58.8125	117.625	176.438	235.25	307.534	408.57	579.77	687.118	830.263	878.77	61
July	GmJMC184	G06S01	56.0475	112.095	168.142	224.19	300.387	392.91	526.93	659.943	801.447	963.383	61
July	HOJAK	G07S01	41.7125	83.425	125.138	166.85	199.92	274.26	376.23	491.428	509.636	545.8	49
July	HOJAK	G07S02	43.6375	87.275	130.913	174.55	216.429	294.54	417.83	437	543.136	568.85	49
July	5002T	G07S03	40.005	80.01	120.015	160.02	198.515	299.07	365.58	441.19	467.55	533.45	49
July	5002T	G07S04	48.125	96.25	144.375	192.5	230.199	302.43	340.41	452.36	479.529	547.45	49
July	L323	G07S05	54.3725	108.745	163.118	217.49	266.601	369.23	479.09	554.317	687.996	845.777	75
July	L323	G07S06	51.3625	102.725	154.088	205.45	246.855	343.98	424.92	562.378	702.581	810.58	75
July	GmWMC071	G07S07	59.245	118.49	177.735	236.98	270.844	363.2	447.87	550.95	550.95	552.544	49
July	GmWMC071	G07S08	50.975	101.95	152.925	203.9	248.912	308.85	405.95	471.595	495.116	506.73	49
July	GmWMC042	G07S09	41.2325	82.465	123.697	164.93	173.109	230.36	330.49	363.068	393.71	404.699	49
July	GmWMC042	G07S10	39.6575	79.315	118.973	158.63	170.304	252.02	355.22	408.172	409.68	421.163	49
July	GmJMC112	G07S11	70.44	140.88	211.32	281.76	317.969	427.16	557.64	630.2	689.1	694.266	55
July	GmJMC112	G07S12	62.3375	124.675	187.013	249.35	302.156	372.69	541.5	574.7	699.2	710.517	55
July	GmWMC115	G07S13	53.9975	107.995	161.992	215.99	271.786	364.09	462.08	664.57	664.57	677.03	42
July	GmWMC115	G07S14	46.8575	93.715	140.572	187.43	224.774	304.32	381.16	533.378	607.97	607.97	42
July	GmJMC025	G07S15	67.05	134.1	201.15	268.2	331.75	422.61	501.46	520.51	554.91	554.91	42
July	GmJMC025	G07S16	64.255	128.51	192.765	257.02	314.041	391.89	459.94	499.613	551.63	561.95	42
July	GmWMC084	G07S17	51.0675	102.135	153.203	204.27	209.47	239.64	344.35	496.348	542.29	544.547	49
July	GmWMC084	G07S18	43.5725	87.145	130.717	174.29	195.949	249.63	392.26	477.683	522.75	541.504	49
July	MISUZU	G07S19	52.985	105.97	158.955	211.94	297.262	400.74	491.45	542.045	579.907	605	49
July	MISUZU	G07S20	67.3225	134.645	201.968	269.29	334.025	424.99	491.45	557.302	569.06	577.054	49
July	GmWMC115	G07S21	36.975	73.95	110.925	147.9	212.91	293.41	451.2	530.357	580.303	581.46	42
July	GmWMC115	G07S22	48.98	97.96	146.94	195.92	241.107	316.2	464.55	515.645	627.28	635.794	42
July	HOJAK	G07S23	36.2375	72.475	108.712	144.95	166.55	212.26	350.21	366.577	416.463	482.22	55
July	HOJAK	G07S24	47.69	95.38	143.07	190.76	223.731	307.95	416.76	454.82	478.734	505.817	49
July	GmJMC137	G07S25	48.83	97.66	146.49	195.32	219.639	305.45	427.15	521.458	642.916	730.506	61
July	GmJMC137	G07S26	46.645	93.29	139.935	186.58	224.401	278.45	389.84	480.658	578.904	705.986	61
July	GmJMC039	G07S27	73.86	147.72	221.58	295.44	311.166	421.25	532.71	532.71	533.704	545.927	49
July	GmJMC039	G07S28	64.8775	129.755	194.633	259.51	315.285	442.3	560.12	609.38	614.254	631.609	49
July	GmJMC093	G07S29	51.4025	102.805	154.207	205.61	257.564	331.37	426.74	532	587.631	631.964	55
July	GmJMC093	G07S30	56.61	113.22	169.83	226.44	281.184	356.11	457.69	588.475	616.699	670.57	55
July	GmJMC112	G07S31	60.0025	120.005	180.007	240.01	291.34	385.56	469.56	583.122	633.81	680.01	55
July	GmJMC112	G07S32	52.555	105.11	157.665	210.22	284.32	356.77	510.36	595.762	646.94	688.74	55
July	GmJMC058	G07S33	49.78	99.56	149.34	199.12	269.725	339.69	408.52	461.84	486.969	541.819	55
July	GmJMC058	G07S34	54.53	109.06	163.59	218.12	237.905	300.17	413.07	464.09	470.801	520.523	55
July	GmJMC025	G07S35	64.4575	128.915	193.373	257.83	337.185	451.18	547.35	552.93	552.93	570.299	42
July	GmJMC025	G07S36	67.4875	134.975	202.462	269.95	354.346	470.8	562.5	562.5	577.723	629.066	42
July	L323	G07S37	55.4825	110.965	166.447	221.93	285.189	353.29	478.33	567.933	716.319	796.307	75
July	L323	G07S38	57.29	114.58	171.87	229.16	304.02	388.16	531.77	638.058	801.101	935.149	75
July	GmJMC059	G07S39	57.705	115.41	173.115	230.82	277.183	369.32	475.12	495.663	515.127	524.536	49
July	GmJMC059	G07S40	47.9125	95.825	143.737	191.65	225.73	319.53	438.75	447.782	470.16	512.21	49
July	5002T	G07S41	41.71	83.42	125.13	166.84	219.124	287.33	428.3	483.31	483.31	490.456	49
July	5002T	G07S42	50.195	100.39	150.585	200.78	251.205	322.85	426.09	474.512	494.97	500.57	49
July	GmWMC071	G07S43	51.41	102.82	154.23	205.64	272.966	358.13	505.56	582.988	599.88	628.24	55
July	GmWMC071	G07S44	59.88	119.76	179.64	239.52	274.936	371.37	506.62	603.15	609.179	634.681	55
July	GmJMC041	G08S44	60.0075	120.015	180.022	240.03	323.734	408.95	525.66	544.01	544.01	553.327	42
July	GmJMC041	G08S43	49.295	98.59	147.885	197.18	280.821	373.09	428.81	494.18	499.969	521.1	42
July	GmJMC047	G08S42	52.735	105.47	158.205	210.94	264.956	346.34	479.4	486.095	519.57	521.464	49
July	GmJMC047	G08S41	62.3025	124.605	186.907	249.21	329.024	429.71	578.67	591.703	618.303	647.51	49
July	GmJMC004	G08S40	55.3675	110.735	166.103	221.47	367.646	390.93	493.03	494.828	508.68	520.83	42
July	GmJMC004	G08S39	62.155	124.31	186.465	248.62	319.104	391.16	507.53	524.44	535.346	562.61	42
July	GmJMC003	G08S38	48.9075	97.815	146.722	195.63	308.422	419.74	491.06	491.06	491.06	495.28	42
July	GmJMC003	G08S37	67.5675	135.135	202.703	270.27	367.023	422.41	465.01	466.81	470.796	484.303	42
July	GmJMC149	G08S36	46.3875	92.775	139.163	185.55	273.043	371.83	582.11	599.513	713.624	781.36	61
July	GmJMC149	G08S35	58.4925	116.985	175.477	233.97	295.34	361.91	486.65	589.53	628.173	743.809	61
July	GmWMC042	G08S34	21.71	43.42	65.13	86.84	122.351	191.45	315.72	345.72	352.306	368.77	42
July	GmWMC042	G08S33	23.3625	46.725	70.0875	93.45	130.63	184.18	365.5	371.332	400.49	406.221	42
July	GmJMC184	G08S32	38.325	76.65	114.975	153.3	214.712	312.45	522.88	639.265	752.246	902.421	68
July	GmJMC184	G08S31	46.0075	92.015	138.023	184.03	260.187	357.33	505.01	623.112	719.274	827.744	68
July	GmJMC062	G08S30	38.3475	76.695	115.043	153.39	185.079	230.08	376.5	462.75	478.707	518.6	55
July	GmJMC062	G08S29	47.07	94.14	141.21	188.28	283.555	295.07	442.45	486.117	496.224	505.91	55
July	GmJMC051	G08S28	67.22	134.44	201.66	268.88	362.849	432.28	594.2	617.778	629.17	633.067	49
July	GmJMC051	G08S27	68.6325	137.265	205.897	274.53	348.575	440.1	563.21	576.59	582.996	599.01	49
July	GmJMC026	G08S26	60.4675	120.935	181.403	241.87	296.913	385.76	530.43	530.43	541.636	569.65	42
July	GmJMC026	G08S25	42.7725	85.545	128.317	171.09	220.03	325.59	443.82	469.95	477.319	500.631	49
July	GmJMC064	G08S24	58.8	117.6	176.4	235.2	310.285	422.11	571.78	571.78	574.129	580	42
July	GmJMC064	G08S23	62.79	125.58	188.37	251.16	329.155	450.01	572.95	572.95	581.441	603.573	42
July	GmJMC167	G08S22	53.36	106.72	160.08	213.44	248.62	367.27	516.83	625.023	763.699	930.69	61
July	GmJMC167	G08S21	50.005	100.01	150.015	200.02	270.157	364.15	558.48	687.24	800.199	936.814	61
July	GmJMC043	G08S20	53.6825	107.365	161.048	214.73	232.97	342.52	512.22	566.35	566.35	566.35	49
July	GmJMC043	G08S19	73.81	147.62	221.43	295.24	316.735	467.2	599.29	605.397	621.93	641.21	49
July	MISUZU	G08S18	50.5225	101.045	151.567	202.09	258.789	413.62	590.9	594.32	621.874	648.01	49
July	MISUZU	G08S17	59.1325	118.265	177.397	236.53	279.134	416.01	578.17	580.677	601.339	628.769	49
July	GmJMC077	G08S16	46.09	92.18	138.27	184.36	235.919	361	518.08	539.38	566.18	582.034	49
July	GmJMC077	G08S15	52.115	104.23	156.345	208.46	262.537	377.88	524.39	563.16	589.043	597.551	49
July	GmJMC078	G08S14	49.3875	98.775	148.162	197.55	244.212	355.67	551.01	559.932	574.99	576.079	49
July	GmJMC078	G08S13	49.91	99.82	149.73	199.64	223.474	325.07	500.41	500.513	503.027	508.02	49
July	GmJMC158	G08S12	38.435	76.87	115.305	153.74	185.267	305.79	438.77	519.065	572.17	661.609	68
July	GmJMC158	G08S11	49.005	98.01	147.015	196.02	219.264	340.53	463.41	495.088	569.119	728.781	61
July	GmJMC013	G08S10	40.25	80.5	120.75	161	201.657	314.9	446.5	446.5	454.68	475.13	49
July	GmJMC013	G08S09	46.73	93.46	140.19	186.92	255.081	323.55	421.75	458.468	468.61	472.416	49
July	GmWMC084	G08S08	24.9825	49.965	74.9475	99.93	161.986	223.63	380.72	456.74	461.769	475.351	49
July	GmWMC084	G08S07	33.03	66.06	99.09	132.12	168.967	229.85	379.08	433.812	455.77	457.861	49
July	GmJMC101	G08S06	40.9425	81.885	122.828	163.77	274.329	291.96	446.24	509.292	596.224	656.66	61
July	GmJMC101	G08S05	35.5625	71.125	106.687	142.25	211.29	264.14	426.73	471.872	578.813	619.946	61
July	GmJMC078	G08S04	44.02	88.04	132.06	176.08	206.226	284.04	391.37	456.42	456.42	456.42	49
July	GmJMC078	G08S03	42.6425	85.285	127.928	170.57	264.815	354.94	499.92	565.71	575.821	601.1	49
July	GmJMC043	G08S02	56.6875	113.375	170.062	226.75	253.301	373.92	502.77	531.19	531.19	542.07	49
July	GmJMC043	G08S01	60.185	120.37	180.555	240.74	323.413	357.1	498.67	517.4	517.4	536.366	49
July	GmJMC041	G09S01	70.195	140.39	210.585	280.78	385.33	426.35	496.52	498.14	506.24	531.211	42
July	GmJMC041	G09S02	75.5575	151.115	226.673	302.23	394.219	444.82	518.07	518.645	521.923	542.067	42
July	GmJMC059	G09S03	52.8	105.6	158.4	211.2	282.568	375.65	534.86	536.128	542.47	575.276	49
July	GmJMC059	G09S04	59.17	118.34	177.51	236.68	302.871	405.01	574.82	575.072	590.776	645.033	49
July	HOJAK	G09S05	43.88	87.76	131.64	175.52	209.31	304.3	434.62	470.09	479.53	520.29	49
July	HOJAK	G09S06	42.4825	84.965	127.448	169.93	204.873	269.01	394.48	455.3	472.56	537.567	49
July	GmJMC013	G09S07	39.325	78.65	117.975	157.3	193.146	253.6	370.63	396.2	401.594	423.329	49
July	GmJMC013	G09S08	33.055	66.11	99.165	132.22	183.224	256.4	393.22	409.963	415.58	425.651	49
July	GmJMC058	G09S09	50.195	100.39	150.585	200.78	215.699	309.91	380.32	420.63	447.13	463.919	55
July	GmJMC058	G09S10	56.1075	112.215	168.322	224.43	273.472	322.98	395.79	430.977	484.91	538.187	55
July	L323	G09S11	49.675	99.35	149.025	198.7	306.94	365.25	480.38	588.582	752.2	889.391	75
July	L323	G09S12	48.7925	97.585	146.377	195.17	267.225	370.58	524.49	611.523	750.98	838.713	75
July	GmJMC101	G09S13	52.9025	105.805	158.708	211.61	253.843	372.02	434.14	510.287	570.983	616.23	61
July	GmJMC101	G09S14	56.985	113.97	170.955	227.94	295.541	376.47	446.14	604.88	626.014	698.316	61
July	GmJMC025	G09S15	66.745	133.49	200.235	266.98	369.212	484.03	575.11	587.97	587.97	598.721	42
July	GmJMC025	G09S16	67.0825	134.165	201.248	268.33	351.96	459.48	555.12	555.528	559.416	582.584	42
July	GmJMC051	G09S17	66.2075	132.415	198.623	264.83	334.283	457.5	521.64	574.515	589.36	594.49	49
July	GmJMC051	G09S18	61.665	123.33	184.995	246.66	349.245	454.98	529.92	533.88	568.12	627.463	49
July	GmWMC042	G09S19	32.165	64.33	96.495	128.66	158.014	190.45	314.32	322.772	369.864	384.641	42
July	GmWMC042	G09S20	31.5175	63.035	94.5525	126.07	150.222	196.23	324.26	327.585	353.433	386.693	42
July	GmJMC137	G09S21	49.0875	98.175	147.263	196.35	280.942	322.47	440.63	607.16	648.471	768.976	68
July	GmJMC137	G09S22	48.19	96.38	144.57	192.76	264.6	370.65	462.5	602.195	675.39	797.627	68
July	GmJMC167	G09S23	50.73	101.46	152.19	202.92	259.599	339.6	487.41	595.837	710.687	866.23	61
July	GmJMC167	G09S24	45.03	90.06	135.09	180.12	247.956	329.9	441.89	557.303	674.09	818.409	61
July	GmJMC112	G09S25	54.13	108.26	162.39	216.52	260.145	370.01	487.54	624.417	686.894	723.204	55
July	GmJMC112	G09S26	64.2575	128.515	192.772	257.03	307.719	400.95	474.25	583.837	641.586	652.36	55
July	GmWMC115	G09S27	48.2	96.4	144.6	192.8	257.56	344.36	455.31	525.593	614.46	626.294	42
July	GmWMC115	G09S28	54.1275	108.255	162.382	216.51	286.296	381.68	459.39	561.288	603.23	609.244	42
July	GmJMC039	G09S29	77.0925	154.185	231.278	308.37	401.231	505.96	622.34	630.27	631.781	655.437	42
July	GmJMC039	G09S30	74.5125	149.025	223.537	298.05	400.517	466.37	615.87	638.98	660.074	713.273	42
July	GmWMC071	G09S31	54.4475	108.895	163.343	217.79	286.755	404.18	533.5	608.95	615.853	643.756	55
July	GmWMC071	G09S32	52.5175	105.035	157.552	210.07	284.589	346.6	480.92	522.602	539.611	564.7	49
July	GmJMC047	G09S33	54.5975	109.195	163.792	218.39	303.818	353.78	502.67	589.32	593.951	624.904	49
July	GmJMC047	G09S34	70.5925	141.185	211.777	282.37	349.661	398.32	532.34	575.833	595.101	629.98	49
July	GmJMC077	G09S35	50.935	101.87	152.805	203.74	280.095	332.63	473.61	639.7	651.683	691.214	49
July	GmJMC077	G09S36	60.3225	120.645	180.968	241.29	316.879	381.97	523.02	552.367	594.096	637.96	49
July	GmWMC084	G09S37	38.4475	76.895	115.343	153.79	265.756	267.62	379.34	484.853	508.031	536.081	49
July	GmWMC084	G09S38	35.345	70.69	106.035	141.38	192.364	254.2	383.89	478.097	478.78	510.114	49
July	GmJMC062	G09S39	60.215	120.43	180.645	240.86	259.256	301.16	413.22	552.7	571.44	621.853	55
July	GmJMC062	G09S40	53.16	106.32	159.48	212.64	265.465	280.13	386.59	518.28	518.28	528.357	55
July	GmJMC064	G09S41	72.0225	144.045	216.068	288.09	395.634	474.2	572.59	607.16	607.16	627.023	49
July	GmJMC064	G09S42	59.2625	118.525	177.788	237.05	355.848	416.52	520.38	528.1	528.1	554.569	49
July	GmJMC158	G09S43	36.5575	73.115	109.672	146.23	208.234	271.4	412.09	536.762	574.447	600.417	68
July	GmJMC158	G09S44	34.905	69.81	104.715	139.62	188.004	265.59	375.47	434.49	488.484	582.47	68
July	5002T	G10S44	42.4725	84.945	127.417	169.89	241.974	311.65	496.73	505.252	547.86	547.86	49
July	5002T	G10S43	35.575	71.15	106.725	142.3	258.844	271.68	449.1	487.65	487.65	493.756	49
July	GmJMC004	G10S42	55.9275	111.855	167.782	223.71	302.862	407.18	511.25	514.57	531.17	534.407	42
July	GmJMC004	G10S41	64.9875	129.975	194.962	259.95	334.534	435.5	503.37	511.847	554.23	560.956	42
July	GmJMC093	G10S40	53.99	107.98	161.97	215.96	309.074	388.2	515.88	636.327	660.56	681.749	55
July	GmJMC093	G10S39	50.1125	100.225	150.337	200.45	290.299	332.64	519.07	678.258	703	715.16	55
July	GmJMC149	G10S38	47.495	94.99	142.485	189.98	268.556	344.48	495.45	656.227	676.567	679.21	61
July	GmJMC149	G10S37	49.9725	99.945	149.917	199.89	309.954	378.93	481.8	553.275	618.844	781.213	61
July	GmJMC003	G10S36	70.045	140.09	210.135	280.18	345.244	423.25	442.02	483.72	486.631	559.639	42
July	GmJMC003	G10S35	74.325	148.65	222.975	297.3	422.129	489.18	489.18	493.558	521.27	535.82	42
July	GmJMC184	G10S34	64.63	129.26	193.89	258.52	353.435	409.54	571.99	746.89	893.383	1040.74	68
July	GmJMC184	G10S33	65.42	130.84	196.26	261.68	334.659	360.76	558.05	727.913	813.723	958.281	68
July	MISUZU	G10S32	55.5375	111.075	166.612	222.15	363.794	403.09	574.95	621.33	621.33	765.173	49
July	MISUZU	G10S31	61.8125	123.625	185.437	247.25	330.348	414.4	545.37	616.51	619.781	638.986	49
July	GmJMC026	G10S30	57.9375	115.875	173.812	231.75	302.293	386.31	517.86	565.64	571.237	586.63	42
July	GmJMC026	G10S29	49.425	98.85	148.275	197.7	283.509	386.54	515.47	575.17	589.139	624.06	42
August	GmJMC003	G11S01	78.0333	156.067	234.1	326.87	328.839	410.109	600.98	600.98	600.98	611.82	33
August	GmJMC003	G11S02	66.7567	133.513	200.27	281.025	340.026	395.59	399.441	413.653	425.299	428.633	27
August	GmJMC004	G11S03	77.1	154.2	231.3	289.623	337.184	346.81	376.3	397.58	409.28	409.28	27
August	GmJMC004	G11S04	68.9667	137.933	206.9	260.91	321.197	348.409	358.891	373.7	374.4	374.4	27
August	GmJMC013	G11S05	52.6167	105.233	157.85	210.657	292.024	349.584	360.83	376.899	401.07	401.07	33
August	GmJMC013	G11S06	45.83	91.66	137.49	175.307	247.077	322.19	357.487	373.73	379.956	395.52	33
August	GmJMC026	G11S07	67.62	135.24	202.86	314.832	384.607	445.837	461.527	468.541	472.97	473.773	33
August	GmJMC026	G11S08	56.8667	113.733	170.6	258.067	329.52	410.013	418.48	424.38	424.38	424.38	33
August	GmJMC039	G11S09	NA	NA	NA	NA	NA	NA	NA	NA	NA	NA	NA
August	GmJMC039	G11S10	68.6467	137.293	205.94	311.153	350.691	378.317	396.117	423.564	438.7	440.1	33
August	GmJMC041	G11S11	61.32	122.64	183.96	264.42	351.52	415.27	432.664	476.15	476.15	479.956	33
August	GmJMC041	G11S12	40.9733	81.9467	122.92	216.142	286.314	385.85	391.767	406.56	406.56	406.56	40
August	GmJMC043	G11S13	48.8133	97.6267	146.44	209.85	239.736	314.45	323.873	347.43	347.43	347.43	40
August	GmJMC043	G11S14	56.4333	112.867	169.3	252.683	326.689	411.781	450.776	458.44	462.246	479.469	33
August	GmJMC047	G11S15	NA	NA	NA	NA	NA	NA	NA	NA	NA	NA	NA
August	GmJMC047	G11S16	73.9267	147.853	221.78	288.382	353.457	433.626	486.659	502.83	504.65	509.2	40
August	GmJMC051	G11S17	69.0133	138.027	207.04	279.683	338.271	428.516	455.339	456.36	463.1	479.95	33
August	GmJMC051	G11S18	64.4433	128.887	193.33	277.597	315.671	370.314	428.4	442.9	442.9	442.9	33
August	GmJMC058	G11S19	45.2633	90.5267	135.79	187.1	223.54	274.916	334.107	347.55	347.55	351.779	40
August	GmJMC058	G11S20	43.5867	87.1733	130.76	198.545	222.319	283.413	305.463	306.07	306.07	306.07	40
August	GmJMC059	G11S21	59.79	119.58	179.37	305.025	380.666	462.33	467.999	495.464	528.7	528.7	33
August	GmJMC059	G11S22	53.41	106.82	160.23	288.167	378.839	455.56	464.709	487.58	491.031	503.937	33
August	GmJMC062	G11S23	52.8267	105.653	158.48	257.84	292.657	375.7	375.7	408.386	490.1	490.1	40
August	GmJMC062	G11S24	62.62	125.24	187.86	288.703	318.203	377.147	417.74	443.386	507.5	507.5	40
August	GmJMC064	G11S25	82.8733	165.747	248.62	362.962	421.876	452.367	504.81	521.364	562.75	562.75	33
August	GmJMC064	G11S26	78.2967	156.593	234.89	329.61	401.87	484.52	484.52	492.894	513.83	513.83	33
August	GmJMC077	G11S27	52.6933	105.387	158.08	255.187	339.33	457.73	461.893	472.3	474.891	481.893	40
August	GmJMC077	G11S28	59.9033	119.807	179.71	252.96	322.339	387.91	394.359	415.523	428.13	428.13	40
August	GmJMC078	G11S29	62.4767	124.953	187.43	310.478	373.357	444.2	444.2	446.143	456.5	470.25	40
August	GmJMC078	G11S30	65.0867	130.173	195.26	289.905	361.55	461.35	461.35	476.153	515.634	521.82	33
August	GmJMC093	G11S31	57.7933	115.587	173.38	258.577	304.626	357.937	378.93	390.216	419.061	420.64	40
August	GmJMC093	G11S32	59.36	118.72	178.08	248.582	320.576	379.744	460.88	470.011	492.84	500.369	40
August	GmJMC101	G11S33	60.2533	120.507	180.76	282.578	334.51	414.274	491.457	512.24	533.887	535.687	47
August	GmJMC101	G11S34	52.2933	104.587	156.88	287.105	320.089	412.177	530.47	542.047	575.087	585.33	47
August	GmJMC137	G11S35	58.91	117.82	176.73	242.207	303.973	431.196	512.451	551.567	593.52	619.42	47
August	GmJMC137	G11S36	64.3133	128.627	192.94	293.417	354.2	459.681	557.293	605.884	631.24	637.54	47
August	GmJMC149	G11S37	77.8333	155.667	233.5	325.517	374.079	456.01	546.476	587.564	601.713	616.901	40
August	GmJMC149	G11S38	60.44	120.88	181.32	267.243	362.28	485.977	563.564	573.8	573.8	574.211	40
August	GmJMC158	G11S39	55.3733	110.747	166.12	227.025	302.797	415.67	515.084	582.87	646.431	689.71	47
August	GmJMC158	G11S40	48.8733	97.7467	146.62	248.977	339.566	464.071	551.914	621.314	672.623	743.93	47
August	GmJMC167	G11S41	69.0367	138.073	207.11	279.55	389.18	539.924	638.923	660.176	742.911	828.84	47
August	GmJMC167	G11S42	58.98	117.96	176.94	241.842	339.324	468.57	561.199	663.743	725.223	765.03	47
August	GmJMC184	G11S43	71.43	142.86	214.29	323.03	427.209	563.699	748.44	820.744	922.226	988.691	47
August	GmJMC184	G11S44	77.4067	154.813	232.22	336.002	414.366	550.23	692.469	759.94	759.94	759.94	47
August	HOJAK	G12S30	52.5633	105.127	157.69	269.36	304.246	401.829	427.75	430.759	439.9	455.941	40
August	HOJAK	G12S29	51.5167	103.033	154.55	272.602	339.743	427.309	470.934	473.07	473.07	482.764	40
August	5002T	G12S28	58.0433	116.087	174.13	271.812	366.431	488.897	508.74	508.74	513.254	530.663	40
August	5002T	G12S27	49.8033	99.6067	149.41	250.262	340.957	478.057	486.2	486.2	487.377	490.371	40
August	L323	G12S26	69.5167	139.033	208.55	322.437	431.027	587.896	686.22	741.709	772.719	780.94	54
August	L323	G12S25	34.2133	68.4267	102.64	258.62	332.301	482.86	583.717	644.721	690	692.037	54
August	GmWMC071	G12S24	57.08	114.16	171.24	297.692	345.454	427.724	484.31	490.316	505.33	518.179	40
August	GmWMC071	G12S23	62.1267	124.253	186.38	299.373	394.924	472.499	519.97	533.173	566.46	572.717	40
August	GmWMC042	G12S22	26.6233	53.2467	79.87	196.217	245.64	376.921	440.5	440.5	441.2	442.95	27
August	GmWMC042	G12S21	37.3267	74.6533	111.98	184.288	257.369	347.07	387.02	388.646	397.144	408.23	27
August	GmJMC112	G12S20	61.3267	122.653	183.98	281.677	358.936	522.909	621.43	630.333	652.59	667.37	40
August	GmJMC112	G12S19	68.3967	136.793	205.19	323.842	397.827	535.9	596.85	606.084	629.399	634.933	40
August	GmWMC115	G12S18	51.35	102.7	154.05	259.003	316.749	496.017	634.01	635.981	640.91	640.91	40
August	GmWMC115	G12S17	55.87	111.74	167.61	266.545	318.953	478.833	569.89	570.624	572.46	572.46	40
August	GmJMC025	G12S16	69.8067	139.613	209.42	292.788	385.404	478.117	512.56	514.403	519.01	523.281	33
August	GmJMC025	G12S15	77.25	154.5	231.75	321.72	347.526	429.166	471.98	482.377	511.716	532.72	33
August	GmWMC084	G12S14	42.5067	85.0133	127.52	209.468	293.456	417.464	448.45	448.45	455.87	494.74	33
August	GmWMC084	G12S13	40.9233	81.8467	122.77	208.94	253.56	376.787	405.98	405.98	407.786	423.354	33
August	MISUZU	G12S12	61.1733	122.347	183.52	251.617	335.716	414.8	444.6	450.943	466.8	485.431	33
August	MISUZU	G12S11	65.3333	130.667	196	281.11	311.133	392.744	409.13	418.399	441.57	459.453	33
August	GmWMC115	G12S10	57.2333	114.467	171.7	259.818	370.2	570.18	673.63	673.63	673.63	674.047	33
August	GmWMC115	G12S09	55.9967	111.993	167.99	248.475	337.456	517.413	628.917	629.91	629.91	643.739	33
August	HOJAK	G12S08	49.05	98.1	147.15	255.692	314.627	428.239	436.16	443.103	460.46	489.874	33
August	HOJAK	G12S07	58.5467	117.093	175.64	285.375	342.566	456.73	456.73	459.23	467.966	487.031	40
August	GmJMC137	G12S06	53.51	107.02	160.53	242.037	327.263	463.277	556.17	562.019	576.64	596.56	40
August	GmJMC137	G12S05	55.32	110.64	165.96	261.36	324.75	460.749	536.12	554.48	611.54	640.54	40
August	GmJMC039	G12S04	68.4133	136.827	205.24	321.957	369.896	405.504	422.216	422.78	422.78	439.2	33
August	GmJMC039	G12S03	79.3167	158.633	237.95	339.858	378.859	393.996	431.16	431.16	431.16	445.423	33
August	GmJMC093	G12S02	53.2133	106.427	159.64	239.785	294.984	417.993	437.941	445.17	451.476	471.22	40
August	GmJMC093	G12S01	50.0667	100.133	150.2	223.725	292.051	368.73	441.53	443.53	443.53	455.176	40
August	GmJMC112	G13S01	58.2567	116.513	174.77	280.845	343.277	462.221	528.6	541.283	572.99	618.216	40
August	GmJMC112	G13S02	67.4733	134.947	202.42	247.682	350.28	495.12	581.97	612.821	689.95	689.95	40
August	GmJMC058	G13S03	46.3233	92.6467	138.97	212.312	258.199	338.023	378.03	379.547	383.34	400.263	33
August	GmJMC058	G13S04	41.5467	83.0933	124.64	179.082	238.367	320.063	327.57	335.784	356.32	378.311	33
August	GmJMC025	G13S05	62.8467	125.693	188.54	296.762	378.293	461.589	468.52	473.42	475.12	499.953	40
August	GmJMC025	G13S06	64.3067	128.613	192.92	293.545	383.397	481.307	508.1	508.1	508.1	521.057	33
August	L323	G13S07	59.3233	118.647	177.97	268.182	424.83	614.534	704.554	787.01	856.99	893.69	54
August	L323	G13S08	62.08	124.16	186.24	264.78	408.137	610.237	741.17	788.051	819.98	896.48	54
August	GmJMC059	G13S09	53.4	106.8	160.2	287.497	353.797	429.216	485.78	485.78	491.806	509.459	33
August	GmJMC059	G13S10	57.3867	114.773	172.16	313.41	364.576	422.836	481.2	481.2	481.2	491.794	33
August	5002T	G13S11	40.23	80.46	120.69	241.612	313.921	452.049	475.17	475.17	484.61	516.927	40
August	5002T	G13S12	49.9033	99.8067	149.71	241.267	325.963	441.64	504.19	504.19	507.359	530.511	40
August	GmWMC071	G13S13	47.1467	94.2933	141.44	268.602	339.567	445.113	492.361	504.84	504.84	516.334	40
August	GmWMC071	G13S14	47.5767	95.1533	142.73	234.022	355.107	472.55	472.55	472.55	472.55	480.553	40
August	GmJMC041	G13S15	63.2533	126.507	189.76	286.712	387.321	456.961	471.557	473.6	475.003	486.024	33
August	GmJMC041	G13S16	64.4567	128.913	193.37	288.9	372.784	461.37	461.37	467.059	485.494	500.001	33
August	GmJMC047	G13S17	63.31	126.62	189.93	282.72	415.469	555.273	592.841	604.37	604.559	605.03	40
August	GmJMC047	G13S18	66.2833	132.567	198.85	304.085	430.503	585.61	598.321	630.1	630.1	648.674	40
August	GmJMC004	G13S19	71.8267	143.653	215.48	317.928	392.816	456.93	464.324	487.15	498	508.906	33
August	GmJMC004	G13S20	63.85	127.7	191.55	279.108	331.926	365.471	402.479	431.05	431.05	437.833	27
August	GmJMC003	G13S21	72.8633	145.727	218.59	304.707	416.03	477.88	477.88	489.151	518.773	525.4	33
August	GmJMC003	G13S22	70.65	141.3	211.95	335.477	374.651	420.141	443.873	460.477	465.883	472.54	33
August	GmJMC149	G13S23	73.4333	146.867	220.3	270.122	381.5	491.256	612.6	661.55	666.83	680.03	40
August	GmJMC149	G13S24	41.21	82.42	123.63	197.29	220.25	299.661	368.487	405.38	411.38	416.749	47
August	GmWMC042	G13S25	35.9033	71.8067	107.71	195.148	268.873	380.084	426.97	426.97	436.67	460.92	27
August	GmWMC042	G13S26	30.4333	60.8667	91.3	159.072	217.821	298.756	343.02	343.02	343.02	353.523	27
August	GmJMC184	G13S27	59.8067	119.613	179.42	266.882	365.993	508.751	673.121	764.547	811.514	865.2	47
August	GmJMC184	G13S28	64.3367	128.673	193.01	260.157	403.949	587.426	697.94	726.529	798	802.823	47
August	GmJMC062	G13S29	63.4467	126.893	190.34	267.145	308.974	414.966	452.73	454.053	459.406	464.52	40
August	GmJMC062	G13S30	69.67	139.34	209.01	275.84	348.604	467.891	496.077	496.22	496.22	504.846	40
August	GmJMC051	G14S30	65.3967	130.793	196.19	275.173	319.006	364.417	418.16	421.149	428.62	436.543	40
August	GmJMC051	G14S29	79.83	159.66	239.49	306.82	364.876	395.059	447.314	464.4	464.4	472.191	33
August	GmJMC026	G14S28	58.11	116.22	174.33	258.715	343.23	449.969	477.19	477.19	480.99	494.053	33
August	GmJMC026	G14S27	68.9933	137.987	206.98	277.678	377.706	488.767	527.76	527.76	527.76	543.574	33
August	GmJMC064	G14S26	71.4633	142.927	214.39	282.44	367.506	417.11	484.22	489.87	489.87	503.264	33
August	GmJMC064	G14S25	53.7033	107.407	161.11	269.593	289.706	359.326	408.09	408.09	408.09	424.921	33
August	GmJMC167	G14S24	55.7933	111.587	167.38	256.305	327.741	435.069	589.499	693.137	722.18	754.763	47
August	GmJMC167	G14S23	33.0533	66.1067	99.16	183.737	253.601	356.877	454.517	526.943	577.4	604.84	47
August	GmJMC043	G14S22	58.0533	116.107	174.16	228.203	322.56	375.644	380.41	390.86	395.351	434.266	33
August	GmJMC043	G14S21	56.5133	113.027	169.54	218.302	344.506	437.059	471.28	479.083	498.59	518.279	33
August	MISUZU	G14S20	60.6333	121.267	181.9	247.727	287.946	349.48	419.03	433.419	469.39	482.681	33
August	MISUZU	G14S19	71.0167	142.033	213.05	265.257	368.467	431.123	437.28	437.28	443.997	477.264	33
August	GmJMC077	G14S18	55.8333	111.667	167.5	260.178	357.67	442.7	517.15	517.15	526.13	548.58	40
August	GmJMC077	G14S17	57.5767	115.153	172.73	229.608	341.33	421.807	482.5	482.5	483.674	498.816	40
August	GmJMC078	G14S16	56.5233	113.047	169.57	233.097	305.417	358.563	430.57	430.57	444.193	478.25	40
August	GmJMC078	G14S15	60.3333	120.667	181	254.003	361.263	427.257	525.1	525.1	525.1	531.517	40
August	GmJMC158	G14S14	32.87	65.74	98.61	198.798	315.394	495.051	638.561	664.39	664.39	664.39	47
August	GmJMC158	G14S13	38.6533	77.3067	115.96	157.247	252.487	387.973	566	587.05	596.319	641.104	47
August	GmJMC013	G14S12	41.52	83.04	124.56	212.408	279.169	381.947	435.34	435.34	439.803	469.514	33
August	GmJMC013	G14S11	32.93	65.86	98.79	194.137	268.757	344.7	378.1	382.85	382.85	390.15	33
August	GmWMC084	G14S10	31.72	63.44	95.16	155.717	226.929	315.766	432.68	432.68	432.68	432.68	33
August	GmWMC084	G14S09	35.61	71.22	106.83	206.083	257.606	340.747	400.44	400.44	400.44	400.44	33
August	GmJMC101	G14S08	51.6267	103.253	154.88	259.817	339.221	424.386	531.85	531.85	531.85	553.139	47
August	GmJMC101	G14S07	34.17	68.34	102.51	247.732	301.513	423.681	530.21	537.601	556.08	570.203	47
August	GmJMC078	G14S06	48.02	96.04	144.06	244.002	336.63	418.989	481.01	486.133	498.94	503.811	33
August	GmJMC078	G14S05	51.37	102.74	154.11	241.7	306.451	379.636	454.15	454.15	454.15	468.236	33
August	GmJMC043	G14S04	50.34	100.68	151.02	202.743	270.64	327.369	412.44	416.583	428.177	431.27	33
August	GmJMC043	G14S03	67.7567	135.513	203.27	252.408	350.189	404.394	477.48	477.48	477.48	483.94	33
August	GmJMC041	G14S02	70.6833	141.367	212.05	286.348	335.863	377.411	454.89	455.427	456.77	457.424	33
August	GmJMC041	G14S01	56.9667	113.933	170.9	254.435	307.356	371.551	439.88	439.88	443.243	456.556	33
August	GmJMC059	G15S01	50.9	101.8	152.7	255.192	295.527	323.803	386.79	431.24	431.24	437.726	40
August	GmJMC059	G15S02	55.5033	111.007	166.51	248.797	296.58	332.814	425.989	432.46	432.46	432.791	33
August	HOJAK	G15S03	53.26	106.52	159.78	259.755	309.569	367.023	411.98	411.98	411.98	411.98	40
August	HOJAK	G15S04	55.98	111.96	167.94	254.162	307.829	370.776	445.59	447.093	450.85	450.85	40
August	GmJMC013	G15S05	41.7967	83.5933	125.39	278.215	299.73	346.141	414.42	414.42	414.6	415.05	33
August	GmJMC013	G15S06	37.82	75.64	113.46	179.382	270.353	355.444	367.78	377.049	400.22	400.22	33
August	GmJMC058	G15S07	41.6867	83.3733	125.06	223.292	239.766	302.204	360.39	365.01	376.56	378.694	40
August	GmJMC058	G15S08	39.8167	79.6333	119.45	172.075	234.244	293.213	326.92	326.92	326.92	335.191	40
August	L323	G15S09	50.0567	100.113	150.17	236.91	356.9	485.71	611.499	661.537	763.399	808.703	54
August	L323	G15S10	53.5433	107.087	160.63	216.965	323.473	448.536	609.697	649.727	670.841	700.024	54
August	GmJMC101	G15S11	54.02	108.04	162.06	244.588	330.864	421.663	517.477	541.62	541.62	552.449	47
August	GmJMC101	G15S12	51.3833	102.767	154.15	221.473	282.043	337.711	435.801	500.33	500.33	504.204	47
August	GmJMC025	G15S13	69.3233	138.647	207.97	288.648	328.751	353.329	375.744	393.98	393.98	395.177	33
August	GmJMC025	G15S14	76.4433	152.887	229.33	303.988	367.83	390.516	450.219	457.69	457.69	467.847	33
August	GmJMC051	G15S15	70.66	141.32	211.98	289.057	336.79	353.304	394.59	400.21	414.26	430.337	33
August	GmJMC051	G15S16	64.7533	129.507	194.26	265.977	352.66	385.806	468.67	469.136	470.3	476.706	33
August	GmWMC042	G15S17	39.28	78.56	117.84	184.547	272.831	311.511	347.469	430.79	430.79	435.99	27
August	GmWMC042	G15S18	28.3467	56.6933	85.04	158.213	214.833	266.27	322.896	347.71	347.71	347.71	27
August	GmJMC137	G15S19	46.72	93.44	140.16	222.38	320.936	407.013	560.797	604.24	610.603	634.636	40
August	GmJMC137	G15S20	52.7267	105.453	158.18	218.193	302.277	408.519	528.663	543.406	555.12	555.511	40
August	GmJMC167	G15S21	28.49	56.98	85.47	188.12	202.763	287.093	430.283	523.333	609.061	628.193	47
August	GmJMC167	G15S22	48.52	97.04	145.56	236.7	297.22	374.65	542.334	640.849	704.42	716.989	47
August	GmJMC112	G15S23	77.26	154.52	231.78	285.495	365.874	450.65	563.5	571.569	591.74	599.72	40
August	GmJMC112	G15S24	68.88	137.76	206.64	273.803	366.659	461.82	542.92	551.591	573.27	573.27	40
August	GmWMC115	G15S25	59.0667	118.133	177.2	259.202	298.006	395.506	524.703	529.66	529.66	542.88	33
August	GmWMC115	G15S26	49.8533	99.7067	149.56	226.117	328.291	457.554	566.39	573.896	592.66	599.626	33
August	GmJMC039	G15S27	79.49	158.98	238.47	320.398	324.59	364.993	466	466	467.403	475.701	33
August	GmJMC039	G15S28	71.18	142.36	213.54	275.668	308.444	331.547	384.09	390.213	405.52	417.197	33
August	GmWMC071	G15S29	69.03	138.06	207.09	307.793	348.234	391.527	482.42	491.377	513.77	519.25	40
August	GmWMC071	G15S30	59.8567	119.713	179.57	251.805	324.599	415.686	498.6	521.183	577.64	587.637	40
August	GmJMC047	G16S30	71.86	143.72	215.58	260.977	354.971	452.079	542.9	542.9	542.9	548.571	40
August	GmJMC047	G16S29	67.84	135.68	203.52	303.232	391.659	485.01	567.22	571.62	571.62	575.166	40
August	GmJMC077	G16S28	66.86	133.72	200.58	269.605	326.78	361.78	449.28	449.28	455.197	469.99	40
August	GmJMC077	G16S27	54.24	108.48	162.72	258.623	320.581	372.639	428.46	428.46	428.46	440.791	33
August	GmWMC084	G16S26	54.4833	108.967	163.45	225.098	291.35	373.907	473.05	473.05	475.841	482.82	33
August	GmWMC084	G16S25	49.6533	99.3067	148.96	216.512	268.464	348.924	422.074	430.11	430.11	438.044	33
August	GmJMC062	G16S24	58.3133	116.627	174.94	225.172	278.217	347.356	405.384	406.42	407.006	412.484	40
August	GmJMC062	G16S23	48.7467	97.4933	146.24	240.57	303.831	375.214	391.69	408.79	412.324	421.16	40
August	GmJMC064	G16S22	58.63	117.26	175.89	308.468	361.813	427.07	455.857	455.95	455.95	457.181	33
August	GmJMC064	G16S21	62.6333	125.267	187.9	263.965	321.356	360.541	403.72	403.72	403.72	415.58	33
August	GmJMC158	G16S20	35.5033	71.0067	106.51	210.115	279.473	398.33	518.449	529.526	541.916	552.629	47
August	GmJMC158	G16S19	27.0567	54.1133	81.17	206.483	238.623	314.251	404.481	473.181	519.61	534.013	47
August	5002T	G16S18	48.1333	96.2667	144.4	239.168	273.687	327.071	458.186	469.15	472.739	481.71	40
August	5002T	G16S17	45.1167	90.2333	135.35	261.255	282.261	345.384	444.87	445.55	447.25	456.096	40
August	GmJMC004	G16S16	51.1433	102.287	153.43	282.202	316.56	347.631	425.31	431.964	448.6	467.934	33
August	GmJMC004	G16S15	60.0867	120.173	180.26	298.725	345.4	379.146	463.51	463.51	465.63	470.93	33
August	GmJMC093	G16S14	49.5733	99.1467	148.72	242.155	307.383	404.73	481.83	482.276	483.39	483.39	40
August	GmJMC093	G16S13	57.7933	115.587	173.38	272.213	319.106	400.594	487.28	487.28	492.669	506.14	40
August	GmJMC149	G16S12	56.3667	112.733	169.1	227.54	254.703	362.904	470.114	486.3	490.583	511.504	40
August	GmJMC149	G16S11	39.3167	78.6333	117.95	221.355	303.081	419.837	548.974	556.96	556.96	559.54	40
August	GmJMC003	G16S10	68.6967	137.393	206.09	289.36	357.91	383.21	446.46	454.429	474.35	474.35	27
August	GmJMC003	G16S09	57.37	114.74	172.11	287.623	359.164	381.836	399.936	404.65	404.841	409.92	27
August	GmJMC184	G16S08	50.2867	100.573	150.86	198.727	286.833	416.339	568.989	666.957	730.45	770.121	47
August	GmJMC184	G16S07	53.8833	107.767	161.65	234.62	352.94	505.957	667.411	757.19	757.19	782.087	47
August	MISUZU	G16S06	60.6233	121.247	181.87	234.827	293.107	348.61	421.76	421.76	428.68	445.98	33
August	MISUZU	G16S05	51.7233	103.447	155.17	238.427	284.876	334.523	381.98	381.98	381.98	388.694	33
August	GmJMC026	G16S04	54.8433	109.687	164.53	228.78	236.9	276.166	323.58	323.58	325.554	332.619	33
August	GmJMC026	G16S03	53.5567	107.113	160.67	248.882	308.704	368.109	427.78	427.78	433.969	449.44	33

## Sheet: KF2020
Supplementary Data 7. Phenotypic data of soybean sown at Kazusa field in 2020
Sowing time	Accession ID	Field code	Weekly plant height based on 7 days (mm)										Flowering time (days)
			1st week	2nd week	3rd week	4th week	5th week	6th week	7th week	8th week	9th week	10th week
June	GmJMC112	R01C01	NA	NA	NA	NA	NA	NA	NA	NA	NA	NA	NA
June	MISUZU	R01C02	21.6667	43.3333	65	70	91.875	120	120	120	140	140	63
June	GmWMC042	R01C03	21.6667	43.3333	65	90	125	190	321.25	400	420	420	36
June	GmWMC115	R01C04	35	70	105	105	214.375	270	278.75	297.143	300	300	36
June	5002T	R01C05	46.6667	93.3333	140	200	287.5	370	422.5	430	450	450	42
June	HOJAK	R01C06	36.6667	73.3333	110	160	221.25	290	342.5	350	350	350	42
June	GmJMC003	R01C07	53.3333	106.667	160	220	290	300	300	308.571	310	310	36
June	GmJMC004	R01C08	53.3333	106.667	160	250	293.75	330	347.5	350	350	350	36
June	GmJMC013	R01C09	NA	NA	NA	NA	NA	200	200	208.571	210	210	48
June	GmJMC025	R01C10	53.3333	106.667	160	250	337.5	380	397.5	400	410	410	42
June	GmJMC026	R01C11	50	100	150	220	316.25	360	395	408.571	410	410	42
June	GmJMC039	R01C12	60	120	180	260	347.5	440	440	448.571	450	450	42
June	GmJMC041	R01C13	NA	NA	NA	NA	NA	NA	NA	NA	NA	NA	NA
June	GmJMC043	R01C14	45	90	135	180	232.5	270	270	270	270	270	42
June	GmJMC047	R01C15	56.6667	113.333	170	190	260	320	363.75	370	370	370	42
June	GmJMC051	R01C16	55	110	165	190	251.25	290	307.5	310	330	330	50
June	GmJMC058	R01C17	48.3333	96.6667	145	200	270	320	355	394.286	400	400	50
June	GmJMC059	R01C18	46.6667	93.3333	140	180	267.5	380	380	414.286	450	450	42
June	GmJMC062	R01C19	60	120	180	220	298.75	410	480	490	530	530	50
June	GmJMC064	R01C20	45	90	135	220	333.75	380	388.75	390	400	400	42
June	GmJMC077	R01C21	NA	NA	NA	NA	NA	NA	NA	NA	NA	NA	NA
June	GmJMC078	R01C22	36.6667	73.3333	110	131	187	274	326.5	334	374	374	50
June	GmJMC093	R01C23	NA	NA	NA	NA	NA	NA	NA	NA	NA	NA	NA
June	GmJMC101	R01C24	30	60	90	140	192.5	250	320	372.857	480	480	57
June	GmJMC137	R01C25	NA	NA	NA	NA	NA	220	237.5	308.571	390	425	75
June	GmJMC149	R01C26	46.6667	93.3333	140	230	335	470	548.75	611.429	650	650	50
June	GmJMC158	R01C27	35	70	105	155	229.375	300	343.75	470	600	757.5	57
June	GmJMC167	R01C28	43.3333	86.6667	130	160	238.75	330	443.75	545.714	680	846.25	57
June	GmJMC184	R02C01	46.6667	93.3333	140	210	323.75	400	470	591.429	750	968.75	57
June	L323	R02C02	46.6667	93.3333	140	210	288.75	370	387.5	475.714	490	490	63
June	GmWMC071	R02C03	40	80	120	180	250	310	318.75	320	350	350	50
June	GmWMC084	R02C04	31.6667	63.3333	95	120	172.5	270	348.75	385.714	450	450	42
June	GmJMC184	R02C05	46.6667	93.3333	140	190	303.75	390	512.5	632.857	750	881.25	63
June	GmJMC093	R02C06	53.3333	106.667	160	220	316.25	370	422.5	430	450	450	50
June	GmJMC059	R02C07	48.3333	96.6667	145	230	335	390	398.75	425.714	450	450	42
June	5002T	R02C08	48.3333	96.6667	145	200	296.25	340	340	391.429	410	410	42
June	GmJMC051	R02C09	63.3333	126.667	190	220	316.25	330	347.5	350	380	380	42
June	GmJMC167	R02C10	35	70	105	130	208.75	320	425	534.286	650	825	57
June	GmJMC025	R02C11	60	120	180	225	299.375	320	328.75	330	340	340	36
June	L323	R02C12	43.3333	86.6667	130	170	257.5	340	427.5	542.857	690	751.25	63
June	GmJMC137	R02C13	36.6667	73.3333	110	120	181.25	250	328.75	408.571	520	520	63
June	GmJMC026	R02C14	50	100	150	200	296.25	310	327.5	330	360	360	42
June	GmJMC101	R02C15	50	100	150	210	288.75	380	450	511.429	520	520	57
June	GmJMC149	R02C16	48.3333	96.6667	145	185	311.875	440	492.5	594.286	610	618.75	57
June	HOJAK	R02C17	53.3333	106.667	160	190	260	320	381.25	390	420	420	42
June	GmJMC004	R02C18	38.3333	76.6667	115	130	156.25	170	178.75	197.143	200	200	36
June	MISUZU	R02C19	61.6667	123.333	185	260	382.5	470	496.25	500	520	520	42
June	GmJMC112	R02C20	53.3333	106.667	160	160	168.75	180	223.75	281.429	330	330	57
June	GmJMC062	R02C21	56.6667	113.333	170	230	300	330	338.75	348.571	350	350	50
June	GmJMC158	R02C22	21.6667	43.3333	65	80	141.25	210	262.5	355.714	550	550	57
June	GmJMC078	R02C23	51.6667	103.333	155	210	323.75	400	435	440	470	470	42
June	GmJMC039	R02C24	NA	NA	NA	NA	NA	240	248.75	250	250	250	54
June	GmJMC013	R02C25	36.6667	73.3333	110	130	173.75	180	241.25	250	270	270	42
June	GmWMC115	R02C26	43.3333	86.6667	130	180	267.5	350	376.25	380	390	390	36
June	GmJMC041	R02C27	NA	NA	NA	NA	NA	NA	NA	NA	NA	NA	NA
June	GmJMC077	R02C28	55	110	165	210	306.25	400	443.75	458.571	480	480	42
June	GmJMC003	R03C01	NA	NA	NA	NA	NA	120	137.5	140	140	140	56
June	GmWMC084	R03C02	43.3333	86.6667	130	160	221.25	230	317.5	338.571	340	340	42
June	GmJMC043	R03C03	50	100	150	200	278.75	340	340	348.571	350	350	42
June	GmJMC047	R03C04	58.3333	116.667	175	230	300	380	397.5	425.714	440	440	42
June	GmJMC064	R03C05	50	100	150	220	290	350	393.75	400	400	400	42
June	GmWMC042	R03C06	NA	NA	NA	NA	NA	290	290	290	300	300	48
June	GmWMC071	R03C07	23.3333	46.6667	70	95	143.125	200	243.75	250	250	250	50
June	GmJMC058	R03C08	40	80	120	160	203.75	260	277.5	297.143	300	300	50
June	GmJMC047	R03C09	60	120	180	250	328.75	420	463.75	478.571	520	520	42
June	GmJMC003	R03C10	63.3333	126.667	190	290	342.5	350	358.75	360	360	360	36
June	HOJAK	R03C11	NA	NA	NA	NA	NA	NA	NA	NA	NA	NA	NA
June	GmJMC026	R03C12	55	110	165	250	337.5	370	370	378.571	400	400	36
June	GmJMC093	R03C13	46.6667	93.3333	140	190	242.5	280	341.25	401.429	430	430	50
June	GmWMC042	R03C14	NA	NA	NA	NA	NA	160	221.25	247.143	250	250	57
June	GmJMC025	R03C15	55	110	165	240	318.75	370	378.75	380	390	390	42
June	GmJMC137	R03C16	43.3333	86.6667	130	150	211.25	260	260	354.286	370	370	78
June	GmJMC058	R03C17	38.3333	76.6667	115	180	232.5	280	280	297.143	300	300	50
June	L323	R03C18	45	90	135	220	325	410	550	664.286	770	927.5	63
June	GmJMC013	R03C19	41.6667	83.3333	125	160	230	300	300	300	310	310	42
June	GmJMC158	R03C20	40	80	120	200	296.25	410	480	490	490	490	57
June	GmJMC059	R03C21	50	100	150	240	327.5	400	452.5	468.571	470	470	42
June	GmJMC077	R03C22	6.66667	13.3333	20	20	37.5	70	113.75	162.857	220	220	50
June	GmJMC167	R03C23	45	90	135	170	248.75	330	426.25	542.857	660	773.75	57
June	GmJMC184	R03C24	NA	NA	NA	NA	NA	350	490	621.429	720	895	78
June	5002T	R03C25	43.3333	86.6667	130	190	277.5	360	360	360	360	360	42
June	GmJMC149	R03C26	40	80	120	210	332.5	450	581.25	660	710	710	50
June	GmJMC004	R03C27	58.3333	116.667	175	230	282.5	310	310	318.571	320	320	36
June	GmJMC043	R03C28	60	120	180	250	328.75	420	437.5	448.571	450	450	42
June	GmWMC071	R04C01	33.3333	66.6667	100	245	258.125	320	381.25	390	390	390	50
June	GmJMC039	R04C02	53.3333	106.667	160	240	283.75	350	350	350	350	350	36
June	GmJMC041	R04C03	55	110	165	265	339.375	360	368.75	370	380	380	36
June	GmJMC064	R04C04	48.3333	96.6667	145	250	390	410	418.75	420	420	420	42
June	GmJMC101	R04C05	33.3333	66.6667	100	140	201.25	270	340	384.286	520	520	57
June	MISUZU	R04C06	53.3333	106.667	160	240	336.25	400	417.5	420	430	430	42
June	GmJMC051	R04C07	53.3333	106.667	160	240	327.5	380	406.25	418.571	420	420	50
June	GmJMC062	R04C08	46.6667	93.3333	140	200	243.75	250	285	298.571	300	300	50
June	GmJMC112	R04C09	NA	NA	NA	NA	NA	NA	NA	NA	NA	NA	NA
June	GmJMC078	R04C10	43.3333	86.6667	130	170	248.75	300	300	300	340	340	50
June	GmWMC084	R04C11	33.3333	66.6667	100	150	228.75	260	330	348.571	350	350	42
June	GmWMC115	R04C12	36.6667	73.3333	110	150	211.25	250	250	250	270	270	36
June	GmJMC112	R04C13	41.25	82.5	123.75	165	230	291.25	400	513.75	530	550	57
June	MISUZU	R04C14	30	60	90	120	170	244.375	400	426.25	430	450	49
June	GmWMC042	R04C15	18.75	37.5	56.25	75	120	155	480	681.25	710	750	34
June	GmWMC115	R04C16	31.25	62.5	93.75	125	190	321.25	550	550	567.143	600	34
June	MISUZU	R04C17	35	70	105	140	220	316.25	510	527.5	530	530	49
June	GmJMC112	R04C18	41.25	82.5	123.75	165	200	270	340	392.5	400	400	57
June	GmWMC042	R04C19	16.25	32.5	48.75	65	80	106.25	210	262.5	270	280	34
June	GmWMC115	R04C20	23.75	47.5	71.25	95	100	108.75	240	371.25	458.571	550	43
June	GmJMC112	R04C21	46.25	92.5	138.75	185	260	260	290	342.5	350	380	57
June	GmWMC115	R04C22	30	60	90	120	190	268.75	440	571.25	607.143	610	35
June	MISUZU	R04C23	35	70	105	140	210	315	500	500	500	510	49
June	GmWMC042	R04C24	12.5	25	37.5	50	60	103.75	220	333.75	392.857	410	43
June	MISUZU	R04C25	40	80	120	160	250	363.75	410	523.75	540	540	49
June	GmWMC042	R04C26	22.5	45	67.5	90	130	213.125	610	610	618.571	620	34
June	GmJMC112	R04C27	37.5	75	112.5	150	210	271.25	470	522.5	590	600	57
June	GmWMC115	R04C28	35	70	105	140	205	270.625	510	588.75	651.429	700	35
July	GmJMC025	R05C01	44.1667	90	102.5	143.333	170	201.429	210	210	210	210	41
July	GmJMC167	R05C02	35	65.7143	87.5	120	200	304.286	403.333	507.5	644.286	805	54
July	GmJMC013	R05C03	35	65.7143	95	148.333	192.5	200	201.667	210	210	210	41
July	L323	R05C04	65	108.571	155	188.333	382.5	483.571	613.333	735	825	825	62
July	GmJMC026	R05C05	4.16667	32.1429	55	75	102.5	110	111.667	120	120	120	41
July	GmWMC042	R05C06	30.8333	62.8571	80	111.667	160	295.714	390	390	390	390	33
July	GmJMC004	R05C07	51.6667	121.429	177.5	270	322.5	330	331.667	340	340	340	33
July	GmJMC059	R05C08	52.5	104.286	157.5	220	295	370	371.667	380	380	380	41
July	GmJMC064	R05C09	82.5	135.714	193.75	261.667	332.5	370	370	370	370	370	33
July	GmJMC043	R05C10	68.3333	127.143	190	258.333	320	384.286	410	410	410	410	41
July	GmWMC115	R05C11	40.8333	72.8571	95	150	225	318.571	446.667	530	535.714	570	33
July	GmWMC084	R05C12	35.8333	69.2857	97.5	156.667	215	300	366.667	400	400	400	41
July	GmJMC062	R05C13	56.6667	112.857	170	176.667	227.5	288.571	341.667	350	350	350	41
July	GmJMC047	R05C14	76.6667	118.571	160	233.333	312.5	358.571	410	410	410	410	41
July	GmJMC041	R05C15	61.6667	113.571	182.5	266.667	360	391.429	400	400	400	400	33
July	GmJMC058	R05C16	50.8333	82.8571	102.5	143.333	170	204.286	230	240	270	271.667	48
July	GmJMC158	R05C17	53.3333	78.5714	122.5	201.667	285	375.714	483.333	597.5	775.714	1000	54
July	GmJMC137	R05C18	55	91.4286	145	226.667	267.5	321.429	526.667	610	610	613.333	54
July	GmJMC039	R05C19	70.8333	115.714	171.25	226.667	270	301.429	310	310	310	310	33
July	GmJMC112	R05C20	62.5	111.429	160	226.667	287.5	381.429	450	450	450	450	48
July	GmWMC071	R05C21	45	81.4286	127.5	190	262.5	330	331.667	340	340	340	41
July	GmJMC003	R05C22	64.1667	132.857	220	318.333	360	360	360	360	360	360	33
July	MISUZU	R05C23	58.3333	120	200	305	390	420	428.333	470	470	470	41
July	GmJMC184	R05C24	48.3333	98.5714	142.5	225	322.5	408.571	533.333	650	814.286	900	54
July	GmJMC101	R05C25	49.1667	81.4286	127.5	190	267.5	368.571	498.333	590	590	590	48
July	GmJMC051	R05C26	62.5	122.857	202.5	288.333	380	380	391.667	450	450	450	41
July	HOJAK	R05C27	65	101.429	147.5	208.333	272.5	347.143	391.667	400	400	400	41
July	5002T	R05C28	59.1667	120.714	177.5	236.667	280	315.714	350	350	350	350	41
July	GmJMC149	R06C01	56.6667	98.5714	140	213.333	295	344.286	390	495	512.857	530	48
July	GmJMC093	R06C02	30.8333	97.8571	152.5	223.333	257.5	317.143	378.333	470	470	475	48
July	GmJMC078	R06C03	28.3333	95	105	143.333	202.5	266.429	335	337.5	345	345	41
July	GmJMC077	R06C04	64.1667	110	125	175	217.5	282.857	360	360	360	360	41
July	GmJMC078	R06C05	10.8333	66.4286	80	111.667	132.5	178.571	231.667	240	240	240	41
July	GmWMC071	R06C06	36.6667	84.2857	137.5	195	242.5	310	310	310	310	310	41
July	GmJMC058	R06C07	37.5	82.1429	115	165	200	232.857	258.333	300	300	300	48
July	GmWMC115	R06C08	50.8333	88.5714	130	200	272.5	351.429	426.667	460	460	460	33
July	GmJMC093	R06C09	58.3333	105.714	135	181.667	192.5	201.429	210	222.5	260	278.333	48
July	GmJMC013	R06C10	40	95.7143	115	138.333	185	204.286	233.333	250	250	250	41
July	GmJMC184	R06C11	55	91.4286	140	213.333	295	357.143	475	572.5	687.143	993.333	54
July	GmJMC101	R06C12	50	85	117.5	148.333	202.5	251.429	328.333	370	370	370	54
July	GmJMC003	R06C13	51.6667	130	200	260	277.5	330	331.667	340	340	340	33
July	GmJMC149	R06C14	61.6667	122.857	142.5	188.333	252.5	332.857	426.667	510	510	510	48
July	GmJMC025	R06C15	65	157.143	225	308.333	357.5	380	380	380	380	380	33
July	HOJAK	R06C16	54.1667	114.286	167.5	230	297.5	360	420	420	421.429	430	41
July	GmJMC064	R06C17	74.1667	130	171.25	231.667	295	312.857	330	330	330	330	33
July	GmJMC004	R06C18	46.6667	100	167.5	226.667	260	260	261.667	270	270	270	33
July	GmWMC042	R06C19	22.5	60	67.5	100	180	270	271.667	280	280	280	33
July	MISUZU	R06C20	46.6667	94.2857	142.5	190	242.5	250	251.667	260	260	260	41
July	GmJMC051	R06C21	67.5	126.429	192.5	240	317.5	400	410	460	460	460	41
July	GmJMC062	R06C22	29.1667	108.571	147.5	210	285	367.143	410	410	410	410	48
July	GmJMC047	R06C23	61.6667	134.286	192.5	271.667	347.5	408.571	460	460	461.429	470	41
July	GmJMC077	R06C24	55.8333	121.429	165	221.667	295	340	348.333	390	390	390	41
July	GmJMC158	R06C25	45	75.7143	107.5	166.667	217.5	284.286	376.667	457.5	610	705	54
July	GmJMC039	R06C26	61.6667	125.714	162.5	241.667	310	341.429	350	350	350	350	41
July	5002T	R06C27	38.3333	94.2857	152.5	230	285	301.429	311.667	320	320	320	41
July	GmJMC026	R06C28	44.1667	104.286	162.5	241.667	300	308.571	360	360	360	360	41
July	L323	R07C01	51.6667	100.714	162.5	245	320	320	320	320	320	320	NA
July	GmJMC041	R07C02	53.3333	113.571	182.5	266.667	352.5	362.857	380	380	380	380	33
July	GmWMC084	R07C03	38.3333	88.5714	127.5	188.333	247.5	305.714	346.667	380	380	380	41
July	GmJMC043	R07C04	72.5	147.857	192.5	240	315	390	390	392.5	400	400	41
July	GmJMC112	R07C05	44.1667	105.714	163.75	231.667	300	344.286	441.667	500	502.857	520	48
July	GmJMC137	R07C06	44.1667	98.5714	142.5	221.667	285	308.571	363.333	387.5	435.714	590	48
July	GmJMC167	R07C07	42.5	117.857	167.5	231.667	312.5	392.857	486.667	630	825.714	920	54
July	GmJMC059	R07C08	43.3333	92.1429	132.5	210	267.5	291.429	300	302.5	310	310	41
July	GmJMC077	R07C09	50	114.286	167.5	230	297.5	351.429	360	362.5	371.429	380	41
July	GmJMC078	R07C10	50.8333	116.429	163.75	231.667	310	372.857	391.667	400	400	400	41
July	GmJMC051	R07C11	78.3333	134.286	195	280	347.5	400	406.667	440	440	440	41
July	GmJMC158	R07C12	36.6667	72.8571	97.5	156.667	212.5	292.857	383.333	477.5	578.571	700	54
July	GmJMC025	R07C13	48.3333	115.714	195	250	302.5	314.286	346.667	380	381.429	390	41
July	GmJMC043	R07C14	53.3333	131.429	175	226.667	272.5	315.714	351.667	360	361.429	370	41
July	GmWMC071	R07C15	34.1667	94.2857	142.5	188.333	230	247.143	350	355	370	370	41
July	GmJMC004	R07C16	43.3333	124.286	175	230	285	300	301.667	310	310	310	33
July	GmWMC042	R07C17	26.6667	65.7143	82.5	101.667	195	331.429	525	550	550	550	33
July	GmWMC084	R07C18	35.8333	73.5714	106.25	141.667	150	177.143	340	340	340	340	41
July	GmJMC137	R07C19	55	117.857	170	241.667	320	397.143	520	635	680	685	54
July	5002T	R07C20	47.5	97.8571	145	195	237.5	292.857	313.333	330	330	330	41
July	GmJMC101	R07C21	47.5	103.571	170	233.333	285	402.857	500	600	600	601.667	48
July	GmJMC013	R07C22	50.8333	85.7143	122.5	191.667	212.5	254.286	283.333	300	300	300	41
July	GmJMC093	R07C23	50.8333	94.2857	147.5	200	205	234.286	330	380	380	380	48
July	GmJMC167	R07C24	48.3333	104.286	152.5	203.333	287.5	358.571	488.333	630	802.857	940	54
July	GmJMC041	R07C25	56.6667	110	177.5	241.667	300	300	303.333	320	320	320	33
July	GmJMC184	R07C26	40.8333	81.4286	130	205	302.5	390	536.667	710	830	830	54
July	GmJMC058	R07C27	49.1667	75.7143	105	155	185	205.714	241.667	260	290	290	48
July	GmJMC039	R07C28	65.8333	107.857	157.5	221.667	300	362.857	380	382.5	390	390	33
July	GmJMC026	R08C01	59.1667	97.1429	162.5	245	335	380	383.333	400	400	400	33
July	GmJMC112	R08C02	66.6667	120	187.5	251.667	332.5	417.143	525	550	551.429	560	48
July	GmJMC059	R08C03	56.6667	107.143	175	250	265	318.571	370	372.5	380	380	41
July	GmJMC064	R08C04	70.8333	137.857	192.5	261.667	275	291.429	308.333	350	350	350	33
July	GmJMC003	R08C05	65	162.857	245	333.333	402.5	410	415	440	440	440	33
July	MISUZU	R08C06	55.8333	97.8571	155	250	365	411.429	425	450	450	450	41
July	L323	R08C07	51.6667	85	95	140	235	313.571	441.667	540	593.571	660	62
July	GmJMC062	R08C08	47.5	100.714	152.5	201.667	282.5	351.429	366.667	400	400	400	48
July	GmJMC149	R08C09	50	108.571	150	223.333	310	370	406.667	590	595.714	630	48
July	GmWMC115	R08C10	36.6667	78.5714	105	123.333	157.5	224.286	323.333	390	390	390	41
July	GmJMC047	R08C11	82.5	131.429	172.5	223.333	307.5	365.714	405	430	430	430	41
July	HOJAK	R08C12	30	91.4286	132.5	178.333	235	290	350	350	352.857	370	41
July	GmJMC112	R08C13	70	122.5	160	221.25	298.571	400	400	400	400	400	42
July	MISUZU	R08C14	70	122.5	130	217.5	238.571	270	270	270	270	270	29
July	GmWMC042	R08C15	30	47.5	70	105	238.571	510	545	550	550	550	29
July	GmWMC115	R08C16	60	86.25	110	188.75	285.714	410	541.25	560	566.667	566.667	29
July	MISUZU	R08C17	80	132.5	190	251.25	302.857	380	380	380	380	380	29
July	GmJMC112	R08C18	80	123.75	180	250	345.714	430	430	430	436.667	445	42
July	GmWMC042	R08C19	20	37.5	50	111.25	205.714	390	390	415.714	420	420	29
July	GmWMC115	R08C20	60	95	130	182.5	301.429	450	528.75	608.571	627.143	630	29
July	GmJMC112	R08C21	80	132.5	160	230	342.857	410	410	418.571	420	420	36
July	GmWMC115	R08C22	70	96.25	110	171.25	265.714	400	505	537.143	540	540	29
July	MISUZU	R08C23	70	105	130	208.75	288.571	310	310	310	310	535	36
July	GmWMC042	R08C24	30	47.5	60	173.75	207.143	380	397.5	400	417.619	423.333	29
July	MISUZU	R08C25	80	106.25	180	250	260	260	260	260	260	260	29
July	GmWMC042	R08C26	40	48.75	90	151.25	271.429	350	350	350	350	350	29
July	GmJMC112	R08C27	80	132.5	180	215	288.571	410	410	410	410	410	42
July	GmWMC115	R08C28	60	86.25	120	181.25	292.857	440	580	617.143	620	620	29
August	5002T	R09C01	40	92.5	117.143	180	223.75	230	230	240	240	240	36
August	GmJMC025	R09C02	70	122.5	172.857	270	270	270	270	270	270	270	28
August	GmJMC112	R09C03	30	117.5	190	250	302.5	335.714	340	340	360	360	36
August	GmJMC167	R09C04	30	56.25	111.429	260	260	388.571	560	560	600	600	36
August	GmJMC184	R09C05	60	68.75	130	220	316.25	398.571	450	450	450	450	43
August	GmWMC042	R09C06	20	46.25	58.5714	130	208.75	245.714	250	260	270	270	28
August	GmJMC158	R09C07	10	45	84.2857	140	192.5	251.429	320	340	340	340	43
August	MISUZU	R09C08	70	122.5	164.286	240	240	240	240	240	250	250	28
August	GmWMC084	R09C09	NA	NA	NA	NA	NA	NA	NA	NA	NA	NA	NA
August	GmJMC051	R09C10	60	112.5	145.714	230	230	230	230	240	240	240	36
August	GmWMC115	R09C11	40	75	105.714	190	260	381.429	510	590	590	590	28
August	GmJMC149	R09C12	40	83.75	124.286	210	253.75	268.571	280	290	291.429	300	36
August	GmJMC078	R09C13	40	66.25	95.7143	140	157.5	160	160	170	170	170	36
August	GmJMC137	R09C14	20	55	85.7143	110	110	118.571	120	150	152.857	170	43
August	GmJMC039	R09C15	40	101.25	144.286	200	217.5	220	220	240	240	240	36
August	GmJMC064	R09C16	30	73.75	114.286	150	176.25	180	180	180	220	220	36
August	GmJMC013	R09C17	40	75	114.286	160	186.25	190	190	190	210	210	36
August	GmJMC093	R09C18	NA	NA	NA	NA	NA	NA	NA	NA	NA	NA	NA
August	GmJMC003	R09C19	60	121.25	172.857	280	280	280	280	280	290	290	28
August	GmJMC043	R09C20	60	95	125.714	170	213.75	228.571	230	240	240	240	36
August	GmJMC047	R09C21	NA	17.5	80	130	138.75	217.143	270	270	270	270	43
August	L323	R09C22	20	98.75	135.714	200	270	348.571	360	670	721.429	795	57
August	GmJMC101	R09C23	20	55	85.7143	130	182.5	232.857	250	260	270	270	43
August	GmWMC071	R09C24	40	75	105.714	170	170	178.571	190	200	200	200	36
August	GmJMC077	R09C25	40	57.5	102.857	190	216.25	228.571	230	230	230	230	36
August	HOJAK	R09C26	NA	NA	NA	NA	NA	NA	NA	NA	NA	NA	NA
August	GmJMC058	R09C27	50	76.25	97.1429	160	168.75	170	170	190	200	200	36
August	GmJMC059	R09C28	30	82.5	124.286	210	236.25	240	240	250	250	250	36
August	GmJMC041	R10C01	NA	NA	NA	NA	NA	NA	NA	NA	NA	NA	NA
August	GmJMC026	R10C02	NA	17.5	54.2857	70	70	95.7143	100	100	100	100	43
August	GmJMC062	R10C03	NA	52.5	102.857	140	140	242.857	260	260	280	280	43
August	GmJMC004	R10C04	30	73.75	114.286	200	208.75	235.714	240	240	251.429	261.25	36
August	GmJMC167	R10C05	40	75	114.286	170	266.25	408.571	600	720	814.286	840	36
August	GmJMC059	R10C06	NA	NA	NA	NA	NA	NA	NA	NA	NA	NA	NA
August	GmJMC062	R10C07	NA	NA	NA	NA	NA	NA	NA	NA	NA	NA	NA
August	GmJMC101	R10C08	10	53.75	85.7143	130	173.75	257.143	280	290	294.286	320	43
August	GmJMC003	R10C09	NA	NA	NA	NA	NA	NA	NA	NA	NA	NA	NA
August	GmJMC004	R10C10	30	91.25	134.286	180	180	180	200	200	200	200	36
August	HOJAK	R10C11	NA	NA	NA	NA	NA	NA	NA	NA	NA	NA	NA
August	GmJMC051	R10C12	NA	NA	NA	NA	NA	NA	NA	NA	NA	NA	NA
August	GmJMC026	R10C13	60	103.75	152.857	230	238.75	257.143	260	260	260	260	36
August	GmJMC077	R10C14	50	102.5	135.714	200	226.25	230	280	280	280	280	36
August	GmJMC158	R10C15	20	63.75	95.7143	170	213.75	305.714	470	480	480	480	43
August	GmJMC025	R10C16	40	110	154.286	200	235	240	260	260	260	260	36
August	MISUZU	R10C17	NA	26.25	72.8571	110	110	118.571	120	130	130	130	36
August	GmJMC058	R10C18	NA	43.75	67.1429	90	90	124.286	130	130	130	130	43
August	GmJMC093	R10C19	40	83.75	115.714	150	167.5	212.857	220	220	220	220	43
August	GmJMC137	R10C20	10	10	70	110	110	178.571	240	240	240	240	43
August	GmJMC047	R10C21	20	72.5	114.286	170	187.5	258.571	300	300	300	300	43
August	GmJMC184	R10C22	30	73.75	105.714	180	188.75	284.286	450	550	615.714	650	43
August	GmJMC013	R10C23	NA	35	74.2857	90	107.5	135.714	140	160	160	160	36
August	L323	R10C24	NA	NA	NA	NA	NA	NA	NA	NA	NA	NA	NA
August	GmWMC084	R10C25	10	27.5	64.2857	70	96.25	142.857	150	150	150	150	36
August	GmJMC039	R10C26	70	122.5	155.714	230	256.25	260	270	270	270	270	36
August	GmWMC071	R10C27	50	76.25	131.429	200	200	200	220	220	221.429	230	36
August	GmJMC112	R10C28	20	81.25	124.286	150	176.25	222.857	240	240	240	240	43
August	GmWMC042	R11C01	20	46.25	67.1429	130	217.5	264.286	270	280	281.429	290	28
August	5002T	R11C02	NA	61.25	104.286	130	165	212.857	220	220	220	220	36
August	GmJMC043	R11C03	70	105	135.714	200	200	268.571	280	280	280	280	36
August	GmWMC115	R11C04	NA	43.75	84.2857	120	128.75	198.571	340	370	430	430	29
August	GmJMC149	R11C05	NA	NA	NA	NA	NA	NA	NA	NA	NA	NA	NA
August	GmJMC064	R11C06	20	90	125.714	170	178.75	197.143	210	210	210	210	36
August	GmJMC078	R11C07	10	80	115.714	180	206.25	218.571	220	220	220	220	36
August	GmJMC041	R11C08	NA	NA	NA	NA	NA	NA	NA	NA	NA	NA	NA
August	GmWMC071	R11C09	NA	52.5	68.5714	100	135	174.286	180	180	180	180	36
August	GmJMC137	R11C10	NA	NA	NA	NA	NA	NA	NA	NA	NA	NA	NA
August	GmJMC047	R11C11	NA	52.5	111.429	170	213.75	305.714	370	370	371.429	380	43
August	GmWMC084	R11C12	NA	NA	NA	NA	NA	NA	NA	NA	NA	NA	NA
August	GmJMC004	R11C13	50	93.75	151.429	240	240	240	260	260	260	260	28
August	GmJMC093	R11C14	10	62.5	95.7143	140	148.75	218.571	230	230	260	260	43
August	GmJMC062	R11C15	10	62.5	95.7143	140	140	182.857	200	200	200	200	43
August	GmJMC077	R11C16	NA	61.25	78.5714	120	128.75	130	130	140	140	140	36
August	GmJMC149	R11C17	30	73.75	105.714	160	195	234.286	240	240	241.429	250	43
August	MISUZU	R11C18	NA	43.75	67.1429	100	108.75	127.143	130	130	130	130	29
August	GmJMC059	R11C19	NA	17.5	45.7143	90	98.75	151.429	170	170	170	170	43
August	GmJMC184	R11C20	NA	70	97.1429	140	157.5	245.714	300	420	494.286	522.5	43
August	GmJMC051	R11C21	NA	NA	NA	NA	NA	NA	NA	NA	NA	NA	NA
August	GmWMC115	R11C22	NA	NA	NA	NA	NA	NA	NA	NA	NA	NA	NA
August	GmJMC112	R11C23	30	100	135.714	190	207.5	252.857	300	300	320	320	43
August	GmJMC158	R11C24	30	73.75	97.1429	150	193.75	277.143	410	440	530	595	43
August	GmJMC101	R11C25	NA	52.5	68.5714	120	163.75	170	170	170	170	170	43
August	GmJMC078	R11C26	NA	70	80	120	137.5	140	150	150	150	150	36
August	GmJMC064	R11C27	NA	52.5	94.2857	120	146.25	158.571	170	170	170	170	36
August	HOJAK	R11C28	30	65	95.7143	130	147.5	167.143	170	170	180	180	36
August	GmJMC026	R12C01	30	100	152.857	230	282.5	290	300	300	300	300	36
August	GmJMC025	R12C02	60	130	182.857	280	280	280	290	290	310	310	28
August	GmWMC042	R12C03	NA	NA	NA	NA	NA	NA	NA	NA	NA	NA	NA
August	GmJMC041	R12C04	NA	NA	NA	NA	NA	NA	NA	NA	NA	NA	NA
August	GmJMC058	R12C05	NA	NA	NA	NA	NA	NA	NA	NA	NA	NA	NA
August	L323	R12C06	60	95	134.286	200	278.75	401.429	510	510	540	541.25	50
August	GmJMC167	R12C07	20	72.5	97.1429	150	193.75	277.143	430	530	621.429	631.25	43
August	GmJMC003	R12C08	NA	NA	NA	NA	NA	NA	NA	NA	NA	NA	NA
August	GmJMC043	R12C09	70	96.25	168.571	250	285	307.143	310	310	310	310	36
August	5002T	R12C10	NA	NA	NA	NA	NA	NA	NA	NA	NA	NA	NA
August	GmJMC039	R12C11	NA	NA	NA	NA	NA	NA	NA	NA	NA	NA	NA
August	GmJMC013	R12C12	40	83.75	115.714	170	187.5	198.571	200	210	210	210	36
August	GmJMC112	R12C13	61.25	155.714	180	223.75	238.571	240	240	240	240	240	36
August	MISUZU	R12C14	52.5	137.143	200	200	200	200	200	200	200	200	29
August	GmWMC042	R12C15	NA	NA	NA	NA	NA	NA	NA	NA	NA	NA	NA
August	GmWMC115	R12C16	43.75	127.143	160	186.25	241.429	250	270	270	270	270	29
August	MISUZU	R12C17	78.75	150	170	170	170	170	170	170	170	170	29
August	GmJMC112	R12C18	70	165.714	220	298.75	352.857	360	360	360	360	360	36
August	GmWMC042	R12C19	43.75	92.8571	140	271.25	384.286	400	400	410	410	410	36
August	GmWMC115	R12C20	70	122.857	140	236.25	292.857	300	330	330	330	330	29
August	GmJMC112	R12C21	43.75	144.286	170	196.25	277.143	290	300	300	300	300	36
August	GmWMC115	R12C22	52.5	102.857	150	202.5	278.571	290	290	290	290	290	29
August	MISUZU	R12C23	61.25	147.143	170	170	204.286	210	210	210	210	210	29
August	GmWMC042	R12C24	NA	NA	NA	NA	NA	NA	NA	NA	NA	NA	NA
August	MISUZU	R12C25	43.75	110	130	130	130	130	130	130	130	130	29
August	GmWMC042	R12C26	26.25	90	150	211.25	314.286	330	340	340	340	340	29
August	GmJMC112	R12C27	43.75	161.429	180	215	297.143	310	320	320	320	320	36
August	GmWMC115	R12C28	26.25	NA	NA	NA	NA	NA	NA	NA	NA	NA	NA
