# Supplementary material for: Construction of prediction models for growth traits of soybean cultivars based on phenotyping in diverse genotype and environment combinations
Source: DNA Res. 2022 Aug 2;29(4):dsac024. doi: 10.1093/dnares/dsac024 (PMC9358015; doi:10.1093/dnares/dsac024)
Supplement: dsac024_Supplementary_Data [file dsac024_supplementary_data.zip › dsac024_Supplementary_Data/Supplementary_Tables_DNAR-2021-081_final.xlsx]

## Sheet: Table S1
Supplementary Table S1. Information of soybean cultivar, status, origin, and genotype for E1, E2, E3, E4, Dt1, and Dt2 loci
No.	ID	Name	Origin *	Genotype						Growth habit
				E1	E2	E3	E4	Dt1	Dt2
1	GmJMC002	WASE KURO DAIZU	Kumamoto, JP	e1-fs	e2	e3-tr	E4	dt1	Dt2	Determinate
2	GmJMC003	NATSU KURAKAKE	Kumamoto, JP	e1-as	e2	e3-tr	E4	dt1	Dt2	Determinate
3	GmJMC004	KITAJIRO	Chiba, JP	e1-as	e2	e3-tr	E4	dt1	Dt2	Determinate
4	GmJMC005	WASEOUSODE (SHIKAOI ITOH)	Hokkaido, JP	e1-as	e2	e3-tr	e4	dt1	Dt2	Determinate
5	GmJMC007	TOKACHI NAGAHA	Hokkaido, JP	e1-as	e2	e3-tr	E4	dt1	Dt2	Determinate
6	GmJMC008	KANAGAWA WASE	Kumamoto, JP	e1-as	e2	e3-tr	E4	dt1	Dt2	Determinate
7	GmJMC009	SHIZUNAIDAIZU	Hokkaido, JP	e1-as	e2	e3-tr	E4	dt1	Dt2	Determinate
8	GmJMC013	CHIZUKA IBARAKI 1	Ibaraki, JP	e1-as	E2	e3-tr	E4	dt1	Dt2	Determinate
9	GmJMC016	JUKKOKU	Saitama, JP	e1-as	e2	E3	E4	dt1	Dt2	Determinate
10	GmJMC021	OOYACHI 2	Hokkaido, JP	e1-as	e2	e3-tr	e4	dt1	Dt2	Determinate
11	GmJMC023	KUROGOYOU	Fukushima, JP	e1-as	e2	E3	E4	dt1	Dt2	Determinate
12	GmJMC025	ENREI	Nagano, JP	e1-as	e2	e3-tr	E4	dt1	Dt2	Determinate
13	GmJMC026	ONI HADAKA	Tochigi, JP	e1-as	e2	e3-tr	E4	dt1	Dt2	Determinate
14	GmJMC028	KOITO	Chiba, JP	e1-as	E2	E3	E4	dt1	Dt2	Determinate
15	GmJMC030	KURODAIZU(AO HIGUU CHUU)	Okinawa, JP	e1-as	e2	e3-tr	E4	dt1	Dt2	Determinate
16	GmJMC032	NATTOU KOTSUBU	Ibaraki, JP	e1-as	e2	E3	E4	dt1	Dt2	Determinate
17	GmJMC033	BANSEI HIKARIKURO	Hokkaido, JP	e1-as	e2	e3-tr	E4	dt1	Dt2	Determinate
18	GmJMC034	MIYAGI SHIROME	Miyagi, JP	e1-as	e2	E3	E4	dt1	Dt2	Determinate
19	GmJMC037	YAKUMO MEAKA	Hokkaido, JP	e1-as	e2	e3-tr	E4	dt1	Dt2	Determinate
20	GmJMC039	NATTOUMAME	Nagano, JP	e1-as	e2	E3	E4	dt1	Dt2	Determinate
21	GmJMC040	KOIBUCHIMURA ZAIRAI	Ibaraki, JP	e1-as	e2	E3	E4	dt1	Dt2	Determinate
22	GmJMC041	DATE CHA MAME	Miyagi, JP	e1-as	E2	e3-tr	E4	dt1	Dt2	Determinate
23	GmJMC043	TAKIYA	Yamagata, JP	e1-as	e2	E3	E4	dt1	Dt2	Determinate
24	GmJMC044	SHAKKIN NASHI	Gunma, JP	e1-as	E2	e3-tr	E4	dt1	Dt2	Determinate
25	GmJMC047	AKITA ANI	Yamagata, JP	e1-as	e2	E3	E4	dt1	Dt2	Determinate
26	GmJMC049	HIKU ANDA	Okinawa, JP	e1-as	e2	E3	E4	dt1	Dt2	Determinate
27	GmJMC050	FUKUI SHIRO	Fukui, JP	e1-as	e2	E3	E4	dt1	Dt2	Determinate
28	GmJMC051	KURODAIZU(GEIHOKU)	Hiroshima, JP	e1-as	e2	E3	E4	dt1	Dt2	Determinate
29	GmJMC052	KISAYA(NATSU)	Kagoshima, JP	e1-as	e2	E3	E4	dt1	Dt2	Determinate
30	GmJMC053	ABURA MAME	Fukushima, JP	e1-as	e2	e3-tr	E4	dt1	Dt2	Determinate
31	GmJMC054	ZAIRAI 51-6	Aichi, JP	e1-as	E2	E3	E4	dt1	Dt2	Determinate
32	GmJMC055	SAKURAMAME	Yamagata, JP	e1-as	e2	E3	E4	dt1	Dt2	Determinate
33	GmJMC056	TAMAHOMARE	Nagano, JP	e1-as	e2	e3-tr	E4	dt1	dt2	Determinate
34	GmJMC057	SHAKUJOU MAME	Unknown, JP	e1-as	e2	E3	E4	dt1	Dt2	Determinate
35	GmJMC058	YAHAGI	Aichi, JP	e1-as	E2	E3	E4	dt1	Dt2	Determinate
36	GmJMC059	SOKOSHIN	Niigata, JP	e1-as	e2	E3	E4	dt1	Dt2	Determinate
37	GmJMC060	SHIMO HISAKATA DAIZU	Nagano, JP	e1-as	E2	E3	E4	dt1	Dt2	Determinate
38	GmJMC061	KOMAME	Gunma, JP	e1-as	E2	E3	E4	dt1	Dt2	Determinate
39	GmJMC062	AZEMAME	Tochigi, JP	e1-as	e2	E3	E4	dt1	Dt2	Determinate
40	GmJMC063	AOBAKO	Yamagata, JP	e1-as	E2	E3	E4	dt1	Dt2	Determinate
41	GmJMC064	MEGURO 1	Aomori, JP	e1-as	e2	e3-tr	E4	Dt1	Dt2	Semi determinate
42	GmJMC065	OOJIRO	Gunma, JP	e1-as	e2	e3-tr	E4	dt1	Dt2	Determinate
43	GmJMC067	HOUJAKU	Nagano, JP	e1-as	e2	E3	E4	dt1	Dt2	Determinate
44	GmJMC068	ZAIRAI 51-2	Aichi, JP	e1-as	E2	E3	E4	dt1	Dt2	Determinate
45	GmJMC069	CHADAIZU	Miyagi, JP	e1-as	e2	E3	E4	dt1	Dt2	Determinate
46	GmJMC076	IHHON SANGOU	Ibaraki, JP	e1-as	e2	E3	E4	Dt1	Dt2	Semi determinate
47	GmJMC077	HITORIMUSUME	Yamagata, JP	e1-as	E2	E3	E4	dt1	Dt2	Determinate
48	GmJMC078	AKASAYA	Nara, JP	e1-as	e2	E3	E4	dt1	Dt2	Determinate
49	GmJMC079	KURUMIMAME	Miyagi, JP	e1-as	e2	E3	E4	dt1	Dt2	Determinate
50	GmJMC080	HIME DAIZU	Gifu, JP	e1-as	E2	E3	E4	dt1	Dt2	Determinate
51	GmJMC081	AKUDEN SHIRAZU	Nagano, JP	e1-as	e2	E3	E4	dt1	Dt2	Determinate
52	GmJMC082	AOAKIMAME	Hyogo, JP	e1-as	E2	E3	E4	dt1	Dt2	Determinate
53	GmJMC085	DAIZU	Wakayama, JP	e1-as	E2	E3	E4	Dt1	Dt2	Semi determinate
54	GmJMC090	DADACHAMAME	Yamagata, JP	e1-as	E2	E3	E4	dt1	Dt2	Determinate
55	GmJMC091	KUROTOME	Miyagi, JP	e1-as	e2	E3	E4	dt1	Dt2	Determinate
56	GmJMC092	KUROHIRA	Iwate, JP	e1-as	e2	E3	E4	dt1	Dt2	Determinate
57	GmJMC093	ZAI 52-12	Chiba, JP	e1-as	E2	E3	E4	dt1	Dt2	Determinate
58	GmJMC096	NAKAHATA ZAIRAI	Shizuoka, JP	e1-as	E2	E3	E4	dt1	Dt2	Determinate
59	GmJMC098	AKA DAIZU	Tokushima, JP	e1-as	E2	E3	E4	dt1	Dt2	Determinate
60	GmJMC099	AMAGI ZAIRAI 90D	Fukuoka, JP	e1-as	E2	E3	E4	dt1	Dt2	Determinate
61	GmJMC100	KUROMAME	Saitama, JP	e1-as	E2	E3	E4	dt1	Dt2	Determinate
62	GmJMC101	COL/EHIME/1983/UTSUNOMIYA 22	Ehime, JP	e1-as	E2	E3	E4	dt1	Dt2	Determinate
63	GmJMC102	KURAKAKE	Niigata, JP	e1-as	e2	E3	E4	dt1	Dt2	Determinate
64	GmJMC106	HIMESHIRAZU	Chiba, JP	e1-as	E2	E3	E4	dt1	Dt2	Determinate
65	GmJMC110	COL/TANBA/1989/ODAGAKI 2	Hyogo, JP	e1-as	E2	E3	E4	dt1	Dt2	Determinate
66	GmJMC111	AMAGI ZAIRAI 90A	Fukuoka, JP	e1-as	E2	E3	E4	dt1	Dt2	Determinate
67	GmJMC112	FUKUYUTAKA	Saga, JP	e1-as	E2	E3	E4	dt1	Dt2	Determinate
68	GmJMC114	COL/EHIME/1-2	Ehime, JP	e1-as	E2	E3	E4	dt1	Dt2	Determinate
69	GmJMC116	SHIRATAMA	Iwate, JP	e1-as	E2	E3	E4	dt1	Dt2	Determinate
70	GmJMC117	AKISENGOKU	Kumamoto, JP	e1-as	E2	E3	E4	dt1	Dt2	Determinate
71	GmJMC121	KOSA MAME	Tochigi, JP	e1-as	E2	E3	E4	dt1	Dt2	Determinate
72	GmJMC126	KOKUBU 7	Hyogo, JP	e1-as	E2	E3	E4	dt1	Dt2	Determinate
73	GmJMC128	GIN DAIZU	Okayama, JP	e1-as	e2	E3	E4	dt1	Dt2	Determinate
74	GmJMC131	COL/EHIME/1983/UTSUNOMIYA 28	Ehime, JP	e1-as	E2	E3	E4	dt1	Dt2	Determinate
75	GmJMC137	COL/EHIME/1983/UTSUNOMIYA 37	Ehime, JP	e1-as	E2	E3	E4	dt1	Dt2	Determinate
76	GmJMC149	MOCHI-DAIZU	Mie, JP	e1-as	E2	E3	E4	dt1	Dt2	Determinate
77	GmJMC158	KUMAJI 1	Kumamoto, JP	e1-as	E2	E3	E4	Dt1	Dt2	Semi determinate
78	GmJMC161	ITSUKI ZAIRAI 83H	Kumamoto, JP	e1-as	E2	E3	E4	dt1	Dt2	Determinate
79	GmJMC167	NANKAN ZAIRAI 83	Kumamoto, JP	e1-as	E2	E3	E4	dt1	Dt2	Determinate
80	GmJMC172	TSURUSENGOKU	Chiba, JP	e1-as	E2	E3	E4	dt1	Dt2	Determinate
81	GmJMC177	HAI MAME	Yamanashi, JP	e1-as	E2	E3	E4	Dt1	Dt2	Semi determinate
82	GmJMC179	SAGA ZAIRAI	Saga, JP	e1-as	E2	E3	E4	Dt1	Dt2	Semi determinate
83	GmJMC180	KOMUTA	Kumamoto, JP	e1-as	E2	E3	E4	Dt1	dt2	Indeterminate
84	GmJMC184	BAN KURO DAIZU	Kumamoto, JP	e1-as	E2	E3	E4	dt1	Dt2	Determinate
85	GmWMC042	MO-SHI-DOU (GONG503)	China	E1	E2	e3-mo	E4	Dt1	Dt2	Semi determinate
86	GmWMC071	PK 73-54	India	e1-as	E2	E3	E4	Dt1	Dt2	Semi determinate
87	GmWMC084	PEKING	China	e1-as	E2	E3	E4	Dt1	dt2	Indeterminate
88	GmWMC115	WILLIAMS 82	United States	E1	E2	E3	E4	Dt1	Dt2	Semi determinate
89	5002T	5002T	United States	e1-as	E2	E3	E4	dt1	Dt2	Determinate
90	L323	L323	India	e1-as	E2	E3	E4	Dt1	Dt2	Semi determinate
91	HOJAK	HOUJAKU KUWAZU	Gunma, JP	e1-as	e2	E3	E4	dt1	Dt2	Determinate
92	MISUZU	MISUZUDAIZU	Nagano, JP	e1-as	e2	E3	E4	dt1	Dt2	Determinate
93	Norin2	NORIN 2	Ibaraki, JP	e1-as	e2	E3	E4	dt1	Dt2	Determinate
*: For Japanese cultivars with suffix of "JP", prefecture name of collected site was indicated.

## Sheet: Table S2
Supplementary Table S2. Linear regression equation, correlation coefficient (R) estimated from relation of flowering time and terminal plant height indicated in Figure 2
Environment	Number of individuals	Equation	R
June 2018 TF	245	y = -8 + 1.5 x	0.62***
June 2019 TF	143	y = -63 + 1.7 x	0.69***
June 2019 MF	182	y = -4.9 + x	0.6***
July 2019 TF	174	y = -20 + 1.5 x	0.67***
July 2018 MF	685	y = 6.6 + 0.9 x	0.31***
July 2019 MF	362	y = -9.4 + 1.3 x	0.49***
August 2019 TF	168	y = 6.8 + 0.94 x	0.43***
August 2019 MF	177	y = -8.8 + 1.1 x	0.37***
*** indicates significant differences at the level of p < 0.0001

## Sheet: Table S3
Supplementary Table S3. List of the chromosomal positions for the candidates of the genetic factors for trait FT. 100 positions were selected from each of the eight environments and merged into a set (with no duplicate elements). Obtained chromosomal positions were sorted according to their minimum p-values in the eight environments. Adjusted p-values (q-values) by the Benjamini-Hochberg procedur…
Chromosome	Position (bp)	Minimum p-value (corresponding q-value)	June 2019 TF	July 2019 TF	August 2019 TF	June 2018 TF	June 2019 MF	July 2019 MF	August 2019 MF	July 2018 MF
Chr12	5520945	3.30e-10(5.13e-05)	1.16e-05(4.52e-01)	3.22e-07(2.50e-02)	1.97e-07(3.05e-02)	3.60e-06(3.10e-02)	3.30e-10(5.13e-05)	9.06e-09(1.41e-03)	1.96e-02(7.37e-01)	1.39e-06(1.27e-02)
Chr19	47623288	4.68e-10(7.27e-05)	5.62e-06(4.36e-01)	2.19e-06(1.13e-01)	2.41e-04(8.31e-01)	4.68e-10(7.27e-05)	4.60e-05(4.47e-01)	6.38e-06(6.60e-02)	2.09e-03(4.15e-01)	5.13e-08(7.96e-03)
Chr10	45310798	3.00e-09(2.33e-04)	2.13e-07(3.31e-02)	3.25e-08(5.04e-03)	6.74e-07(5.23e-02)	5.12e-08(5.68e-04)	3.00e-09(2.33e-04)	3.35e-07(2.60e-02)	2.54e-02(6.95e-01)	2.45e-07(1.27e-02)
Chr13	10532629	1.72e-07(2.67e-02)	4.90e-02(1.12e+00)	5.78e-02(1.22e+00)	2.14e-02(5.57e-01)	1.90e-01(1.07e+00)	1.21e-02(9.55e-01)	2.13e-02(1.31e+00)	1.72e-07(2.67e-02)	3.69e-02(8.77e-01)
Chr04	11552020	6.29e-07(4.88e-02)	1.71e-01(1.07e+00)	2.20e-01(1.08e+00)	6.04e-02(6.87e-01)	2.48e-01(1.09e+00)	1.32e-01(1.22e+00)	6.97e-02(1.05e+00)	6.29e-07(4.88e-02)	1.41e-01(1.06e+00)
Chr09	43640744	2.52e-06(7.83e-02)	1.89e-01(1.09e+00)	2.85e-01(1.08e+00)	7.73e-02(7.69e-01)	1.59e-01(1.07e+00)	1.82e-01(1.23e+00)	3.23e-02(9.27e-01)	2.52e-06(7.83e-02)	5.24e-02(9.46e-01)
Chr07	25705280	2.56e-06(1.32e-01)	1.68e-04(5.00e-01)	1.10e-03(1.25e+00)	4.07e-04(8.78e-01)	3.47e-05(1.80e-01)	2.56e-06(1.32e-01)	1.67e-04(9.60e-01)	3.04e-02(7.59e-01)	1.92e-03(1.16e+00)
Chr19	47695273	3.75e-06(1.94e-01)	2.30e-04(5.66e-01)	2.06e-05(2.00e-01)	6.06e-04(8.11e-01)	1.63e-07(1.48e-03)	2.06e-04(7.79e-01)	3.75e-06(1.94e-01)	9.75e-04(3.58e-01)	1.64e-07(1.27e-02)
Chr01	1381776	5.37e-06(1.39e-01)	3.24e-01(1.13e+00)	3.86e-01(1.11e+00)	5.52e-01(1.10e+00)	3.24e-01(1.10e+00)	3.26e-01(1.31e+00)	1.29e-01(1.05e+00)	5.37e-06(1.39e-01)	3.15e-01(1.02e+00)
Chr03	8713799	5.37e-06(1.19e-01)	3.24e-01(1.13e+00)	3.86e-01(1.11e+00)	5.52e-01(1.10e+00)	3.24e-01(1.10e+00)	3.26e-01(1.28e+00)	1.29e-01(1.05e+00)	5.37e-06(1.19e-01)	3.15e-01(1.02e+00)
Chr08	1057296	7.85e-06(4.06e-01)	7.85e-06(4.06e-01)	7.02e-04(1.11e+00)	1.06e-02(4.61e-01)	5.22e-04(9.76e-01)	3.05e-04(7.64e-01)	2.82e-03(1.20e+00)	1.28e-02(6.01e-01)	1.50e-03(1.20e+00)
Chr16	20809600	9.97e-06(1.93e-01)	1.83e-01(1.08e+00)	2.28e-01(1.08e+00)	4.42e-01(1.17e+00)	3.36e-01(1.11e+00)	1.32e-01(1.17e+00)	8.28e-02(1.04e+00)	9.97e-06(1.93e-01)	1.75e-01(1.05e+00)
Chr07	6406215	1.07e-05(1.38e-01)	9.32e-03(1.16e+00)	2.06e-02(1.27e+00)	2.02e-04(7.29e-01)	1.89e-02(1.32e+00)	1.82e-01(1.24e+00)	5.27e-02(1.04e+00)	1.07e-05(1.38e-01)	1.17e-02(6.06e-01)
Chr19	47057094	1.19e-05(8.05e-02)	3.35e-03(1.06e+00)	7.69e-04(1.11e+00)	5.36e-05(6.94e-01)	1.19e-05(8.05e-02)	1.38e-04(8.26e-01)	3.33e-04(1.03e+00)	2.59e-04(1.48e-01)	2.00e-05(1.64e-01)
Chr09	37661227	1.20e-05(1.16e-01)	2.71e-01(1.13e+00)	1.64e-01(1.11e+00)	2.85e-01(1.14e+00)	1.69e-01(1.07e+00)	1.82e-01(1.23e+00)	2.85e-02(9.07e-01)	1.20e-05(1.16e-01)	1.27e-01(1.03e+00)
Chr11	1399571	1.45e-05(9.35e-02)	1.53e-05(4.75e-01)	3.91e-05(3.37e-01)	3.30e-02(5.90e-01)	1.45e-05(9.35e-02)	1.86e-04(8.77e-01)	3.34e-04(1.02e+00)	1.88e-01(9.79e-01)	1.69e-03(1.13e+00)
Chr06	9711656	1.49e-05(2.03e-02)	5.30e-01(1.11e+00)	6.45e-01(1.02e+00)	6.12e-01(1.10e+00)	6.36e-01(9.83e-01)	5.71e-01(1.33e+00)	3.04e-01(1.04e+00)	1.49e-05(2.03e-02)	5.53e-01(8.72e-01)
Chr19	45256468	1.81e-05(9.36e-01)	2.08e-03(8.87e-01)	3.54e-03(1.20e+00)	1.81e-05(9.36e-01)	2.58e-04(7.85e-01)	3.07e-05(5.30e-01)	3.36e-04(1.00e+00)	3.03e-03(3.24e-01)	4.79e-04(1.43e+00)
Chr09	44334358	1.96e-05(1.47e-02)	2.44e-02(1.15e+00)	2.92e-01(1.08e+00)	1.51e-01(9.97e-01)	2.13e-01(1.09e+00)	2.28e-01(1.25e+00)	1.08e-01(1.08e+00)	1.96e-05(1.47e-02)	2.21e-01(9.99e-01)
Chr02	4607354	2.01e-05(1.45e-02)	4.91e-01(1.15e+00)	6.76e-01(1.01e+00)	5.87e-01(1.09e+00)	5.32e-01(9.52e-01)	4.88e-01(1.30e+00)	1.88e-01(9.64e-01)	2.01e-05(1.45e-02)	4.23e-01(8.77e-01)
Chr18	49845056	2.03e-05(1.45e-02)	4.95e-01(1.15e+00)	6.80e-01(1.01e+00)	5.82e-01(1.08e+00)	5.36e-01(9.54e-01)	5.71e-01(1.22e+00)	1.86e-01(9.86e-01)	2.03e-05(1.45e-02)	4.28e-01(8.81e-01)
Chr10	44362118	2.08e-05(4.04e-01)	2.08e-05(4.04e-01)	9.01e-04(1.15e+00)	7.65e-03(3.68e-01)	1.29e-03(9.23e-01)	1.79e-02(1.07e+00)	4.77e-02(1.02e+00)	4.58e-02(9.52e-01)	3.91e-02(8.43e-01)
Chr16	7032082	2.18e-05(8.45e-01)	7.76e-02(1.19e+00)	1.19e-03(1.26e+00)	2.18e-05(8.45e-01)	1.36e-02(1.29e+00)	3.15e-03(7.29e-01)	1.33e-03(1.12e+00)	3.90e-01(1.06e+00)	2.88e-04(1.35e+00)
Chr19	45240361	2.51e-05(7.78e-01)	1.98e-03(8.68e-01)	1.42e-02(1.31e+00)	1.31e-04(7.24e-01)	2.06e-04(7.25e-01)	2.51e-05(7.78e-01)	4.58e-03(1.35e+00)	1.35e-02(6.15e-01)	1.10e-03(1.12e+00)
Chr07	18421602	2.51e-05(9.72e-01)	1.53e-03(7.42e-01)	1.17e-03(1.25e+00)	2.92e-02(5.59e-01)	2.98e-04(8.27e-01)	2.51e-05(9.72e-01)	5.78e-03(1.42e+00)	6.62e-02(1.10e+00)	3.47e-04(1.28e+00)
Chr19	4996086	2.53e-05(1.78e-02)	4.69e-01(1.15e+00)	5.12e-01(1.12e+00)	6.25e-01(1.10e+00)	4.98e-01(9.36e-01)	3.70e-01(1.11e+00)	2.68e-01(1.00e+00)	2.53e-05(1.78e-02)	5.08e-01(9.05e-01)
Chr16	30850795	2.66e-05(1.86e-02)	8.46e-01(1.04e+00)	4.34e-01(1.14e+00)	8.99e-01(1.06e+00)	5.02e-01(9.38e-01)	5.71e-01(1.25e+00)	1.71e-01(1.04e+00)	2.66e-05(1.86e-02)	7.02e-02(1.00e+00)
Chr15	11217524	2.75e-05(1.91e-02)	2.90e-01(1.13e+00)	2.14e-01(1.09e+00)	1.49e-01(9.93e-01)	3.17e-01(1.10e+00)	1.64e-01(1.19e+00)	1.02e-01(1.07e+00)	2.75e-05(1.91e-02)	5.99e-02(9.88e-01)
Chr19	39951878	3.07e-05(5.96e-01)	3.96e-04(5.30e-01)	1.14e-03(1.27e+00)	4.90e-03(2.79e-01)	2.51e-04(7.96e-01)	3.07e-05(5.96e-01)	1.87e-04(1.00e+00)	5.68e-04(2.42e-01)	3.52e-04(1.27e+00)
Chr06	46839943	3.76e-05(5.84e-01)	5.56e-04(5.53e-01)	3.91e-03(1.23e+00)	4.76e-05(7.39e-01)	1.41e-04(5.63e-01)	3.76e-05(5.84e-01)	2.97e-03(1.20e+00)	7.33e-03(5.35e-01)	7.03e-04(1.52e+00)
Chr07	17265024	4.21e-05(2.97e-01)	4.21e-05(2.97e-01)	7.13e-03(1.35e+00)	1.17e-01(9.07e-01)	7.54e-03(1.14e+00)	2.39e-02(1.13e+00)	3.35e-02(9.42e-01)	6.98e-01(1.09e+00)	1.29e-01(1.03e+00)
Chr04	46484456	4.22e-05(3.28e-01)	4.60e-04(5.41e-01)	4.22e-05(3.28e-01)	1.67e-02(5.13e-01)	7.55e-04(7.97e-01)	2.39e-02(1.14e+00)	9.26e-02(1.06e+00)	7.76e-01(1.09e+00)	7.37e-02(1.01e+00)
Chr19	37651499	4.59e-05(2.85e-01)	1.92e-04(5.24e-01)	4.19e-03(1.24e+00)	6.58e-03(3.29e-01)	5.09e-05(2.32e-01)	7.36e-04(6.68e-01)	1.87e-04(1.03e+00)	1.33e-03(4.17e-01)	4.59e-05(2.85e-01)
Chr09	45099583	4.59e-05(3.96e-01)	1.30e-03(7.39e-01)	3.98e-03(1.24e+00)	3.10e-03(2.35e-01)	2.28e-03(1.07e+00)	1.76e-03(6.88e-01)	4.59e-05(3.96e-01)	6.14e-03(4.93e-01)	1.35e-03(1.21e+00)
Chr16	30705629	4.66e-05(3.12e-02)	5.80e-01(1.03e+00)	3.82e-01(1.11e+00)	1.05e-01(8.76e-01)	3.82e-01(9.80e-01)	1.47e-01(1.19e+00)	9.09e-03(1.38e+00)	4.66e-05(3.12e-02)	4.19e-02(8.72e-01)
Chr19	46732225	4.71e-05(3.05e-01)	5.52e-04(5.57e-01)	4.71e-05(3.05e-01)	3.36e-03(2.07e-01)	1.37e-04(5.58e-01)	2.77e-04(7.28e-01)	1.65e-02(1.29e+00)	1.30e-02(6.05e-01)	3.54e-03(2.92e-01)
Chr19	47456188	5.00e-05(2.35e-01)	2.11e-03(8.94e-01)	2.89e-04(7.11e-01)	2.85e-02(5.53e-01)	5.00e-05(2.35e-01)	3.21e-02(1.09e+00)	8.94e-04(1.25e+00)	5.01e-02(9.88e-01)	1.75e-04(9.04e-01)
Chr19	47082378	5.10e-05(7.19e-01)	4.35e-03(1.14e+00)	9.29e-04(1.14e+00)	5.10e-05(7.19e-01)	1.65e-05(1.02e-01)	1.53e-04(7.91e-01)	3.55e-04(9.04e-01)	2.02e-04(1.20e-01)	2.37e-05(1.84e-01)
Chr09	47812644	5.44e-05(3.38e-01)	4.48e-04(5.44e-01)	5.44e-05(3.38e-01)	3.06e-02(5.69e-01)	1.32e-04(5.70e-01)	3.72e-04(8.36e-01)	2.94e-04(1.06e+00)	5.12e-03(4.27e-01)	3.35e-04(1.37e+00)
Chr14	4786369	5.47e-05(3.14e-01)	5.71e-03(1.15e+00)	5.47e-05(3.14e-01)	1.03e-03(8.92e-01)	4.07e-03(1.15e+00)	1.32e-03(7.26e-01)	3.44e-04(1.01e+00)	5.95e-01(1.08e+00)	4.24e-03(3.33e-01)
Chr11	1637438	5.52e-05(3.57e-01)	5.52e-05(3.57e-01)	7.61e-04(1.16e+00)	1.54e-02(4.90e-01)	1.08e-03(9.06e-01)	1.60e-03(6.70e-01)	4.46e-03(1.33e+00)	2.42e-01(1.06e+00)	1.23e-02(6.17e-01)
Chr11	4850356	5.82e-05(3.86e-02)	3.46e-02(1.10e+00)	9.95e-02(1.10e+00)	4.54e-03(2.63e-01)	1.21e-01(1.07e+00)	7.87e-02(1.16e+00)	2.08e-02(1.30e+00)	5.82e-05(3.86e-02)	1.01e-01(1.02e+00)
Chr14	3745833	6.04e-05(3.35e-01)	3.51e-04(5.05e-01)	6.04e-05(3.35e-01)	6.33e-03(3.19e-01)	6.34e-04(8.63e-01)	1.45e-03(6.41e-01)	7.86e-04(1.22e+00)	3.18e-01(1.06e+00)	5.11e-03(3.71e-01)
Chr06	14101881	6.33e-05(3.78e-01)	6.33e-05(3.78e-01)	2.79e-03(1.22e+00)	9.64e-02(8.42e-01)	1.03e-03(9.12e-01)	3.21e-02(1.14e+00)	1.69e-02(1.30e+00)	3.52e-02(8.25e-01)	7.74e-03(4.70e-01)
Chr10	46652446	6.38e-05(4.71e-01)	4.37e-02(1.13e+00)	4.25e-02(1.31e+00)	6.38e-05(4.71e-01)	4.29e-02(9.62e-01)	1.34e-02(9.92e-01)	1.58e-02(1.28e+00)	3.85e-03(3.55e-01)	3.48e-03(2.88e-01)
Chr08	17428041	6.38e-05(4.95e-01)	4.37e-02(1.13e+00)	4.25e-02(1.31e+00)	6.38e-05(4.95e-01)	4.29e-02(9.62e-01)	1.34e-02(1.00e+00)	1.58e-02(1.28e+00)	3.85e-03(3.55e-01)	3.48e-03(2.88e-01)
Chr06	6341290	6.38e-05(5.82e-01)	4.37e-02(1.13e+00)	4.25e-02(1.31e+00)	6.38e-05(5.82e-01)	4.29e-02(9.62e-01)	1.34e-02(1.01e+00)	1.58e-02(1.28e+00)	3.85e-03(3.56e-01)	3.48e-03(2.89e-01)
Chr06	46696108	6.38e-05(5.50e-01)	4.37e-02(1.13e+00)	4.25e-02(1.31e+00)	6.38e-05(5.50e-01)	4.29e-02(9.62e-01)	1.34e-02(1.00e+00)	1.58e-02(1.28e+00)	3.85e-03(3.56e-01)	3.48e-03(2.89e-01)
Chr14	45222119	6.38e-05(4.50e-01)	4.37e-02(1.13e+00)	4.25e-02(1.31e+00)	6.38e-05(4.50e-01)	4.29e-02(9.62e-01)	1.34e-02(9.80e-01)	1.58e-02(1.28e+00)	3.85e-03(3.55e-01)	3.48e-03(2.88e-01)
Chr04	50916626	6.38e-05(7.61e-01)	4.37e-02(1.13e+00)	4.25e-02(1.31e+00)	6.38e-05(7.61e-01)	4.29e-02(9.63e-01)	1.34e-02(1.02e+00)	1.58e-02(1.29e+00)	3.85e-03(3.57e-01)	3.48e-03(2.90e-01)
Chr05	1111919	6.38e-05(7.07e-01)	4.37e-02(1.13e+00)	4.25e-02(1.31e+00)	6.38e-05(7.07e-01)	4.29e-02(9.63e-01)	1.34e-02(1.02e+00)	1.58e-02(1.29e+00)	3.85e-03(3.57e-01)	3.48e-03(2.89e-01)
Chr05	34684137	6.38e-05(6.60e-01)	4.37e-02(1.13e+00)	4.25e-02(1.31e+00)	6.38e-05(6.60e-01)	4.29e-02(9.63e-01)	1.34e-02(1.02e+00)	1.58e-02(1.29e+00)	3.85e-03(3.56e-01)	3.48e-03(2.89e-01)
Chr05	36901009	6.38e-05(6.19e-01)	4.37e-02(1.13e+00)	4.25e-02(1.31e+00)	6.38e-05(6.19e-01)	4.29e-02(9.63e-01)	1.34e-02(1.02e+00)	1.58e-02(1.28e+00)	3.85e-03(3.56e-01)	3.48e-03(2.89e-01)
Chr02	9177112	6.89e-05(6.29e-01)	2.43e-03(9.70e-01)	5.44e-03(1.31e+00)	2.17e-02(5.62e-01)	6.93e-03(1.17e+00)	6.89e-05(6.29e-01)	3.35e-03(1.23e+00)	8.85e-02(1.13e+00)	5.48e-04(1.47e+00)
Chr11	32667975	7.05e-05(3.91e-01)	7.05e-05(3.91e-01)	1.37e-03(1.31e+00)	1.29e-01(9.43e-01)	4.81e-03(1.19e+00)	2.17e-02(1.09e+00)	1.00e-02(1.40e+00)	1.72e-01(1.08e+00)	3.12e-02(8.65e-01)
Chr14	44864915	7.13e-05(3.81e-01)	1.46e-03(7.42e-01)	7.13e-05(3.81e-01)	1.17e-02(4.89e-01)	2.31e-03(1.07e+00)	5.26e-02(1.20e+00)	5.84e-02(1.03e+00)	9.76e-01(1.06e+00)	2.20e-02(8.27e-01)
Chr06	47202165	7.61e-05(6.56e-01)	8.67e-04(6.76e-01)	4.78e-03(1.28e+00)	5.94e-04(8.16e-01)	3.19e-04(8.68e-01)	7.61e-05(6.56e-01)	5.54e-03(1.44e+00)	4.98e-03(4.17e-01)	9.56e-04(1.25e+00)
Chr18	10449375	7.61e-05(6.22e-01)	2.25e-02(1.15e+00)	4.05e-02(1.31e+00)	3.46e-03(2.12e-01)	5.84e-02(1.02e+00)	7.61e-05(6.22e-01)	3.54e-04(9.17e-01)	5.26e-04(2.42e-01)	6.33e-02(9.97e-01)
Chr05	37434426	7.84e-05(4.68e-01)	4.90e-03(1.13e+00)	1.57e-02(1.32e+00)	2.72e-03(2.12e-01)	2.54e-03(1.09e+00)	6.68e-04(7.20e-01)	9.63e-05(7.47e-01)	2.74e-02(7.20e-01)	7.84e-05(4.68e-01)
Chr09	40623714	7.94e-05(3.98e-01)	2.29e-04(5.74e-01)	7.94e-05(3.98e-01)	1.92e-02(5.46e-01)	8.83e-04(8.36e-01)	4.52e-04(7.46e-01)	1.12e-02(1.39e+00)	2.43e-02(6.75e-01)	2.17e-03(1.17e+00)
Chr13	27692796	8.41e-05(6.53e-01)	1.32e-04(4.86e-01)	7.09e-03(1.35e+00)	1.01e-02(4.43e-01)	2.58e-04(7.99e-01)	8.41e-05(6.53e-01)	2.31e-04(1.16e+00)	1.29e-02(6.02e-01)	2.73e-04(1.32e+00)
Chr12	4778388	9.30e-05(6.56e-01)	9.88e-03(1.14e+00)	3.29e-02(1.31e+00)	1.94e-03(1.66e-01)	2.04e-02(1.30e+00)	9.30e-05(6.56e-01)	4.04e-03(1.32e+00)	6.75e-02(1.10e+00)	2.78e-03(2.40e-01)
Chr11	6021962	9.55e-05(4.49e-01)	5.06e-04(5.49e-01)	9.55e-05(4.49e-01)	1.37e-01(9.65e-01)	1.78e-04(6.57e-01)	2.64e-02(1.16e+00)	5.68e-02(1.06e+00)	8.43e-01(1.09e+00)	1.04e-02(5.68e-01)
Chr05	2416053	1.01e-04(6.57e-02)	4.61e-02(1.14e+00)	6.11e-02(1.21e+00)	6.94e-02(7.34e-01)	8.32e-02(1.04e+00)	3.91e-02(1.20e+00)	2.41e-02(1.15e+00)	1.01e-04(6.57e-02)	3.38e-02(8.82e-01)
Chr18	49018896	1.03e-04(6.64e-01)	2.23e-02(1.15e+00)	1.44e-03(1.26e+00)	7.06e-03(3.49e-01)	1.72e-02(1.32e+00)	1.03e-04(6.64e-01)	1.88e-03(1.15e+00)	4.05e-02(8.90e-01)	1.71e-03(1.13e+00)
Chr11	1261284	1.04e-04(4.77e-01)	4.53e-04(5.41e-01)	1.04e-04(4.77e-01)	2.36e-02(5.88e-01)	9.07e-04(8.53e-01)	2.86e-03(7.77e-01)	4.66e-04(9.51e-01)	5.03e-01(1.05e+00)	4.55e-02(8.95e-01)
Chr16	4296058	1.05e-04(4.93e-01)	1.05e-04(4.93e-01)	9.66e-03(1.39e+00)	9.12e-02(8.27e-01)	2.65e-03(1.04e+00)	3.91e-02(1.14e+00)	2.60e-03(1.21e+00)	2.31e-01(1.05e+00)	3.86e-03(3.12e-01)
Chr09	47869856	1.06e-04(4.70e-01)	3.42e-04(5.41e-01)	8.62e-05(4.18e-01)	4.28e-02(6.40e-01)	1.06e-04(4.70e-01)	1.20e-03(7.12e-01)	1.01e-03(1.04e+00)	9.82e-03(6.50e-01)	6.97e-04(1.52e+00)
Chr07	36301362	1.06e-04(6.91e-02)	6.67e-02(1.17e+00)	5.98e-02(1.21e+00)	9.58e-03(4.35e-01)	8.65e-02(1.03e+00)	2.91e-02(1.16e+00)	3.43e-02(9.48e-01)	1.06e-04(6.91e-02)	6.73e-02(9.85e-01)
Chr16	85779	1.07e-04(6.92e-01)	4.32e-02(1.13e+00)	6.61e-02(1.21e+00)	1.07e-04(6.92e-01)	2.11e-02(1.31e+00)	1.10e-02(9.29e-01)	1.65e-02(1.29e+00)	1.77e-02(6.98e-01)	2.55e-02(8.16e-01)
Chr03	45496381	1.08e-04(4.64e-01)	4.79e-03(1.15e+00)	1.08e-04(4.64e-01)	1.26e-02(4.62e-01)	9.38e-04(8.67e-01)	9.09e-03(9.06e-01)	1.06e-02(1.41e+00)	5.02e-02(9.88e-01)	2.39e-02(8.10e-01)
Chr19	39524087	1.16e-04(4.40e-01)	2.10e-02(1.13e+00)	1.16e-04(4.40e-01)	9.92e-04(8.79e-01)	1.57e-02(1.31e+00)	8.25e-03(8.42e-01)	3.98e-04(9.50e-01)	3.25e-02(7.85e-01)	7.96e-03(4.78e-01)
Chr13	27923929	1.20e-04(5.17e-01)	1.20e-04(5.17e-01)	9.29e-03(1.40e+00)	4.73e-02(6.61e-01)	1.04e-03(9.14e-01)	4.63e-03(7.58e-01)	2.55e-02(8.81e-01)	2.09e-01(1.01e+00)	9.08e-03(5.18e-01)
Chr15	4500770	1.20e-04(7.18e-01)	1.55e-02(1.09e+00)	2.28e-02(1.26e+00)	1.20e-04(7.18e-01)	6.04e-03(1.15e+00)	1.45e-03(6.37e-01)	3.03e-03(1.19e+00)	2.52e-02(6.90e-01)	7.47e-03(4.58e-01)
Chr19	6727376	1.25e-04(7.98e-02)	5.66e-01(1.02e+00)	3.50e-01(1.11e+00)	3.75e-01(1.18e+00)	3.93e-01(9.41e-01)	3.70e-01(1.11e+00)	8.23e-02(1.04e+00)	1.25e-04(7.98e-02)	2.72e-01(1.04e+00)
Chr20	36149036	1.27e-04(5.34e-01)	1.27e-04(5.34e-01)	6.07e-02(1.21e+00)	5.11e-03(2.89e-01)	4.93e-03(1.19e+00)	2.91e-02(1.05e+00)	3.38e-02(9.44e-01)	2.51e-02(6.89e-01)	9.78e-03(5.46e-01)
Chr11	30243572	1.28e-04(5.21e-01)	1.28e-04(5.21e-01)	1.59e-02(1.32e+00)	1.36e-02(4.54e-01)	1.04e-02(1.22e+00)	9.09e-03(8.80e-01)	1.51e-02(1.27e+00)	3.39e-01(1.06e+00)	4.25e-02(8.76e-01)
Chr12	12527215	1.29e-04(8.20e-02)	3.58e-02(1.10e+00)	2.33e-01(1.08e+00)	1.26e-02(4.62e-01)	7.03e-02(9.96e-01)	1.32e-01(1.19e+00)	5.74e-02(1.06e+00)	1.29e-04(8.20e-02)	5.89e-02(9.81e-01)
Chr16	29259501	1.30e-04(5.17e-01)	1.30e-04(5.17e-01)	9.13e-03(1.41e+00)	2.95e-03(2.26e-01)	4.15e-04(8.83e-01)	9.86e-04(6.54e-01)	1.79e-03(1.16e+00)	9.29e-02(1.15e+00)	7.58e-04(1.57e+00)
Chr16	29637406	1.37e-04(7.58e-01)	2.73e-02(1.17e+00)	3.75e-03(1.22e+00)	2.91e-03(2.25e-01)	2.64e-03(1.04e+00)	2.51e-04(6.71e-01)	2.10e-03(1.09e+00)	3.26e-01(1.05e+00)	1.37e-04(7.58e-01)
Chr02	4442101	1.37e-04(8.60e-02)	6.04e-01(1.04e+00)	8.24e-01(1.01e+00)	7.58e-01(1.11e+00)	7.28e-01(1.00e+00)	6.89e-01(1.44e+00)	3.56e-01(1.03e+00)	1.37e-04(8.60e-02)	6.88e-01(9.29e-01)
Chr01	8770567	1.38e-04(8.60e-01)	7.24e-04(6.14e-01)	2.38e-02(1.26e+00)	5.92e-02(6.80e-01)	9.17e-03(1.18e+00)	1.38e-04(8.60e-01)	1.21e-02(1.34e+00)	1.44e-03(4.25e-01)	2.24e-02(8.32e-01)
Chr19	36858468	1.42e-04(5.00e-01)	1.42e-04(5.00e-01)	4.49e-03(1.27e+00)	4.21e-02(6.33e-01)	2.17e-04(7.17e-01)	1.79e-02(1.03e+00)	7.26e-03(1.38e+00)	3.14e-01(1.06e+00)	2.36e-02(8.05e-01)
Chr06	4233921	1.44e-04(7.70e-01)	8.33e-02(1.20e+00)	1.18e-01(1.14e+00)	1.44e-04(7.70e-01)	2.89e-02(1.33e+00)	5.26e-02(1.24e+00)	2.77e-02(9.00e-01)	2.78e-01(1.01e+00)	1.30e-02(6.39e-01)
Chr16	5887020	1.44e-04(7.45e-01)	8.33e-02(1.20e+00)	1.18e-01(1.14e+00)	1.44e-04(7.45e-01)	2.89e-02(1.33e+00)	5.26e-02(1.19e+00)	2.77e-02(8.99e-01)	2.78e-01(1.01e+00)	1.30e-02(6.39e-01)
Chr09	34772076	1.45e-04(9.02e-02)	3.00e-02(1.19e+00)	1.01e-01(1.10e+00)	5.25e-02(6.49e-01)	1.73e-02(1.32e+00)	3.54e-02(1.16e+00)	4.56e-02(1.01e+00)	1.45e-04(9.02e-02)	1.58e-01(1.07e+00)
Chr16	3022350	1.46e-04(7.06e-01)	8.03e-02(1.19e+00)	7.91e-02(1.22e+00)	1.46e-04(7.06e-01)	9.52e-02(1.05e+00)	2.64e-02(1.14e+00)	4.01e-02(9.89e-01)	3.85e-03(3.55e-01)	1.09e-02(5.82e-01)
Chr02	5976085	1.46e-04(7.29e-01)	8.03e-02(1.19e+00)	7.91e-02(1.22e+00)	1.46e-04(7.29e-01)	9.52e-02(1.05e+00)	2.64e-02(1.20e+00)	4.01e-02(9.89e-01)	3.85e-03(3.57e-01)	1.09e-02(5.82e-01)
Chr07	17759795	1.47e-04(4.84e-01)	1.47e-04(4.84e-01)	2.74e-02(1.30e+00)	1.01e-01(8.61e-01)	2.06e-02(1.30e+00)	1.79e-02(1.07e+00)	1.79e-02(1.29e+00)	9.59e-01(1.07e+00)	1.50e-01(1.07e+00)
Chr19	36762533	1.52e-04(5.91e-01)	5.70e-04(5.63e-01)	4.10e-03(1.25e+00)	3.18e-02(5.78e-01)	1.52e-04(5.91e-01)	3.15e-03(7.22e-01)	4.28e-03(1.33e+00)	9.40e-02(1.15e+00)	4.79e-03(3.56e-01)
Chr12	5203035	1.53e-04(8.79e-01)	7.76e-04(6.41e-01)	1.04e-02(1.35e+00)	9.15e-04(9.40e-01)	1.22e-03(9.09e-01)	1.53e-04(8.79e-01)	2.43e-02(8.70e-01)	2.73e-01(1.01e+00)	7.39e-03(4.55e-01)
Chr14	3476156	1.62e-04(5.23e-01)	2.34e-04(5.60e-01)	1.62e-04(5.23e-01)	3.26e-02(5.86e-01)	5.42e-04(9.45e-01)	3.47e-03(7.48e-01)	1.75e-02(1.30e+00)	6.58e-01(1.08e+00)	2.75e-02(8.31e-01)
Chr16	29371196	1.62e-04(4.94e-01)	1.62e-04(4.94e-01)	1.69e-02(1.32e+00)	3.38e-03(2.07e-01)	5.76e-04(8.13e-01)	6.68e-04(6.73e-01)	3.82e-03(1.32e+00)	1.33e-01(1.01e+00)	4.38e-04(1.39e+00)
Chr05	40865399	1.65e-04(1.02e-01)	2.21e-01(1.11e+00)	3.63e-01(1.12e+00)	6.92e-02(7.33e-01)	2.17e-01(1.08e+00)	1.32e-01(1.21e+00)	1.22e-01(1.05e+00)	1.65e-04(1.02e-01)	1.28e-01(1.03e+00)
Chr07	18181691	1.69e-04(8.19e-01)	8.77e-03(1.17e+00)	2.76e-02(1.30e+00)	1.06e-01(8.77e-01)	4.92e-03(1.19e+00)	1.69e-04(8.19e-01)	6.56e-03(1.40e+00)	9.49e-01(1.07e+00)	3.05e-03(2.59e-01)
Chr16	30518633	1.73e-04(1.05e-01)	3.70e-01(1.14e+00)	4.53e-01(1.15e+00)	6.39e-02(7.10e-01)	1.92e-01(1.07e+00)	1.32e-01(1.16e+00)	1.16e-02(1.33e+00)	1.73e-04(1.05e-01)	1.67e-02(7.37e-01)
Chr19	34887834	1.77e-04(5.09e-01)	1.83e-02(1.12e+00)	1.77e-04(5.09e-01)	1.80e-02(5.20e-01)	5.01e-03(1.16e+00)	2.17e-02(1.06e+00)	1.27e-02(1.33e+00)	1.16e-02(5.65e-01)	1.49e-02(6.96e-01)
Chr01	5061368	1.83e-04(5.16e-01)	3.42e-04(5.36e-01)	1.83e-04(5.16e-01)	1.28e-02(4.68e-01)	5.40e-04(9.53e-01)	5.81e-02(1.28e+00)	7.39e-02(1.03e+00)	4.01e-02(8.84e-01)	3.67e-03(2.99e-01)
Chr06	17643525	1.89e-04(1.13e-01)	6.49e-01(1.05e+00)	7.85e-01(1.01e+00)	5.68e-01(1.08e+00)	7.47e-01(1.01e+00)	6.89e-01(1.40e+00)	2.10e-01(9.69e-01)	1.89e-04(1.13e-01)	4.82e-01(9.00e-01)
Chr18	880730	1.98e-04(7.32e-01)	9.71e-03(1.13e+00)	3.89e-03(1.22e+00)	1.98e-04(7.32e-01)	1.25e-02(1.27e+00)	1.20e-03(7.06e-01)	1.21e-02(1.33e+00)	2.00e-01(9.92e-01)	2.42e-02(8.15e-01)
Chr14	3270859	2.17e-04(5.60e-01)	2.17e-04(5.60e-01)	2.72e-03(1.21e+00)	2.84e-02(5.53e-01)	2.69e-03(1.04e+00)	3.15e-03(7.39e-01)	1.44e-02(1.29e+00)	4.97e-01(1.05e+00)	1.94e-02(7.86e-01)
Chr07	7719977	2.27e-04(8.39e-01)	1.64e-03(7.78e-01)	4.56e-04(9.08e-01)	1.08e-02(4.63e-01)	3.29e-03(1.10e+00)	2.27e-04(8.39e-01)	4.02e-03(1.31e+00)	1.29e-01(1.01e+00)	9.86e-03(5.46e-01)
Chr17	36424090	2.27e-04(8.01e-01)	5.18e-03(1.13e+00)	4.00e-03(1.24e+00)	3.34e-04(8.63e-01)	9.04e-03(1.18e+00)	2.27e-04(8.01e-01)	1.10e-03(1.07e+00)	6.19e-01(1.07e+00)	8.62e-04(1.49e+00)
Chr13	29745996	2.32e-04(1.38e-01)	2.59e-01(1.13e+00)	3.88e-01(1.11e+00)	1.08e-01(8.83e-01)	2.37e-01(1.07e+00)	2.56e-01(1.24e+00)	1.07e-01(1.08e+00)	2.32e-04(1.38e-01)	2.76e-01(1.04e+00)
Chr17	36422109	2.41e-04(8.13e-01)	9.76e-03(1.14e+00)	1.80e-02(1.27e+00)	2.41e-04(8.13e-01)	1.11e-02(1.23e+00)	1.60e-03(6.50e-01)	2.11e-03(1.09e+00)	7.93e-01(1.08e+00)	1.83e-03(1.14e+00)
Chr12	4661710	2.51e-04(7.07e-01)	8.59e-03(1.17e+00)	2.52e-02(1.28e+00)	2.43e-02(5.97e-01)	3.97e-03(1.16e+00)	2.51e-04(7.07e-01)	3.16e-02(9.23e-01)	5.57e-01(1.06e+00)	4.02e-03(3.22e-01)
Chr13	1179618	2.51e-04(6.95e-01)	1.45e-03(7.43e-01)	2.37e-02(1.26e+00)	5.86e-02(6.75e-01)	6.67e-03(1.16e+00)	2.51e-04(6.95e-01)	5.90e-02(1.03e+00)	1.75e-01(1.09e+00)	2.26e-02(8.33e-01)
Chr13	3019399	2.51e-04(6.83e-01)	1.45e-03(7.41e-01)	2.37e-02(1.26e+00)	5.86e-02(6.75e-01)	6.67e-03(1.16e+00)	2.51e-04(6.83e-01)	5.90e-02(1.03e+00)	1.75e-01(1.09e+00)	2.26e-02(8.32e-01)
Chr17	33925693	2.53e-04(1.23e+00)	4.92e-02(1.12e+00)	4.53e-02(1.32e+00)	4.32e-03(2.52e-01)	4.14e-02(9.61e-01)	8.95e-04(6.37e-01)	2.53e-04(1.23e+00)	7.61e-01(1.09e+00)	1.29e-02(6.34e-01)
Chr13	34931777	2.54e-04(1.47e-01)	1.08e-02(1.12e+00)	5.16e-02(1.29e+00)	2.63e-02(5.43e-01)	3.17e-02(1.30e+00)	2.28e-01(1.22e+00)	2.53e-01(9.88e-01)	2.54e-04(1.47e-01)	7.22e-02(1.01e+00)
Chr07	38792906	2.55e-04(8.42e-01)	5.91e-03(1.17e+00)	2.71e-02(1.30e+00)	2.55e-04(8.42e-01)	2.52e-03(1.08e+00)	6.06e-04(6.91e-01)	5.97e-03(1.43e+00)	1.73e-02(6.85e-01)	1.50e-02(6.98e-01)
Chr17	34588580	2.63e-04(1.05e+00)	4.15e-02(1.12e+00)	3.93e-02(1.31e+00)	3.90e-03(2.33e-01)	5.11e-02(9.81e-01)	7.36e-04(6.80e-01)	2.63e-04(1.05e+00)	7.13e-01(1.09e+00)	1.08e-02(5.78e-01)
Chr17	34758018	2.63e-04(1.02e+00)	4.15e-02(1.12e+00)	3.93e-02(1.31e+00)	3.90e-03(2.33e-01)	5.11e-02(9.81e-01)	7.36e-04(6.76e-01)	2.63e-04(1.02e+00)	7.13e-01(1.09e+00)	1.08e-02(5.78e-01)
Chr17	12971235	2.67e-04(8.62e-01)	1.45e-01(1.03e+00)	5.32e-02(1.26e+00)	2.67e-04(8.62e-01)	1.87e-02(1.31e+00)	2.60e-03(7.49e-01)	3.71e-04(9.13e-01)	3.40e-01(1.06e+00)	4.55e-03(3.42e-01)
Chr09	60505	2.78e-04(6.25e-01)	2.78e-04(6.25e-01)	2.59e-03(1.21e+00)	7.13e-02(7.41e-01)	5.15e-04(9.75e-01)	5.10e-03(8.05e-01)	1.36e-02(1.33e+00)	3.81e-02(8.57e-01)	1.07e-02(5.76e-01)
Chr20	39789808	2.79e-04(6.18e-01)	2.79e-04(6.18e-01)	1.21e-02(1.35e+00)	8.46e-02(8.05e-01)	5.66e-03(1.13e+00)	1.20e-03(6.93e-01)	2.20e-02(1.26e+00)	5.49e-01(1.06e+00)	8.22e-02(9.67e-01)
Chr19	40962154	2.81e-04(6.13e-01)	2.81e-04(6.13e-01)	5.71e-03(1.31e+00)	7.21e-02(7.45e-01)	1.76e-03(1.02e+00)	7.11e-02(1.16e+00)	1.68e-01(1.04e+00)	5.50e-01(1.06e+00)	4.36e-02(8.83e-01)
Chr17	2611188	2.83e-04(8.60e-01)	6.67e-02(1.17e+00)	5.64e-02(1.21e+00)	2.83e-04(8.60e-01)	4.83e-02(9.83e-01)	2.91e-02(1.07e+00)	3.99e-02(9.87e-01)	2.68e-02(7.13e-01)	2.14e-02(8.18e-01)
Chr11	1212659	2.84e-04(1.05e+00)	5.16e-04(5.45e-01)	1.57e-04(5.19e-01)	7.58e-03(3.66e-01)	5.98e-04(8.37e-01)	2.14e-03(7.48e-01)	2.84e-04(1.05e+00)	8.20e-01(1.08e+00)	3.04e-02(8.61e-01)
Chr15	46867522	2.96e-04(8.82e-01)	1.12e-01(1.06e+00)	1.46e-01(1.14e+00)	2.96e-04(8.82e-01)	9.08e-02(1.05e+00)	1.07e-01(1.11e+00)	1.05e-01(1.07e+00)	4.46e-01(1.02e+00)	7.97e-02(1.03e+00)
Chr19	47350110	2.96e-04(8.52e-01)	1.46e-03(7.42e-01)	8.81e-04(1.17e+00)	3.58e-02(6.13e-01)	2.96e-04(8.52e-01)	1.21e-02(9.30e-01)	5.33e-03(1.42e+00)	5.52e-02(1.02e+00)	4.86e-03(3.60e-01)
Chr07	18363146	2.98e-04(8.42e-01)	1.53e-03(7.45e-01)	1.17e-03(1.26e+00)	2.92e-02(5.59e-01)	2.98e-04(8.42e-01)	2.77e-05(7.18e-01)	5.77e-03(1.42e+00)	6.62e-02(1.10e+00)	3.47e-04(1.31e+00)
Chr17	34998710	3.05e-04(7.52e-01)	1.27e-02(1.06e+00)	3.83e-03(1.23e+00)	1.81e-03(1.57e-01)	2.32e-02(1.31e+00)	3.05e-04(7.52e-01)	4.49e-03(1.33e+00)	4.70e-01(1.04e+00)	4.69e-03(3.50e-01)
Chr15	6291081	3.10e-04(1.75e-01)	2.71e-01(1.13e+00)	4.46e-01(1.15e+00)	1.92e-01(1.06e+00)	6.96e-01(1.00e+00)	4.88e-01(1.22e+00)	2.56e-01(9.92e-01)	3.10e-04(1.75e-01)	4.74e-01(8.95e-01)
Chr07	13382107	3.12e-04(1.08e+00)	9.64e-04(7.13e-01)	2.31e-03(1.19e+00)	1.04e-03(8.95e-01)	7.39e-04(8.02e-01)	1.32e-03(7.44e-01)	3.12e-04(1.08e+00)	1.08e-01(1.03e+00)	3.94e-04(1.36e+00)
Chr10	46223524	3.15e-04(9.23e-01)	7.93e-02(1.19e+00)	1.06e-01(1.12e+00)	3.15e-04(9.23e-01)	7.51e-02(1.01e+00)	2.91e-02(1.13e+00)	1.84e-02(1.29e+00)	2.01e-03(4.08e-01)	7.45e-03(4.58e-01)
Chr14	44715078	3.15e-04(9.05e-01)	7.93e-02(1.19e+00)	1.06e-01(1.12e+00)	3.15e-04(9.05e-01)	7.51e-02(1.01e+00)	2.91e-02(1.09e+00)	1.84e-02(1.29e+00)	2.01e-03(4.07e-01)	7.45e-03(4.58e-01)
Chr19	664210	3.16e-04(1.78e-01)	8.16e-02(1.19e+00)	3.13e-02(1.31e+00)	4.19e-02(6.31e-01)	9.14e-02(1.05e+00)	3.21e-02(1.10e+00)	5.65e-02(1.06e+00)	3.16e-04(1.78e-01)	2.23e-02(8.31e-01)
Chr14	48607669	3.18e-04(7.48e-01)	9.69e-03(1.13e+00)	3.18e-04(7.48e-01)	4.25e-02(6.37e-01)	5.60e-03(1.13e+00)	8.71e-02(1.09e+00)	3.08e-03(1.20e+00)	9.33e-02(1.15e+00)	9.14e-03(5.19e-01)
Chr04	44358686	3.18e-04(1.77e-01)	4.32e-01(1.13e+00)	7.37e-01(1.00e+00)	2.82e-01(1.14e+00)	2.30e-01(1.07e+00)	3.70e-01(1.20e+00)	8.41e-02(1.05e+00)	3.18e-04(1.77e-01)	8.18e-02(1.03e+00)
Chr11	5982489	3.18e-04(1.34e+00)	1.32e-02(1.07e+00)	3.22e-03(1.20e+00)	6.36e-03(3.20e-01)	9.42e-04(8.50e-01)	3.47e-03(7.63e-01)	6.28e-04(1.04e+00)	3.29e-02(7.92e-01)	3.18e-04(1.34e+00)
Chr16	37277823	3.25e-04(6.55e-01)	3.25e-04(6.55e-01)	6.79e-03(1.34e+00)	7.98e-02(7.83e-01)	1.37e-02(1.29e+00)	8.71e-02(1.08e+00)	3.12e-02(9.20e-01)	6.98e-01(1.09e+00)	8.64e-02(9.80e-01)
Chr18	11885583	3.26e-04(9.21e-01)	2.90e-02(1.17e+00)	5.99e-02(1.21e+00)	3.26e-04(9.21e-01)	1.46e-01(1.06e+00)	7.49e-03(8.29e-01)	1.18e-02(1.33e+00)	7.46e-02(1.11e+00)	1.62e-02(7.24e-01)
Chr16	8062558	3.29e-04(1.80e-01)	5.48e-02(1.13e+00)	8.68e-02(1.22e+00)	1.16e-01(9.06e-01)	2.47e-02(1.33e+00)	6.43e-02(1.18e+00)	8.45e-03(1.37e+00)	3.29e-04(1.80e-01)	5.92e-02(9.83e-01)
Chr05	35737894	3.33e-04(9.23e-01)	1.47e-01(1.03e+00)	1.98e-01(1.08e+00)	3.33e-04(9.23e-01)	7.43e-02(1.01e+00)	7.87e-02(1.22e+00)	6.97e-02(1.05e+00)	2.78e-01(1.01e+00)	3.63e-02(8.75e-01)
Chr06	15202938	3.33e-04(9.07e-01)	1.03e-01(1.08e+00)	2.41e-03(1.19e+00)	3.33e-04(9.07e-01)	4.40e-02(9.66e-01)	2.17e-02(1.11e+00)	4.40e-03(1.34e+00)	7.12e-01(1.09e+00)	4.54e-03(3.42e-01)
Chr07	11515787	3.36e-04(8.56e-01)	6.43e-03(1.19e+00)	2.96e-03(1.21e+00)	3.36e-04(8.56e-01)	2.19e-03(1.08e+00)	1.09e-03(6.88e-01)	9.21e-04(1.18e+00)	5.04e-01(1.05e+00)	6.11e-04(1.37e+00)
Chr04	6103658	3.37e-04(8.04e-01)	3.13e-02(1.20e+00)	2.59e-02(1.28e+00)	2.06e-01(1.08e+00)	6.04e-02(1.03e+00)	3.37e-04(8.04e-01)	5.55e-03(1.44e+00)	3.16e-01(1.06e+00)	7.37e-02(1.01e+00)
Chr02	13551177	3.37e-04(8.17e-01)	4.04e-02(1.11e+00)	6.98e-03(1.35e+00)	4.20e-02(6.32e-01)	2.67e-02(1.31e+00)	3.37e-04(8.17e-01)	4.94e-03(1.37e+00)	4.76e-03(4.06e-01)	5.41e-03(3.89e-01)
Chr03	5937956	3.37e-04(1.84e-01)	1.26e-03(7.47e-01)	1.42e-01(1.13e+00)	1.09e-01(8.90e-01)	4.42e-03(1.15e+00)	1.76e-03(6.96e-01)	2.04e-02(1.29e+00)	3.37e-04(1.84e-01)	1.78e-02(7.61e-01)
Chr16	29252166	3.42e-04(8.86e-01)	1.70e-04(4.88e-01)	1.40e-02(1.31e+00)	5.17e-03(2.92e-01)	3.42e-04(8.86e-01)	1.20e-03(7.09e-01)	2.14e-03(1.09e+00)	1.24e-01(9.90e-01)	7.91e-04(1.50e+00)
Chr17	36424594	3.44e-04(1.34e+00)	7.81e-03(1.19e+00)	9.34e-03(1.40e+00)	3.46e-04(8.66e-01)	5.51e-03(1.14e+00)	8.95e-04(6.23e-01)	3.61e-04(9.03e-01)	5.83e-01(1.07e+00)	3.44e-04(1.34e+00)
Chr15	13002347	3.45e-04(8.12e-01)	1.33e-03(7.43e-01)	7.43e-03(1.36e+00)	2.14e-02(5.57e-01)	3.45e-04(8.12e-01)	9.86e-04(6.60e-01)	6.15e-04(1.06e+00)	1.07e-01(1.04e+00)	4.95e-03(3.63e-01)
Chr12	5365972	3.45e-04(5.36e-01)	3.45e-04(5.36e-01)	4.43e-02(1.32e+00)	1.03e-01(8.68e-01)	3.51e-03(1.11e+00)	1.97e-02(1.07e+00)	3.92e-02(9.85e-01)	7.42e-01(1.09e+00)	3.07e-02(8.60e-01)
Chr04	50760486	3.46e-04(9.95e-01)	1.25e-01(1.09e+00)	1.18e-02(1.35e+00)	5.55e-03(3.08e-01)	2.57e-02(1.31e+00)	1.21e-02(9.92e-01)	3.46e-04(9.95e-01)	2.54e-02(6.94e-01)	9.07e-03(5.18e-01)
Chr15	46475226	3.48e-04(1.90e-01)	2.56e-01(1.13e+00)	3.33e-01(1.11e+00)	3.49e-01(1.18e+00)	5.52e-01(9.61e-01)	2.56e-01(1.22e+00)	1.32e-01(1.05e+00)	3.48e-04(1.90e-01)	2.36e-01(1.01e+00)
Chr17	10701186	3.54e-04(8.58e-01)	5.83e-02(1.13e+00)	7.33e-02(1.21e+00)	3.54e-04(8.58e-01)	1.55e-02(1.30e+00)	2.17e-02(1.06e+00)	1.49e-02(1.31e+00)	1.04e-01(1.02e+00)	9.63e-03(5.40e-01)
Chr07	38072424	3.61e-04(8.24e-01)	3.32e-03(1.06e+00)	7.27e-03(1.35e+00)	1.53e-02(4.86e-01)	3.61e-04(8.24e-01)	1.79e-02(1.07e+00)	5.70e-03(1.42e+00)	4.18e-01(1.06e+00)	1.25e-02(6.24e-01)
Chr07	16592007	3.63e-04(1.97e-01)	6.91e-02(1.17e+00)	2.61e-01(1.08e+00)	1.59e-02(4.99e-01)	8.10e-02(1.03e+00)	1.64e-01(1.23e+00)	6.26e-02(1.04e+00)	3.63e-04(1.97e-01)	5.79e-02(9.79e-01)
Chr06	44466893	3.65e-04(8.10e-01)	1.68e-03(7.90e-01)	9.82e-03(1.35e+00)	2.03e-03(1.73e-01)	3.65e-04(8.10e-01)	4.98e-04(7.44e-01)	2.67e-03(1.21e+00)	1.40e-02(6.23e-01)	2.51e-03(2.25e-01)
Chr13	27335560	3.66e-04(5.16e-01)	3.66e-04(5.16e-01)	8.85e-03(1.40e+00)	1.57e-02(4.95e-01)	1.46e-03(9.76e-01)	6.18e-03(8.18e-01)	2.55e-03(1.21e+00)	1.96e-02(7.38e-01)	9.17e-04(1.26e+00)
Chr13	42234834	3.72e-04(8.12e-01)	3.96e-02(1.11e+00)	6.55e-03(1.32e+00)	3.77e-02(6.32e-01)	1.75e-02(1.31e+00)	3.72e-04(8.12e-01)	2.80e-03(1.20e+00)	6.63e-03(5.17e-01)	2.75e-03(2.38e-01)
Chr15	3548050	3.73e-04(9.04e-01)	1.69e-02(1.11e+00)	1.87e-02(1.25e+00)	8.19e-04(9.08e-01)	5.17e-03(1.16e+00)	3.15e-03(7.36e-01)	3.73e-04(9.04e-01)	2.67e-01(1.00e+00)	1.29e-03(1.22e+00)
Chr04	26500387	3.77e-04(1.91e-01)	5.10e-02(1.12e+00)	5.31e-02(1.29e+00)	1.71e-02(5.19e-01)	2.18e-01(1.08e+00)	9.09e-03(9.03e-01)	4.48e-02(1.01e+00)	3.77e-04(1.91e-01)	4.37e-02(8.83e-01)
Chr04	32168879	3.77e-04(1.90e-01)	5.10e-02(1.12e+00)	5.31e-02(1.29e+00)	1.71e-02(5.19e-01)	2.18e-01(1.08e+00)	9.09e-03(9.02e-01)	4.48e-02(1.01e+00)	3.77e-04(1.90e-01)	4.37e-02(8.83e-01)
Chr03	1235089	3.77e-04(2.03e-01)	5.10e-02(1.12e+00)	5.31e-02(1.30e+00)	1.71e-02(5.21e-01)	2.18e-01(1.08e+00)	9.09e-03(9.19e-01)	4.48e-02(1.02e+00)	3.77e-04(2.03e-01)	4.37e-02(8.85e-01)
Chr03	1501608	3.77e-04(1.95e-01)	5.10e-02(1.12e+00)	5.31e-02(1.29e+00)	1.71e-02(5.19e-01)	2.18e-01(1.08e+00)	9.09e-03(9.12e-01)	4.48e-02(1.02e+00)	3.77e-04(1.95e-01)	4.37e-02(8.84e-01)
Chr17	2526227	3.77e-04(1.90e-01)	5.10e-02(1.12e+00)	5.31e-02(1.29e+00)	1.71e-02(5.19e-01)	2.18e-01(1.08e+00)	9.09e-03(8.65e-01)	4.48e-02(1.01e+00)	3.77e-04(1.90e-01)	4.37e-02(8.83e-01)
Chr11	6086872	3.79e-04(5.26e-01)	3.79e-04(5.26e-01)	1.51e-04(5.10e-01)	7.77e-02(7.71e-01)	5.04e-04(9.65e-01)	6.18e-03(8.25e-01)	2.08e-02(1.30e+00)	5.44e-01(1.06e+00)	2.31e-02(8.35e-01)
Chr19	39511753	3.83e-04(1.35e+00)	3.57e-02(1.10e+00)	2.53e-03(1.20e+00)	5.25e-03(2.95e-01)	6.17e-03(1.16e+00)	7.36e-04(6.64e-01)	1.37e-03(1.14e+00)	1.01e-01(1.02e+00)	3.83e-04(1.35e+00)
Chr13	30210062	3.96e-04(8.78e-01)	3.58e-02(1.10e+00)	1.46e-02(1.31e+00)	3.96e-04(8.78e-01)	2.04e-02(1.31e+00)	4.88e-01(1.23e+00)	6.23e-02(1.04e+00)	5.61e-03(4.58e-01)	2.20e-02(8.28e-01)
Chr16	723170	4.08e-04(5.36e-01)	4.08e-04(5.36e-01)	1.52e-03(1.30e+00)	1.50e-02(4.85e-01)	5.43e-03(1.18e+00)	1.45e-03(6.33e-01)	1.91e-03(1.16e+00)	6.20e-02(1.07e+00)	1.52e-02(7.01e-01)
Chr06	47039514	4.10e-04(7.95e-01)	1.37e-03(7.52e-01)	8.11e-03(1.39e+00)	1.55e-03(6.47e-01)	7.01e-04(8.37e-01)	4.10e-04(7.95e-01)	8.30e-03(1.37e+00)	1.66e-02(6.74e-01)	2.09e-03(1.15e+00)
Chr16	32323272	4.10e-04(6.99e-01)	2.40e-02(1.15e+00)	1.38e-02(1.32e+00)	1.06e-02(4.61e-01)	1.21e-02(1.26e+00)	4.10e-04(6.99e-01)	1.73e-02(1.30e+00)	1.78e-01(1.10e+00)	2.29e-02(8.35e-01)
Chr05	204751	4.10e-04(8.05e-01)	6.85e-03(1.20e+00)	3.32e-03(1.18e+00)	4.86e-02(6.71e-01)	1.26e-03(9.24e-01)	4.10e-04(8.05e-01)	9.25e-03(1.39e+00)	3.10e-01(1.05e+00)	6.17e-03(4.07e-01)
Chr15	3001900	4.10e-04(1.99e-01)	2.71e-01(1.13e+00)	3.16e-01(1.10e+00)	3.41e-01(1.17e+00)	5.79e-01(9.69e-01)	2.56e-01(1.23e+00)	1.31e-01(1.05e+00)	4.10e-04(1.99e-01)	2.45e-01(1.02e+00)
Chr07	16070979	4.11e-04(1.99e-01)	8.07e-01(1.04e+00)	7.57e-01(1.00e+00)	7.24e-01(1.11e+00)	5.48e-01(9.59e-01)	1.00e+00(1.46e+00)	4.99e-01(8.95e-01)	4.11e-04(1.99e-01)	6.12e-01(9.01e-01)
Chr09	49525639	4.14e-04(1.98e-01)	3.04e-01(1.13e+00)	1.41e-01(1.13e+00)	1.31e-01(9.52e-01)	1.88e-01(1.07e+00)	4.31e-02(1.17e+00)	3.94e-02(9.83e-01)	4.14e-04(1.98e-01)	2.99e-02(8.62e-01)
Chr13	27818204	4.17e-04(5.44e-01)	4.17e-04(5.44e-01)	1.32e-02(1.32e+00)	7.29e-02(7.50e-01)	3.59e-03(1.12e+00)	1.34e-02(9.86e-01)	2.90e-02(9.09e-01)	2.55e-01(1.08e+00)	2.11e-02(8.15e-01)
Chr08	20666338	4.19e-04(1.99e-01)	1.11e-01(1.06e+00)	3.98e-01(1.12e+00)	7.56e-01(1.11e+00)	3.79e-01(9.77e-01)	2.91e-02(1.15e+00)	1.41e-01(1.05e+00)	4.19e-04(1.99e-01)	8.55e-01(9.73e-01)
Chr07	13357621	4.21e-04(8.60e-01)	5.08e-04(5.44e-01)	2.95e-03(1.21e+00)	2.66e-03(2.11e-01)	4.21e-04(8.60e-01)	8.95e-04(7.23e-01)	1.30e-03(1.14e+00)	8.72e-02(1.13e+00)	4.96e-04(1.40e+00)
Chr19	1116146	4.34e-04(9.90e-01)	1.29e-01(1.09e+00)	2.48e-02(1.27e+00)	5.98e-03(3.05e-01)	1.89e-02(1.32e+00)	9.09e-03(8.58e-01)	4.34e-04(9.90e-01)	5.54e-01(1.06e+00)	1.11e-02(5.88e-01)
Chr01	1432834	4.35e-04(9.25e-01)	1.83e-02(1.11e+00)	3.05e-02(1.31e+00)	4.35e-04(9.25e-01)	3.68e-02(1.29e+00)	2.04e-01(1.29e+00)	1.38e-01(1.05e+00)	1.65e-04(1.02e-01)	2.84e-02(8.41e-01)
Chr18	11722225	4.39e-04(9.87e-01)	3.02e-02(1.19e+00)	4.46e-02(1.32e+00)	4.97e-04(8.20e-01)	9.77e-02(1.06e+00)	6.06e-04(6.62e-01)	4.39e-04(9.87e-01)	1.85e-02(7.16e-01)	4.03e-02(8.52e-01)
Chr07	21134107	4.47e-04(9.77e-01)	4.57e-02(1.14e+00)	7.81e-02(1.22e+00)	7.16e-03(3.52e-01)	4.60e-03(1.17e+00)	8.95e-04(7.19e-01)	4.47e-04(9.77e-01)	1.56e-01(1.06e+00)	4.14e-03(3.29e-01)
Chr07	23451742	4.47e-04(9.63e-01)	4.57e-02(1.14e+00)	7.81e-02(1.22e+00)	7.16e-03(3.52e-01)	4.60e-03(1.17e+00)	8.95e-04(7.16e-01)	4.47e-04(9.63e-01)	1.56e-01(1.06e+00)	4.14e-03(3.29e-01)
Chr12	3977263	4.52e-04(7.38e-01)	2.05e-02(1.14e+00)	9.24e-03(1.40e+00)	1.95e-03(1.67e-01)	2.21e-03(1.07e+00)	4.52e-04(7.38e-01)	8.60e-03(1.38e+00)	3.19e-01(1.06e+00)	3.85e-03(3.12e-01)
Chr12	5740323	4.52e-04(7.31e-01)	1.22e-02(1.11e+00)	4.74e-03(1.28e+00)	1.29e-02(4.70e-01)	1.05e-02(1.23e+00)	4.52e-04(7.31e-01)	5.28e-03(1.42e+00)	1.27e-01(9.99e-01)	2.87e-02(8.46e-01)
Chr13	44045810	4.52e-04(7.23e-01)	1.99e-02(1.12e+00)	3.79e-02(1.32e+00)	8.47e-03(3.98e-01)	3.18e-03(1.11e+00)	4.52e-04(7.23e-01)	8.23e-03(1.38e+00)	9.78e-03(6.49e-01)	3.07e-02(8.60e-01)
Chr01	53895115	4.52e-04(7.54e-01)	1.99e-02(1.13e+00)	3.79e-02(1.32e+00)	8.47e-03(3.98e-01)	3.18e-03(1.11e+00)	4.52e-04(7.54e-01)	8.23e-03(1.38e+00)	9.78e-03(6.49e-01)	3.07e-02(8.60e-01)
Chr07	11590471	4.53e-04(1.38e+00)	1.81e-02(1.12e+00)	1.00e-02(1.35e+00)	3.12e-03(2.37e-01)	2.79e-03(1.05e+00)	1.45e-03(6.61e-01)	2.54e-03(1.21e+00)	9.42e-02(1.15e+00)	4.53e-04(1.38e+00)
Chr03	16998352	4.69e-04(2.20e-01)	7.17e-01(1.04e+00)	8.63e-01(1.03e+00)	9.67e-01(1.00e+00)	7.14e-01(9.98e-01)	1.00e+00(1.67e+00)	4.32e-01(8.83e-01)	4.69e-04(2.20e-01)	5.43e-01(8.92e-01)
Chr19	36864720	4.69e-04(9.46e-01)	1.57e-04(4.87e-01)	1.95e-02(1.27e+00)	8.18e-02(7.92e-01)	4.69e-04(9.46e-01)	1.62e-02(1.01e+00)	3.07e-02(9.16e-01)	2.14e-01(1.02e+00)	2.55e-02(8.17e-01)
Chr19	36597695	4.70e-04(2.20e-01)	2.73e-01(1.14e+00)	7.40e-01(1.01e+00)	2.05e-01(1.08e+00)	3.38e-01(1.11e+00)	5.81e-02(1.20e+00)	1.27e-01(1.04e+00)	4.70e-04(2.20e-01)	6.05e-02(9.91e-01)
Chr09	3273449	4.70e-04(9.01e-01)	7.58e-03(1.19e+00)	1.70e-02(1.31e+00)	4.70e-04(9.01e-01)	1.07e-02(1.22e+00)	4.98e-04(7.03e-01)	3.39e-03(1.23e+00)	1.89e-03(3.92e-01)	3.65e-03(2.99e-01)
Chr06	8053711	4.73e-04(5.47e-01)	4.73e-04(5.47e-01)	1.01e-02(1.35e+00)	9.40e-03(4.29e-01)	5.68e-03(1.13e+00)	1.62e-02(1.07e+00)	9.55e-03(1.40e+00)	3.68e-02(8.39e-01)	2.06e-02(8.08e-01)
Chr06	48201170	4.73e-04(8.96e-01)	2.57e-02(1.17e+00)	5.19e-02(1.29e+00)	4.73e-04(8.96e-01)	1.54e-02(1.31e+00)	3.91e-02(1.19e+00)	1.59e-02(1.29e+00)	4.41e-01(1.02e+00)	2.37e-03(1.06e+00)
Chr18	3949588	4.75e-04(5.35e-01)	4.75e-04(5.35e-01)	3.16e-02(1.30e+00)	1.45e-01(9.89e-01)	2.39e-02(1.32e+00)	1.47e-01(1.18e+00)	2.01e-01(9.63e-01)	2.93e-02(7.47e-01)	1.35e-01(1.05e+00)
Chr09	47316453	4.87e-04(9.44e-01)	5.95e-03(1.16e+00)	4.87e-04(9.44e-01)	2.17e-02(5.62e-01)	3.69e-03(1.13e+00)	5.61e-03(8.05e-01)	3.38e-02(9.45e-01)	3.70e-01(1.07e+00)	1.87e-02(7.81e-01)
Chr10	45187713	4.87e-04(9.58e-01)	1.32e-03(7.42e-01)	1.37e-03(1.30e+00)	6.92e-03(3.43e-01)	4.87e-04(9.58e-01)	6.68e-04(7.10e-01)	4.91e-03(1.37e+00)	3.36e-01(1.06e+00)	8.47e-03(5.01e-01)
Chr13	27577766	4.90e-04(5.43e-01)	4.90e-04(5.43e-01)	2.16e-02(1.28e+00)	2.16e-02(5.60e-01)	1.10e-03(9.17e-01)	1.32e-03(7.28e-01)	1.84e-03(1.15e+00)	2.48e-02(6.84e-01)	1.33e-03(1.21e+00)
Chr08	932002	4.92e-04(5.41e-01)	4.92e-04(5.41e-01)	7.96e-03(1.37e+00)	5.69e-02(6.64e-01)	1.12e-02(1.23e+00)	1.79e-02(1.07e+00)	1.44e-01(1.05e+00)	8.00e-01(1.08e+00)	3.63e-02(8.74e-01)
Chr03	11684878	4.97e-04(2.32e-01)	7.35e-01(1.04e+00)	8.91e-01(1.03e+00)	9.52e-01(1.00e+00)	7.30e-01(1.00e+00)	1.00e+00(1.67e+00)	4.47e-01(8.78e-01)	4.97e-04(2.32e-01)	5.58e-01(8.72e-01)
Chr07	18724868	4.98e-04(7.30e-01)	1.99e-02(1.13e+00)	2.49e-02(1.28e+00)	2.80e-02(5.49e-01)	1.19e-03(9.12e-01)	4.98e-04(7.30e-01)	8.30e-03(1.37e+00)	1.97e-01(9.85e-01)	1.03e-03(1.14e+00)
Chr06	43997073	4.98e-04(7.51e-01)	4.02e-03(1.14e+00)	4.02e-02(1.30e+00)	1.35e-02(4.85e-01)	1.06e-03(9.16e-01)	4.98e-04(7.51e-01)	3.50e-02(9.52e-01)	1.16e-02(5.66e-01)	2.80e-02(8.38e-01)
Chr16	23032338	4.98e-04(6.67e-01)	1.94e-02(1.12e+00)	3.88e-03(1.22e+00)	1.46e-03(7.34e-01)	2.59e-02(1.31e+00)	4.98e-04(6.67e-01)	8.99e-03(1.38e+00)	1.89e-01(9.81e-01)	5.81e-03(4.10e-01)
Chr09	37370351	4.98e-04(6.97e-01)	1.94e-02(1.12e+00)	3.88e-03(1.22e+00)	1.46e-03(7.36e-01)	2.59e-02(1.31e+00)	4.98e-04(6.97e-01)	8.99e-03(1.38e+00)	1.89e-01(9.81e-01)	5.81e-03(4.10e-01)
Chr03	34590773	4.98e-04(7.66e-01)	1.15e-02(1.11e+00)	7.50e-02(1.22e+00)	1.28e-01(9.40e-01)	8.49e-03(1.16e+00)	4.98e-04(7.66e-01)	6.13e-03(1.46e+00)	6.90e-01(1.09e+00)	3.45e-02(8.86e-01)
Chr18	3976794	5.00e-04(8.17e-01)	1.74e-02(1.12e+00)	1.03e-01(1.11e+00)	5.00e-04(8.17e-01)	1.25e-02(1.27e+00)	3.82e-03(7.43e-01)	1.04e-01(1.08e+00)	4.82e-02(9.76e-01)	1.93e-02(7.83e-01)
Chr09	5798919	5.15e-04(7.76e-01)	1.40e-01(1.06e+00)	1.13e-01(1.13e+00)	5.15e-04(7.76e-01)	1.19e-01(1.07e+00)	5.81e-02(1.25e+00)	8.95e-02(1.06e+00)	2.58e-02(6.98e-01)	4.17e-02(8.70e-01)
Chr03	11432721	5.16e-04(2.38e-01)	7.13e-01(1.03e+00)	8.71e-01(1.03e+00)	9.53e-01(1.00e+00)	7.12e-01(9.97e-01)	6.89e-01(1.43e+00)	4.41e-01(8.91e-01)	5.16e-04(2.38e-01)	5.61e-01(8.73e-01)
Chr11	5992652	5.17e-04(9.66e-01)	3.20e-02(1.20e+00)	5.14e-03(1.29e+00)	9.61e-03(4.36e-01)	2.39e-03(1.06e+00)	1.21e-02(9.68e-01)	5.17e-04(9.66e-01)	4.57e-02(9.51e-01)	7.62e-04(1.50e+00)
Chr15	11673510	5.19e-04(2.39e-01)	2.00e-01(1.10e+00)	2.44e-01(1.09e+00)	2.69e-01(1.13e+00)	1.12e-01(1.06e+00)	9.65e-02(1.09e+00)	5.74e-02(1.06e+00)	5.19e-04(2.39e-01)	1.56e-01(1.07e+00)
Chr06	47302519	5.24e-04(9.58e-01)	1.74e-03(8.02e-01)	1.44e-02(1.30e+00)	8.48e-03(3.98e-01)	5.24e-04(9.58e-01)	1.09e-03(6.91e-01)	1.11e-02(1.39e+00)	1.46e-01(1.03e+00)	5.85e-03(4.11e-01)
Chr13	30408529	5.37e-04(2.45e-01)	8.43e-01(1.04e+00)	8.39e-01(1.02e+00)	7.86e-01(1.10e+00)	5.97e-01(9.75e-01)	1.00e+00(1.24e+00)	5.71e-01(9.31e-01)	5.37e-04(2.45e-01)	6.79e-01(9.26e-01)
Chr02	7306700	5.41e-04(1.04e+00)	6.32e-02(1.16e+00)	5.41e-04(1.04e+00)	1.18e-02(4.93e-01)	3.28e-03(1.11e+00)	2.04e-01(1.29e+00)	5.63e-02(1.06e+00)	6.28e-01(1.07e+00)	7.13e-02(1.01e+00)
Chr03	10427488	5.46e-04(2.47e-01)	7.31e-01(1.04e+00)	8.98e-01(1.03e+00)	9.39e-01(9.99e-01)	7.28e-01(1.00e+00)	1.00e+00(1.67e+00)	4.55e-01(8.81e-01)	5.46e-04(2.47e-01)	5.76e-01(8.81e-01)
Chr03	10674120	5.46e-04(2.46e-01)	7.31e-01(1.04e+00)	8.98e-01(1.03e+00)	9.39e-01(9.99e-01)	7.28e-01(1.00e+00)	1.00e+00(1.67e+00)	4.55e-01(8.81e-01)	5.46e-04(2.46e-01)	5.76e-01(8.81e-01)
Chr03	12065254	5.46e-04(2.43e-01)	7.31e-01(1.04e+00)	8.98e-01(1.03e+00)	9.39e-01(9.99e-01)	7.28e-01(1.00e+00)	1.00e+00(1.67e+00)	4.55e-01(8.81e-01)	5.46e-04(2.43e-01)	5.76e-01(8.81e-01)
Chr03	13133517	5.46e-04(2.42e-01)	7.31e-01(1.04e+00)	8.98e-01(1.03e+00)	9.39e-01(9.99e-01)	7.28e-01(1.00e+00)	1.00e+00(1.67e+00)	4.55e-01(8.81e-01)	5.46e-04(2.42e-01)	5.76e-01(8.81e-01)
Chr03	13894569	5.46e-04(2.41e-01)	7.31e-01(1.04e+00)	8.98e-01(1.03e+00)	9.39e-01(9.99e-01)	7.28e-01(1.00e+00)	1.00e+00(1.67e+00)	4.55e-01(8.81e-01)	5.46e-04(2.41e-01)	5.76e-01(8.81e-01)
Chr03	14230235	5.46e-04(2.41e-01)	7.31e-01(1.04e+00)	8.98e-01(1.03e+00)	9.39e-01(9.99e-01)	7.28e-01(1.00e+00)	1.00e+00(1.67e+00)	4.55e-01(8.81e-01)	5.46e-04(2.41e-01)	5.76e-01(8.81e-01)
Chr03	14503582	5.46e-04(2.40e-01)	7.31e-01(1.04e+00)	8.98e-01(1.03e+00)	9.39e-01(9.99e-01)	7.28e-01(1.00e+00)	1.00e+00(1.67e+00)	4.55e-01(8.81e-01)	5.46e-04(2.40e-01)	5.76e-01(8.81e-01)
Chr03	15707817	5.46e-04(2.39e-01)	7.31e-01(1.04e+00)	8.98e-01(1.03e+00)	9.39e-01(9.99e-01)	7.28e-01(1.00e+00)	1.00e+00(1.67e+00)	4.55e-01(8.81e-01)	5.46e-04(2.39e-01)	5.76e-01(8.81e-01)
Chr20	36740727	5.49e-04(5.57e-01)	5.49e-04(5.57e-01)	4.11e-02(1.31e+00)	2.47e-01(1.10e+00)	3.11e-03(1.10e+00)	3.91e-02(1.11e+00)	3.40e-02(9.43e-01)	1.53e-02(6.47e-01)	4.38e-02(8.83e-01)
Chr10	13315986	5.50e-04(6.51e-01)	2.09e-02(1.13e+00)	5.58e-03(1.32e+00)	8.95e-04(9.39e-01)	1.07e-02(1.22e+00)	5.50e-04(6.51e-01)	1.02e-03(1.04e+00)	4.36e-02(9.25e-01)	2.49e-03(9.73e-01)
Chr06	43692502	5.50e-04(7.17e-01)	1.14e-02(1.12e+00)	1.50e-02(1.31e+00)	6.17e-02(6.96e-01)	2.12e-03(1.08e+00)	5.50e-04(7.17e-01)	2.06e-02(1.30e+00)	1.47e-01(1.04e+00)	8.34e-02(9.72e-01)
Chr14	1673232	5.50e-04(6.41e-01)	2.46e-03(9.72e-01)	2.11e-02(1.27e+00)	5.79e-04(8.03e-01)	3.02e-03(1.09e+00)	5.50e-04(6.41e-01)	1.63e-02(1.29e+00)	2.13e-02(6.91e-01)	9.45e-04(1.26e+00)
Chr09	38751979	5.50e-04(6.56e-01)	6.84e-02(1.16e+00)	1.48e-02(1.31e+00)	3.19e-02(5.78e-01)	5.48e-03(1.14e+00)	5.50e-04(6.56e-01)	3.78e-03(1.31e+00)	1.26e-01(9.95e-01)	4.59e-03(3.44e-01)
Chr03	1133529	5.54e-04(5.55e-01)	5.54e-04(5.55e-01)	8.86e-03(1.39e+00)	1.86e-01(1.05e+00)	5.56e-03(1.13e+00)	1.21e-02(9.98e-01)	1.22e-01(1.05e+00)	8.45e-02(1.11e+00)	2.81e-01(1.04e+00)
Chr12	4888479	5.61e-04(1.04e+00)	1.18e-03(7.45e-01)	7.50e-03(1.36e+00)	1.18e-02(4.93e-01)	5.88e-03(1.14e+00)	6.18e-03(8.23e-01)	5.61e-04(1.04e+00)	1.82e-01(1.10e+00)	1.15e-02(5.99e-01)
Chr02	8048763	5.63e-04(1.05e+00)	1.38e-01(1.06e+00)	5.63e-04(1.05e+00)	5.21e-03(2.94e-01)	1.01e-02(1.22e+00)	2.88e-01(1.33e+00)	7.19e-02(1.06e+00)	7.94e-01(1.08e+00)	6.60e-02(1.01e+00)
Chr14	46270215	5.65e-04(8.27e-01)	1.28e-01(1.09e+00)	1.72e-01(1.11e+00)	5.65e-04(8.27e-01)	1.34e-01(1.09e+00)	4.76e-02(1.18e+00)	9.43e-02(1.06e+00)	6.42e-02(1.09e+00)	1.16e-01(1.05e+00)
Chr16	2896978	5.76e-04(8.28e-01)	5.67e-02(1.12e+00)	7.15e-02(1.21e+00)	5.76e-04(8.28e-01)	2.08e-02(1.30e+00)	5.61e-03(7.84e-01)	2.18e-02(1.27e+00)	1.06e-01(1.03e+00)	3.72e-02(8.80e-01)
Chr09	6004799	5.77e-04(8.13e-01)	5.96e-02(1.14e+00)	6.52e-02(1.20e+00)	5.77e-04(8.13e-01)	6.80e-02(9.86e-01)	3.21e-02(1.13e+00)	3.93e-02(9.86e-01)	1.71e-02(6.80e-01)	1.34e-02(6.50e-01)
Chr09	2168317	5.79e-04(8.09e-01)	2.80e-03(1.02e+00)	8.84e-03(1.40e+00)	5.79e-04(8.09e-01)	2.20e-03(1.08e+00)	4.20e-03(7.89e-01)	1.32e-03(1.14e+00)	4.74e-01(1.04e+00)	1.05e-03(1.11e+00)
Chr15	43866770	5.95e-04(8.10e-01)	1.05e-01(1.08e+00)	1.86e-01(1.11e+00)	5.95e-04(8.10e-01)	5.30e-02(9.94e-01)	1.19e-01(1.14e+00)	6.60e-02(1.03e+00)	2.15e-01(1.02e+00)	4.21e-02(8.74e-01)
Chr19	47352760	5.99e-04(1.11e+00)	9.97e-03(1.13e+00)	5.99e-04(1.11e+00)	9.76e-03(4.40e-01)	6.14e-03(1.15e+00)	4.63e-03(7.49e-01)	8.04e-03(1.38e+00)	3.51e-01(1.06e+00)	4.07e-02(8.58e-01)
Chr10	45169930	6.06e-04(6.81e-01)	1.41e-03(7.45e-01)	6.79e-04(1.11e+00)	7.30e-03(3.56e-01)	1.08e-03(9.15e-01)	6.06e-04(6.81e-01)	2.04e-03(1.09e+00)	1.84e-01(9.71e-01)	9.09e-03(5.18e-01)
Chr02	9383573	6.06e-04(7.02e-01)	5.17e-02(1.12e+00)	1.86e-02(1.25e+00)	7.01e-02(7.38e-01)	1.71e-02(1.32e+00)	6.06e-04(7.02e-01)	9.04e-03(1.38e+00)	1.02e-01(1.02e+00)	1.69e-03(1.12e+00)
Chr02	10149505	6.06e-04(6.97e-01)	2.15e-03(9.06e-01)	3.04e-02(1.31e+00)	1.01e-01(8.64e-01)	8.97e-03(1.18e+00)	6.06e-04(6.97e-01)	9.98e-02(1.07e+00)	3.45e-01(1.07e+00)	5.52e-02(9.63e-01)
Chr03	6604051	6.08e-04(8.42e-01)	4.18e-02(1.12e+00)	2.19e-03(1.29e+00)	3.47e-03(2.12e-01)	6.08e-04(8.42e-01)	1.34e-02(1.02e+00)	1.43e-02(1.31e+00)	3.66e-01(1.07e+00)	4.35e-03(3.37e-01)
Chr17	36505888	6.13e-04(2.56e-01)	8.40e-01(1.04e+00)	8.39e-01(1.02e+00)	6.89e-01(1.10e+00)	8.48e-01(1.03e+00)	1.00e+00(1.10e+00)	3.98e-01(8.82e-01)	6.13e-04(2.56e-01)	6.83e-01(9.28e-01)
Chr03	25999495	6.25e-04(2.59e-01)	9.13e-02(1.20e+00)	6.00e-01(1.02e+00)	2.10e-01(1.08e+00)	4.21e-01(9.59e-01)	1.82e-01(1.26e+00)	2.70e-01(1.01e+00)	6.25e-04(2.59e-01)	3.04e-01(1.02e+00)
Chr19	1058032	6.28e-04(7.86e-01)	1.01e-01(1.08e+00)	1.24e-01(1.13e+00)	6.28e-04(7.86e-01)	3.97e-02(9.51e-01)	3.54e-02(1.11e+00)	3.72e-02(9.72e-01)	1.04e-01(1.02e+00)	2.49e-02(8.26e-01)
Chr08	19866643	6.29e-04(7.81e-01)	4.27e-02(1.13e+00)	1.89e-02(1.26e+00)	6.29e-04(7.81e-01)	2.50e-02(1.33e+00)	4.88e-01(1.26e+00)	6.97e-02(1.05e+00)	6.09e-03(4.89e-01)	3.04e-02(8.61e-01)
Chr10	45954113	6.40e-04(7.89e-01)	2.24e-02(1.15e+00)	2.02e-02(1.27e+00)	6.40e-04(7.89e-01)	1.88e-02(1.31e+00)	1.21e-02(9.68e-01)	6.28e-03(1.40e+00)	6.90e-02(1.08e+00)	2.73e-03(2.37e-01)
Chr13	30175461	6.41e-04(1.04e+00)	2.89e-02(1.17e+00)	1.94e-02(1.27e+00)	2.02e-03(1.72e-01)	7.33e-03(1.14e+00)	5.61e-03(7.92e-01)	6.41e-04(1.04e+00)	3.53e-01(1.06e+00)	1.65e-03(1.14e+00)
Chr11	1828233	6.53e-04(6.10e-01)	6.53e-04(6.10e-01)	2.11e-03(1.33e+00)	5.63e-02(6.60e-01)	1.33e-02(1.29e+00)	1.10e-02(9.45e-01)	2.24e-02(1.27e+00)	1.90e-01(9.82e-01)	6.36e-02(9.98e-01)
Chr12	5203041	6.54e-04(6.00e-01)	6.54e-04(6.00e-01)	1.06e-02(1.35e+00)	7.10e-04(8.22e-01)	1.08e-03(9.20e-01)	2.06e-04(8.63e-01)	2.46e-02(8.71e-01)	4.39e-01(1.02e+00)	6.17e-03(4.07e-01)
Chr05	33988564	6.59e-04(8.18e-01)	2.17e-03(9.06e-01)	1.41e-02(1.31e+00)	4.99e-02(6.42e-01)	6.59e-04(8.18e-01)	1.47e-02(1.05e+00)	3.39e-02(9.43e-01)	7.26e-02(1.09e+00)	8.37e-03(4.97e-01)
Chr20	35288614	6.62e-04(6.04e-01)	6.62e-04(6.04e-01)	8.08e-03(1.38e+00)	2.49e-01(1.10e+00)	7.88e-03(1.13e+00)	8.71e-02(1.07e+00)	5.57e-02(1.06e+00)	3.60e-02(8.35e-01)	6.42e-02(1.00e+00)
Chr13	15138845	6.62e-04(7.97e-01)	1.36e-01(1.05e+00)	5.65e-02(1.21e+00)	6.62e-04(7.97e-01)	6.87e-02(9.90e-01)	4.31e-02(1.16e+00)	5.35e-02(1.04e+00)	1.14e-01(9.58e-01)	2.76e-02(8.32e-01)
Chr19	39538741	6.68e-04(6.65e-01)	2.14e-02(1.14e+00)	3.27e-03(1.18e+00)	1.35e-03(7.74e-01)	7.70e-03(1.13e+00)	6.68e-04(6.65e-01)	1.72e-03(1.19e+00)	1.66e-02(6.75e-01)	9.45e-04(1.25e+00)
Chr16	35230402	6.68e-04(6.69e-01)	1.17e-02(1.11e+00)	1.81e-02(1.24e+00)	3.18e-02(5.77e-01)	6.99e-03(1.17e+00)	6.68e-04(6.69e-01)	2.86e-02(9.06e-01)	1.45e-01(1.03e+00)	1.06e-03(1.11e+00)
Chr20	1291086	6.68e-04(6.60e-01)	3.68e-03(1.10e+00)	3.16e-02(1.30e+00)	6.87e-02(7.32e-01)	4.58e-02(9.77e-01)	6.68e-04(6.60e-01)	3.57e-02(9.58e-01)	6.20e-02(1.07e+00)	4.59e-02(8.96e-01)
Chr15	4478337	6.68e-04(7.01e-01)	9.54e-03(1.14e+00)	1.42e-02(1.31e+00)	1.73e-04(7.44e-01)	6.53e-03(1.17e+00)	6.68e-04(7.01e-01)	1.92e-03(1.16e+00)	7.61e-03(5.51e-01)	4.88e-03(3.62e-01)
Chr15	5867965	6.69e-04(1.18e+00)	1.05e-01(1.08e+00)	6.69e-04(1.18e+00)	7.90e-02(7.78e-01)	9.69e-03(1.21e+00)	1.79e-02(1.06e+00)	3.93e-02(9.86e-01)	4.59e-01(1.03e+00)	7.81e-03(4.72e-01)
Chr12	40042610	6.70e-04(8.00e-01)	3.14e-02(1.21e+00)	1.46e-02(1.31e+00)	6.70e-04(8.00e-01)	3.13e-02(1.30e+00)	2.60e-03(7.59e-01)	4.12e-03(1.32e+00)	1.58e-01(1.06e+00)	6.06e-03(4.02e-01)
Chr07	5816684	6.73e-04(2.76e-01)	5.08e-01(1.16e+00)	5.60e-01(1.01e+00)	5.33e-01(1.13e+00)	3.63e-01(1.11e+00)	5.71e-01(1.32e+00)	2.91e-01(1.03e+00)	6.73e-04(2.76e-01)	4.75e-01(8.96e-01)
Chr10	44266857	6.75e-04(7.99e-01)	7.97e-02(1.19e+00)	5.60e-03(1.32e+00)	6.75e-04(7.99e-01)	1.23e-02(1.27e+00)	1.34e-02(9.93e-01)	3.16e-03(1.20e+00)	3.60e-01(1.07e+00)	2.56e-03(2.26e-01)
Chr02	7940464	6.77e-04(1.17e+00)	1.53e-01(1.04e+00)	6.77e-04(1.17e+00)	5.13e-03(2.90e-01)	1.27e-02(1.27e+00)	3.26e-01(1.30e+00)	8.51e-02(1.05e+00)	7.94e-01(1.08e+00)	7.76e-02(1.02e+00)
Chr02	8157290	6.77e-04(1.12e+00)	1.53e-01(1.04e+00)	6.77e-04(1.12e+00)	5.13e-03(2.90e-01)	1.27e-02(1.27e+00)	3.26e-01(1.30e+00)	8.51e-02(1.05e+00)	7.94e-01(1.08e+00)	7.76e-02(1.02e+00)
Chr13	30916986	6.92e-04(2.84e-01)	6.07e-03(1.17e+00)	4.38e-02(1.32e+00)	1.29e-02(4.70e-01)	7.16e-03(1.16e+00)	2.86e-03(7.63e-01)	2.60e-02(8.78e-01)	6.92e-04(2.84e-01)	6.75e-03(4.27e-01)
Chr11	1621949	6.95e-04(8.36e-01)	1.34e-04(4.82e-01)	1.42e-03(1.27e+00)	6.48e-02(7.13e-01)	6.95e-04(8.36e-01)	6.18e-03(8.27e-01)	9.44e-03(1.40e+00)	4.59e-01(1.03e+00)	2.39e-02(8.11e-01)
Chr18	46839594	6.98e-04(2.85e-01)	2.29e-01(1.11e+00)	8.75e-01(1.03e+00)	9.40e-01(9.99e-01)	8.51e-01(1.03e+00)	1.00e+00(1.07e+00)	1.00e+00(1.01e+00)	6.98e-04(2.85e-01)	9.48e-01(9.91e-01)
Chr16	33434040	7.02e-04(6.05e-01)	7.02e-04(6.05e-01)	2.84e-03(1.23e+00)	4.70e-02(6.59e-01)	1.74e-03(1.02e+00)	1.97e-02(1.05e+00)	3.71e-02(9.75e-01)	6.56e-02(1.09e+00)	2.11e-02(8.14e-01)
Chr14	22508332	7.02e-04(1.12e+00)	2.98e-01(1.14e+00)	6.63e-02(1.21e+00)	1.66e-01(1.02e+00)	1.59e-01(1.07e+00)	1.10e-02(9.35e-01)	7.02e-04(1.12e+00)	1.17e-02(5.70e-01)	9.52e-02(1.00e+00)
Chr06	14101693	7.03e-04(8.26e-01)	6.34e-05(3.64e-01)	3.38e-03(1.19e+00)	1.21e-01(9.23e-01)	7.03e-04(8.26e-01)	3.21e-02(1.14e+00)	1.43e-02(1.32e+00)	4.72e-02(9.66e-01)	7.40e-03(4.55e-01)
Chr07	7206387	7.08e-04(8.26e-01)	1.24e-01(1.08e+00)	1.46e-01(1.14e+00)	7.08e-04(8.26e-01)	3.58e-02(1.30e+00)	8.71e-02(1.12e+00)	7.03e-02(1.05e+00)	6.20e-01(1.07e+00)	6.71e-02(9.84e-01)
Chr06	43804419	7.36e-04(7.19e-01)	8.64e-03(1.17e+00)	1.78e-02(1.28e+00)	5.88e-02(6.77e-01)	1.98e-03(1.07e+00)	7.36e-04(7.19e-01)	1.70e-02(1.30e+00)	1.83e-01(1.10e+00)	6.22e-02(1.00e+00)
Chr09	47011927	7.36e-04(7.10e-01)	7.85e-03(1.19e+00)	1.87e-03(1.31e+00)	1.46e-02(4.78e-01)	2.12e-03(1.06e+00)	7.36e-04(7.10e-01)	7.37e-03(1.38e+00)	1.77e-01(1.10e+00)	9.64e-03(5.40e-01)
Chr17	33929718	7.36e-04(6.97e-01)	4.15e-02(1.12e+00)	3.93e-02(1.31e+00)	3.90e-03(2.34e-01)	5.11e-02(9.82e-01)	7.36e-04(6.97e-01)	2.63e-04(1.17e+00)	7.13e-01(1.09e+00)	1.08e-02(5.79e-01)
Chr15	10948434	7.38e-04(6.22e-01)	7.38e-04(6.22e-01)	5.48e-03(1.31e+00)	3.56e-02(6.13e-01)	1.33e-02(1.29e+00)	5.61e-03(7.87e-01)	3.95e-02(9.83e-01)	2.21e-02(6.40e-01)	1.28e-02(6.34e-01)
Chr05	2541027	7.38e-04(2.94e-01)	3.65e-02(1.11e+00)	3.07e-02(1.31e+00)	1.26e-02(4.61e-01)	3.14e-02(1.30e+00)	3.21e-02(1.15e+00)	1.36e-02(1.33e+00)	7.38e-04(2.94e-01)	6.91e-03(4.32e-01)
Chr16	35246815	7.42e-04(1.16e+00)	1.63e-02(1.09e+00)	7.42e-04(1.16e+00)	2.68e-03(2.12e-01)	4.37e-03(1.15e+00)	1.97e-02(1.05e+00)	1.71e-02(1.30e+00)	3.34e-01(1.06e+00)	3.13e-03(2.64e-01)
Chr08	47302962	7.47e-04(1.57e+00)	1.75e-03(8.02e-01)	7.22e-03(1.35e+00)	1.73e-02(5.07e-01)	1.05e-03(9.22e-01)	1.76e-03(6.89e-01)	5.31e-03(1.42e+00)	6.33e-03(5.03e-01)	7.47e-04(1.57e+00)
Chr13	27123523	7.47e-04(6.27e-01)	7.47e-04(6.27e-01)	1.67e-02(1.31e+00)	9.18e-02(8.31e-01)	2.42e-03(1.06e+00)	1.47e-02(1.02e+00)	7.93e-03(1.39e+00)	2.61e-02(7.04e-01)	3.69e-03(3.01e-01)
Chr09	43440425	7.60e-04(3.02e-01)	1.96e-01(1.09e+00)	6.27e-02(1.20e+00)	2.00e-01(1.07e+00)	8.52e-02(1.04e+00)	7.49e-03(8.72e-01)	3.57e-03(1.27e+00)	7.60e-04(3.02e-01)	1.00e-03(1.21e+00)
Chr11	31390602	7.75e-04(3.07e-01)	2.46e-01(1.12e+00)	5.64e-01(1.01e+00)	2.28e-01(1.09e+00)	4.58e-01(9.42e-01)	3.26e-01(1.16e+00)	1.58e-01(1.05e+00)	7.75e-04(3.07e-01)	4.35e-01(8.82e-01)
Chr07	38940653	7.80e-04(3.08e-01)	7.42e-02(1.18e+00)	3.40e-02(1.32e+00)	8.33e-03(3.94e-01)	1.59e-02(1.31e+00)	8.25e-03(8.83e-01)	4.77e-03(1.37e+00)	7.80e-04(3.08e-01)	1.73e-02(7.51e-01)
Chr16	968076	7.84e-04(6.40e-01)	7.84e-04(6.40e-01)	4.04e-03(1.24e+00)	1.71e-01(1.03e+00)	5.99e-03(1.15e+00)	7.87e-02(1.10e+00)	1.30e-01(1.05e+00)	9.59e-02(1.16e+00)	6.60e-02(1.01e+00)
Chr07	10918503	7.85e-04(1.13e+00)	7.54e-03(1.19e+00)	7.85e-04(1.13e+00)	5.86e-03(2.99e-01)	4.45e-03(1.15e+00)	1.62e-02(1.07e+00)	9.94e-04(1.04e+00)	5.30e-01(1.05e+00)	3.38e-03(2.82e-01)
Chr05	27930262	7.86e-04(3.10e-01)	3.11e-02(1.20e+00)	4.00e-03(1.24e+00)	5.54e-03(3.08e-01)	1.74e-02(1.31e+00)	1.07e-01(1.15e+00)	3.74e-02(9.75e-01)	7.86e-04(3.10e-01)	2.71e-02(8.23e-01)
Chr01	44107225	7.88e-04(1.53e+00)	4.34e-02(1.13e+00)	4.26e-02(1.31e+00)	3.66e-02(6.21e-01)	3.48e-02(1.28e+00)	5.10e-03(8.17e-01)	1.07e-03(1.07e+00)	9.46e-03(6.33e-01)	7.88e-04(1.53e+00)
Chr07	16240522	7.96e-04(3.13e-01)	8.65e-01(1.04e+00)	9.36e-01(1.02e+00)	2.90e-01(1.14e+00)	8.49e-01(1.03e+00)	2.28e-01(1.27e+00)	3.43e-01(1.04e+00)	7.96e-04(3.13e-01)	5.08e-01(9.06e-01)
Chr11	9319409	7.98e-04(8.05e-01)	2.90e-03(1.02e+00)	6.69e-03(1.33e+00)	2.59e-02(6.17e-01)	7.98e-04(8.05e-01)	3.47e-03(7.62e-01)	9.87e-03(1.39e+00)	2.84e-01(1.02e+00)	1.75e-02(7.54e-01)
Chr07	11589875	8.02e-04(1.23e+00)	2.90e-02(1.17e+00)	6.81e-03(1.34e+00)	2.02e-03(1.72e-01)	4.93e-03(1.19e+00)	2.86e-03(8.01e-01)	8.02e-04(1.23e+00)	8.98e-02(1.14e+00)	5.06e-04(1.40e+00)
Chr15	633549	8.11e-04(3.17e-01)	2.03e-03(8.72e-01)	2.88e-03(1.20e+00)	7.11e-03(3.50e-01)	1.19e-02(1.25e+00)	1.97e-02(1.06e+00)	2.88e-02(9.09e-01)	8.11e-04(3.17e-01)	5.03e-03(3.67e-01)
Chr07	36233365	8.12e-04(7.08e-01)	8.36e-03(1.17e+00)	4.57e-03(1.27e+00)	5.60e-03(3.10e-01)	6.19e-03(1.16e+00)	8.12e-04(7.08e-01)	2.76e-03(1.21e+00)	1.32e-03(4.20e-01)	4.18e-03(3.30e-01)
Chr16	36312074	8.12e-04(6.85e-01)	9.18e-04(6.95e-01)	1.01e-02(1.36e+00)	6.05e-02(6.87e-01)	4.94e-03(1.19e+00)	8.12e-04(6.85e-01)	6.28e-02(1.04e+00)	1.26e-01(9.96e-01)	2.02e-02(8.00e-01)
Chr18	56697635	8.12e-04(6.81e-01)	2.17e-02(1.14e+00)	5.34e-02(1.26e+00)	1.83e-02(5.25e-01)	2.87e-03(1.06e+00)	8.12e-04(6.81e-01)	8.84e-04(1.27e+00)	5.35e-03(4.42e-01)	1.56e-02(7.11e-01)
Chr01	51517657	8.13e-04(1.48e+00)	2.14e-01(1.10e+00)	4.71e-02(1.31e+00)	4.18e-02(6.31e-01)	2.27e-02(1.32e+00)	6.18e-03(8.50e-01)	9.87e-03(1.39e+00)	2.92e-02(7.47e-01)	8.13e-04(1.48e+00)
Chr02	7227095	8.14e-04(1.24e+00)	1.40e-02(1.09e+00)	2.76e-02(1.30e+00)	9.99e-03(4.45e-01)	1.02e-02(1.22e+00)	7.49e-03(8.92e-01)	8.14e-04(1.24e+00)	8.52e-03(5.91e-01)	3.53e-02(8.93e-01)
Chr08	15088748	8.18e-04(3.19e-01)	4.01e-02(1.11e+00)	1.56e-02(1.32e+00)	5.19e-03(2.93e-01)	3.82e-02(9.47e-01)	9.65e-02(1.13e+00)	3.71e-02(9.75e-01)	8.18e-04(3.19e-01)	4.43e-02(8.86e-01)
Chr07	6091427	8.26e-04(6.60e-01)	8.26e-04(6.60e-01)	2.54e-02(1.28e+00)	2.95e-01(1.15e+00)	5.09e-02(9.82e-01)	2.04e-01(1.26e+00)	3.19e-01(1.05e+00)	7.76e-01(1.09e+00)	4.39e-01(8.85e-01)
Chr10	39992517	8.29e-04(8.04e-01)	3.83e-03(1.12e+00)	2.64e-03(1.20e+00)	1.22e-02(4.53e-01)	8.29e-04(8.04e-01)	1.10e-02(9.47e-01)	2.44e-02(8.70e-01)	1.06e-01(1.04e+00)	1.04e-03(1.11e+00)
Chr06	12459263	8.30e-04(3.23e-01)	5.19e-01(1.16e+00)	2.75e-01(1.09e+00)	9.12e-01(1.05e+00)	4.42e-01(9.41e-01)	5.71e-01(1.33e+00)	3.11e-01(1.04e+00)	8.30e-04(3.23e-01)	4.50e-01(8.92e-01)
Chr19	36755106	8.33e-04(6.63e-01)	8.33e-04(6.63e-01)	7.61e-03(1.37e+00)	5.64e-02(6.61e-01)	6.54e-04(8.75e-01)	7.49e-03(8.23e-01)	1.27e-02(1.33e+00)	6.22e-02(1.07e+00)	1.66e-02(7.34e-01)
Chr10	47748412	8.68e-04(3.33e-01)	1.49e-01(1.04e+00)	2.94e-01(1.09e+00)	9.76e-02(8.48e-01)	1.64e-01(1.06e+00)	1.32e-01(1.19e+00)	6.74e-02(1.04e+00)	8.68e-04(3.33e-01)	4.45e-02(8.88e-01)
Chr07	11813451	8.72e-04(1.35e+00)	3.81e-02(1.11e+00)	1.07e-02(1.35e+00)	3.99e-03(2.36e-01)	7.21e-03(1.14e+00)	4.20e-03(7.94e-01)	1.72e-03(1.14e+00)	1.09e-01(1.03e+00)	8.72e-04(1.35e+00)
Chr07	11934350	8.72e-04(1.34e+00)	3.81e-02(1.11e+00)	1.07e-02(1.35e+00)	3.99e-03(2.36e-01)	7.21e-03(1.14e+00)	4.20e-03(7.93e-01)	1.72e-03(1.14e+00)	1.09e-01(1.03e+00)	8.72e-04(1.34e+00)
Chr07	12503588	8.72e-04(1.31e+00)	3.81e-02(1.10e+00)	1.07e-02(1.34e+00)	3.99e-03(2.36e-01)	7.21e-03(1.14e+00)	4.20e-03(7.91e-01)	1.72e-03(1.13e+00)	1.09e-01(1.03e+00)	8.72e-04(1.31e+00)
Chr03	1236382	8.73e-04(6.74e-01)	8.73e-04(6.74e-01)	1.25e-02(1.33e+00)	2.07e-01(1.08e+00)	6.60e-03(1.16e+00)	1.97e-02(1.13e+00)	1.54e-01(1.04e+00)	1.32e-01(1.00e+00)	3.35e-01(9.95e-01)
Chr06	15055520	8.73e-04(6.70e-01)	8.73e-04(6.70e-01)	3.65e-02(1.32e+00)	2.43e-01(1.10e+00)	5.51e-03(1.14e+00)	2.14e-03(7.51e-01)	5.35e-02(1.05e+00)	8.00e-01(1.08e+00)	1.96e-01(9.89e-01)
Chr20	511769	8.77e-04(1.17e+00)	4.87e-03(1.13e+00)	8.77e-04(1.17e+00)	2.25e-02(5.69e-01)	3.40e-03(1.12e+00)	4.76e-02(1.14e+00)	1.19e-02(1.33e+00)	4.62e-03(3.97e-01)	4.50e-03(3.43e-01)
Chr16	30705764	8.82e-04(9.64e-01)	6.93e-02(1.17e+00)	6.58e-02(1.20e+00)	8.82e-04(9.64e-01)	5.87e-02(1.03e+00)	3.91e-02(1.13e+00)	6.48e-02(1.05e+00)	5.90e-02(1.05e+00)	4.20e-02(8.73e-01)
Chr17	2304675	8.82e-04(9.58e-01)	6.93e-02(1.17e+00)	6.58e-02(1.20e+00)	8.82e-04(9.58e-01)	5.87e-02(1.03e+00)	3.91e-02(1.13e+00)	6.48e-02(1.05e+00)	5.90e-02(1.05e+00)	4.20e-02(8.73e-01)
Chr03	45437134	8.86e-04(6.78e-01)	8.86e-04(6.78e-01)	2.09e-02(1.28e+00)	1.04e-01(8.74e-01)	3.83e-02(9.47e-01)	2.60e-03(8.01e-01)	6.66e-02(1.04e+00)	1.87e-01(9.78e-01)	8.81e-02(9.86e-01)
Chr12	6884931	8.95e-04(6.46e-01)	2.86e-03(1.04e+00)	4.55e-03(1.27e+00)	7.30e-03(3.56e-01)	2.26e-03(1.08e+00)	8.95e-04(6.46e-01)	1.13e-03(1.07e+00)	2.99e-03(3.22e-01)	6.03e-03(4.00e-01)
Chr16	33595340	8.95e-04(6.40e-01)	5.25e-02(1.13e+00)	1.97e-02(1.27e+00)	4.26e-02(6.38e-01)	5.75e-02(1.02e+00)	8.95e-04(6.40e-01)	4.52e-02(1.01e+00)	5.56e-02(1.02e+00)	3.02e-03(2.56e-01)
Chr20	34631509	8.95e-04(6.20e-01)	1.21e-02(1.11e+00)	4.71e-02(1.31e+00)	5.49e-02(6.54e-01)	1.82e-02(1.31e+00)	8.95e-04(6.20e-01)	4.76e-03(1.36e+00)	6.99e-01(1.09e+00)	2.30e-01(1.01e+00)
Chr17	35160968	8.95e-04(6.28e-01)	1.42e-02(1.08e+00)	1.22e-02(1.35e+00)	5.22e-03(2.94e-01)	4.41e-02(9.66e-01)	8.95e-04(6.28e-01)	2.56e-03(1.21e+00)	9.08e-01(1.08e+00)	2.28e-03(1.14e+00)
Chr17	35368928	8.95e-04(6.25e-01)	7.81e-03(1.19e+00)	1.04e-02(1.35e+00)	1.50e-03(6.57e-01)	1.70e-02(1.33e+00)	8.95e-04(6.25e-01)	1.98e-03(1.16e+00)	8.11e-01(1.08e+00)	2.02e-03(1.17e+00)
Chr13	36474687	8.97e-04(3.41e-01)	1.10e-01(1.08e+00)	7.49e-02(1.22e+00)	2.23e-02(5.67e-01)	1.63e-01(1.06e+00)	2.56e-01(1.23e+00)	1.42e-01(1.04e+00)	8.97e-04(3.41e-01)	6.92e-02(9.94e-01)
Chr17	33582500	9.05e-04(1.24e+00)	1.35e-01(1.05e+00)	9.52e-02(1.10e+00)	2.51e-02(6.07e-01)	1.12e-01(1.06e+00)	2.86e-03(7.00e-01)	9.05e-04(1.24e+00)	6.87e-01(1.09e+00)	4.26e-02(8.76e-01)
Chr18	47801457	9.08e-04(3.44e-01)	5.28e-01(1.11e+00)	7.07e-01(1.01e+00)	7.96e-01(1.11e+00)	8.49e-01(1.03e+00)	1.00e+00(1.06e+00)	6.68e-01(9.26e-01)	9.08e-04(3.44e-01)	2.75e-01(1.04e+00)
Chr07	13089667	9.10e-04(9.41e-01)	1.53e-02(1.08e+00)	1.51e-02(1.32e+00)	9.10e-04(9.41e-01)	5.26e-03(1.16e+00)	6.18e-03(8.35e-01)	1.12e-02(1.39e+00)	9.69e-01(1.07e+00)	4.95e-03(3.63e-01)
Chr02	46011760	9.15e-04(1.15e+00)	8.65e-03(1.17e+00)	9.15e-04(1.15e+00)	3.01e-03(2.30e-01)	1.06e-02(1.22e+00)	1.34e-02(1.02e+00)	2.58e-02(8.86e-01)	6.63e-01(1.08e+00)	4.77e-02(9.12e-01)
Chr01	51497949	9.21e-04(9.28e-01)	5.15e-02(1.12e+00)	9.51e-02(1.10e+00)	9.21e-04(9.28e-01)	4.15e-02(9.63e-01)	5.81e-02(1.28e+00)	4.12e-02(1.00e+00)	4.41e-01(1.02e+00)	8.10e-03(4.85e-01)
Chr01	51653706	9.21e-04(9.22e-01)	5.15e-02(1.12e+00)	9.51e-02(1.10e+00)	9.21e-04(9.22e-01)	4.15e-02(9.63e-01)	5.81e-02(1.28e+00)	4.12e-02(1.00e+00)	4.41e-01(1.02e+00)	8.10e-03(4.85e-01)
Chr17	34435213	9.21e-04(1.13e+00)	1.13e-01(1.06e+00)	8.19e-02(1.22e+00)	2.18e-02(5.61e-01)	1.30e-01(1.09e+00)	2.36e-03(7.60e-01)	9.21e-04(1.13e+00)	6.44e-01(1.07e+00)	3.54e-02(8.93e-01)
Chr16	29310277	9.29e-04(1.14e+00)	4.74e-03(1.15e+00)	9.29e-04(1.14e+00)	1.33e-03(7.78e-01)	3.19e-03(1.11e+00)	6.18e-03(8.11e-01)	3.54e-02(9.56e-01)	3.66e-01(1.07e+00)	1.58e-03(1.22e+00)
Chr16	32099190	9.29e-04(1.02e+00)	4.99e-02(1.11e+00)	8.10e-02(1.22e+00)	6.01e-02(6.85e-01)	4.71e-02(9.85e-01)	1.10e-02(9.24e-01)	9.29e-04(1.02e+00)	1.59e-01(1.07e+00)	1.19e-01(1.06e+00)
Chr09	47316364	9.39e-04(8.52e-01)	1.47e-02(1.09e+00)	1.15e-03(1.27e+00)	1.54e-02(4.89e-01)	9.39e-04(8.52e-01)	5.10e-03(8.03e-01)	1.54e-02(1.28e+00)	1.75e-01(1.09e+00)	7.99e-03(4.80e-01)
Chr11	5970288	9.44e-04(7.08e-01)	9.44e-04(7.08e-01)	4.01e-04(8.41e-01)	1.01e-01(8.65e-01)	8.36e-04(8.01e-01)	8.25e-03(8.72e-01)	2.65e-02(8.89e-01)	5.12e-01(1.05e+00)	3.80e-02(8.34e-01)
Chr09	2633976	9.47e-04(9.30e-01)	4.50e-03(1.13e+00)	1.28e-02(1.33e+00)	9.47e-04(9.30e-01)	3.17e-02(1.30e+00)	7.87e-02(1.17e+00)	1.12e-01(1.07e+00)	3.34e-02(7.99e-01)	2.36e-01(1.01e+00)
Chr07	8817204	9.49e-04(8.51e-01)	1.45e-03(7.46e-01)	3.86e-02(1.31e+00)	2.71e-02(5.52e-01)	9.49e-04(8.51e-01)	4.20e-03(8.03e-01)	1.95e-02(1.29e+00)	1.79e-01(1.10e+00)	1.73e-02(7.51e-01)
Chr04	42191810	9.49e-04(7.08e-01)	9.49e-04(7.08e-01)	6.76e-03(1.34e+00)	4.97e-02(6.76e-01)	7.76e-03(1.13e+00)	5.26e-02(1.24e+00)	1.65e-02(1.30e+00)	1.53e-01(1.05e+00)	1.67e-01(1.04e+00)
Chr12	11127748	9.50e-04(9.27e-01)	1.46e-01(1.03e+00)	1.68e-01(1.11e+00)	9.50e-04(9.27e-01)	1.28e-01(1.09e+00)	5.26e-02(1.21e+00)	6.82e-02(1.04e+00)	1.21e-02(5.83e-01)	5.35e-02(9.54e-01)
Chr03	45659041	9.53e-04(1.16e+00)	1.50e-02(1.08e+00)	9.53e-04(1.16e+00)	3.17e-02(5.76e-01)	5.30e-03(1.16e+00)	2.64e-02(1.19e+00)	2.52e-02(8.78e-01)	6.10e-02(1.06e+00)	2.38e-02(8.09e-01)
Chr05	41391896	9.53e-04(8.96e-01)	5.66e-02(1.12e+00)	5.03e-02(1.31e+00)	9.53e-04(8.96e-01)	1.67e-02(1.33e+00)	1.34e-02(1.01e+00)	2.30e-02(1.26e+00)	2.34e-02(6.62e-01)	9.85e-03(5.48e-01)
Chr10	48180680	9.54e-04(3.58e-01)	7.75e-02(1.19e+00)	5.12e-02(1.29e+00)	1.34e-02(4.82e-01)	6.88e-02(9.92e-01)	2.04e-01(1.25e+00)	7.93e-02(1.04e+00)	9.54e-04(3.58e-01)	5.00e-02(9.32e-01)
Chr04	41143574	9.58e-04(7.11e-01)	9.58e-04(7.11e-01)	4.46e-03(1.27e+00)	3.93e-02(6.24e-01)	2.31e-03(1.06e+00)	2.17e-02(1.12e+00)	3.99e-03(1.31e+00)	5.99e-02(1.06e+00)	5.84e-03(4.12e-01)
Chr07	13149332	9.69e-04(1.22e+00)	2.11e-02(1.13e+00)	1.22e-02(1.35e+00)	3.11e-03(2.36e-01)	6.30e-03(1.17e+00)	2.36e-03(7.88e-01)	1.59e-03(1.14e+00)	8.93e-02(1.13e+00)	9.69e-04(1.22e+00)
Chr09	38029379	9.70e-04(3.63e-01)	4.60e-01(1.14e+00)	3.16e-01(1.10e+00)	6.98e-01(1.11e+00)	4.33e-01(9.62e-01)	4.23e-01(1.21e+00)	2.58e-01(9.95e-01)	9.70e-04(3.63e-01)	1.42e-01(1.06e+00)
Chr10	13315297	9.77e-04(1.06e+00)	4.38e-02(1.13e+00)	7.21e-03(1.35e+00)	1.41e-03(7.53e-01)	2.63e-02(1.30e+00)	1.94e-03(7.25e-01)	9.77e-04(1.06e+00)	5.33e-02(1.01e+00)	5.58e-03(3.98e-01)
Chr19	39419993	9.86e-04(6.38e-01)	4.06e-02(1.12e+00)	2.85e-03(1.23e+00)	1.22e-02(4.51e-01)	1.56e-02(1.30e+00)	9.86e-04(6.38e-01)	2.33e-03(1.14e+00)	5.54e-02(1.02e+00)	9.69e-04(1.25e+00)
Chr13	27585532	9.86e-04(6.62e-01)	1.00e-03(7.10e-01)	2.83e-02(1.30e+00)	2.43e-02(5.98e-01)	2.01e-03(1.08e+00)	9.86e-04(6.62e-01)	1.71e-03(1.19e+00)	6.18e-02(1.07e+00)	2.11e-03(1.16e+00)
Chr09	47356392	9.86e-04(6.71e-01)	1.28e-02(1.06e+00)	7.00e-03(1.35e+00)	3.47e-02(6.04e-01)	1.91e-03(1.06e+00)	9.86e-04(6.71e-01)	2.77e-02(8.99e-01)	4.42e-02(9.35e-01)	3.01e-02(8.58e-01)
Chr03	38356872	9.86e-04(6.77e-01)	1.26e-03(7.43e-01)	2.17e-03(1.29e+00)	3.36e-02(5.96e-01)	1.18e-03(9.42e-01)	9.86e-04(6.77e-01)	1.21e-02(1.34e+00)	5.06e-01(1.05e+00)	2.72e-03(2.37e-01)
Chr17	35808772	9.86e-04(6.40e-01)	2.70e-02(1.16e+00)	2.07e-02(1.27e+00)	4.75e-02(6.63e-01)	3.63e-02(1.29e+00)	9.86e-04(6.40e-01)	6.39e-03(1.38e+00)	6.55e-01(1.08e+00)	1.12e-02(5.90e-01)
Chr05	34029264	9.96e-04(7.09e-01)	9.96e-04(7.09e-01)	2.25e-02(1.26e+00)	6.39e-02(7.10e-01)	1.18e-03(9.08e-01)	2.17e-02(1.11e+00)	5.30e-02(1.04e+00)	6.06e-02(1.06e+00)	1.17e-02(6.05e-01)
Chr07	12832677	9.97e-04(1.24e+00)	2.34e-02(1.15e+00)	1.10e-02(1.36e+00)	2.18e-03(1.83e-01)	4.35e-03(1.16e+00)	2.36e-03(7.92e-01)	1.44e-03(1.15e+00)	9.67e-02(9.96e-01)	9.97e-04(1.24e+00)
Chr07	13280058	9.97e-04(1.22e+00)	2.34e-02(1.15e+00)	1.10e-02(1.36e+00)	2.18e-03(1.83e-01)	4.35e-03(1.15e+00)	2.36e-03(7.86e-01)	1.44e-03(1.13e+00)	9.67e-02(9.96e-01)	9.97e-04(1.22e+00)
Chr18	47933868	1.00e-03(3.66e-01)	4.33e-01(1.13e+00)	3.71e-01(1.11e+00)	5.99e-01(1.09e+00)	4.84e-01(9.28e-01)	5.71e-01(1.22e+00)	2.66e-01(1.00e+00)	1.00e-03(3.66e-01)	1.27e-01(1.03e+00)
Chr01	43955937	1.00e-03(1.21e+00)	3.79e-02(1.11e+00)	1.70e-02(1.31e+00)	3.97e-02(6.18e-01)	2.11e-02(1.31e+00)	5.10e-03(8.20e-01)	1.54e-03(1.16e+00)	6.81e-03(5.19e-01)	1.00e-03(1.21e+00)
Chr06	47982374	1.01e-03(1.04e+00)	3.49e-02(1.11e+00)	1.00e-02(1.35e+00)	9.64e-03(4.36e-01)	2.26e-02(1.32e+00)	2.39e-02(1.13e+00)	1.01e-03(1.04e+00)	2.79e-02(7.27e-01)	1.66e-03(1.13e+00)
Chr06	47431628	1.02e-03(9.06e-01)	1.26e-02(1.05e+00)	4.51e-02(1.32e+00)	1.88e-02(5.36e-01)	1.02e-03(9.06e-01)	1.45e-03(6.63e-01)	4.56e-02(1.01e+00)	2.91e-01(1.03e+00)	8.72e-03(5.12e-01)
Chr17	4831737	1.02e-03(8.93e-01)	5.06e-02(1.12e+00)	2.75e-02(1.30e+00)	1.02e-03(8.93e-01)	3.30e-02(1.29e+00)	3.54e-02(1.12e+00)	4.23e-03(1.34e+00)	8.67e-02(1.12e+00)	1.27e-02(6.31e-01)
Chr20	36915101	1.03e-03(7.22e-01)	1.03e-03(7.22e-01)	4.31e-02(1.31e+00)	6.49e-02(7.13e-01)	2.87e-02(1.33e+00)	1.47e-01(1.16e+00)	8.25e-02(1.04e+00)	8.94e-02(1.13e+00)	9.78e-02(1.01e+00)
Chr20	47670692	1.03e-03(1.22e+00)	1.62e-02(1.09e+00)	1.03e-03(1.22e+00)	1.69e-01(1.02e+00)	1.27e-03(9.27e-01)	3.54e-02(1.10e+00)	4.55e-02(1.01e+00)	5.65e-01(1.06e+00)	1.62e-01(1.06e+00)
Chr07	11722797	1.04e-03(8.94e-01)	1.46e-02(1.08e+00)	1.37e-02(1.32e+00)	1.04e-03(8.94e-01)	3.79e-03(1.15e+00)	5.61e-03(8.12e-01)	8.14e-03(1.38e+00)	9.99e-01(1.06e+00)	3.41e-03(2.84e-01)
Chr09	5819996	1.05e-03(1.22e+00)	3.16e-02(1.20e+00)	1.05e-03(1.22e+00)	6.32e-02(7.04e-01)	1.41e-02(1.31e+00)	6.43e-02(1.23e+00)	9.31e-02(1.06e+00)	3.70e-01(1.07e+00)	5.22e-02(9.45e-01)
Chr07	12648922	1.05e-03(8.85e-01)	1.48e-02(1.09e+00)	1.57e-02(1.32e+00)	1.05e-03(8.85e-01)	5.82e-03(1.14e+00)	5.61e-03(8.11e-01)	1.12e-02(1.39e+00)	9.40e-01(1.07e+00)	4.40e-03(3.37e-01)
Chr17	18520666	1.05e-03(8.81e-01)	2.47e-02(1.15e+00)	3.96e-02(1.30e+00)	1.05e-03(8.81e-01)	1.31e-02(1.29e+00)	4.63e-03(7.54e-01)	1.45e-02(1.29e+00)	1.66e-01(1.08e+00)	1.30e-02(6.39e-01)
Chr07	7087814	1.05e-03(8.77e-01)	1.89e-01(1.08e+00)	2.21e-01(1.08e+00)	1.05e-03(8.77e-01)	7.73e-02(1.01e+00)	1.19e-01(1.18e+00)	1.33e-01(1.05e+00)	6.20e-01(1.07e+00)	1.26e-01(1.03e+00)
Chr13	30743360	1.05e-03(9.17e-01)	3.76e-03(1.11e+00)	3.77e-03(1.23e+00)	4.41e-02(6.46e-01)	1.05e-03(9.17e-01)	2.17e-02(1.08e+00)	6.37e-03(1.39e+00)	1.43e-01(1.03e+00)	1.89e-02(7.77e-01)
Chr19	832746	1.05e-03(3.67e-01)	5.65e-01(1.02e+00)	2.51e-02(1.28e+00)	5.70e-02(6.64e-01)	1.55e-01(1.06e+00)	5.81e-02(1.20e+00)	1.01e-02(1.40e+00)	1.05e-03(3.67e-01)	2.27e-02(8.35e-01)
Chr16	35247113	1.06e-03(7.33e-01)	1.06e-03(7.33e-01)	2.79e-02(1.30e+00)	3.16e-02(5.76e-01)	1.18e-02(1.25e+00)	9.09e-03(8.70e-01)	5.58e-02(1.06e+00)	1.79e-01(1.10e+00)	1.06e-02(5.69e-01)
Chr09	47723022	1.06e-03(9.15e-01)	5.55e-03(1.14e+00)	1.43e-03(1.27e+00)	3.63e-02(6.19e-01)	1.06e-03(9.15e-01)	1.76e-03(6.86e-01)	3.74e-03(1.30e+00)	8.67e-02(1.12e+00)	7.03e-04(1.50e+00)
Chr07	13568182	1.07e-03(7.21e-01)	1.07e-03(7.21e-01)	1.18e-02(1.34e+00)	1.01e-02(4.43e-01)	2.99e-02(1.32e+00)	5.26e-02(1.23e+00)	1.73e-02(1.30e+00)	1.74e-01(1.09e+00)	2.45e-02(8.21e-01)
Chr20	227016	1.07e-03(1.24e+00)	4.62e-03(1.14e+00)	1.07e-03(1.24e+00)	3.55e-02(6.13e-01)	2.93e-03(1.07e+00)	2.17e-02(1.05e+00)	1.99e-03(1.08e+00)	7.97e-03(5.66e-01)	3.58e-03(2.94e-01)
Chr06	47448282	1.08e-03(8.84e-01)	1.39e-02(1.09e+00)	7.78e-02(1.22e+00)	1.08e-03(8.84e-01)	7.65e-03(1.14e+00)	4.20e-03(8.04e-01)	6.58e-02(1.04e+00)	2.09e-02(6.84e-01)	8.18e-03(4.89e-01)
Chr14	3251739	1.09e-03(6.83e-01)	2.89e-03(1.02e+00)	3.31e-02(1.32e+00)	5.29e-02(6.51e-01)	2.15e-02(1.31e+00)	1.09e-03(6.83e-01)	5.68e-02(1.06e+00)	9.27e-02(1.15e+00)	7.59e-02(1.01e+00)
Chr09	33973442	1.09e-03(6.85e-01)	8.11e-03(1.18e+00)	1.41e-03(1.28e+00)	8.35e-03(3.94e-01)	2.11e-02(1.31e+00)	1.09e-03(6.85e-01)	2.21e-03(1.12e+00)	2.28e-01(1.04e+00)	3.06e-03(2.59e-01)
Chr20	35991251	1.09e-03(7.32e-01)	1.09e-03(7.32e-01)	4.46e-02(1.32e+00)	3.64e-02(6.19e-01)	6.36e-03(1.17e+00)	2.17e-02(1.05e+00)	2.93e-02(9.13e-01)	5.97e-02(1.06e+00)	9.33e-02(1.01e+00)
Chr16	33833699	1.10e-03(1.25e+00)	1.18e-02(1.10e+00)	1.10e-03(1.25e+00)	2.80e-03(2.17e-01)	1.45e-02(1.30e+00)	1.47e-02(1.00e+00)	2.20e-02(1.26e+00)	6.58e-01(1.08e+00)	5.94e-02(9.85e-01)
Chr13	22368899	1.11e-03(9.17e-01)	2.75e-02(1.16e+00)	2.64e-02(1.29e+00)	1.71e-02(5.21e-01)	1.11e-03(9.17e-01)	1.34e-02(9.87e-01)	1.74e-02(1.30e+00)	1.31e-01(1.00e+00)	1.49e-03(1.20e+00)
Chr06	18404519	1.11e-03(8.98e-01)	7.02e-01(1.04e+00)	1.59e-02(1.31e+00)	1.11e-03(8.98e-01)	1.94e-02(1.32e+00)	4.23e-01(1.23e+00)	3.68e-02(9.74e-01)	7.61e-01(1.09e+00)	2.49e-02(8.27e-01)
Chr18	10377204	1.11e-03(8.93e-01)	1.76e-02(1.12e+00)	4.67e-02(1.32e+00)	1.11e-03(8.93e-01)	2.53e-02(1.32e+00)	1.32e-03(6.65e-01)	1.30e-02(1.33e+00)	1.30e-02(6.07e-01)	3.68e-02(8.79e-01)
Chr18	10477385	1.11e-03(8.37e-01)	1.76e-02(1.12e+00)	4.67e-02(1.32e+00)	1.11e-03(8.37e-01)	2.53e-02(1.32e+00)	1.32e-03(6.38e-01)	1.30e-02(1.32e+00)	1.30e-02(6.05e-01)	3.68e-02(8.77e-01)
Chr03	9030120	1.12e-03(3.86e-01)	6.09e-01(1.04e+00)	9.14e-01(1.02e+00)	9.08e-01(1.06e+00)	4.76e-01(9.24e-01)	5.71e-01(1.35e+00)	3.70e-01(1.04e+00)	1.12e-03(3.86e-01)	7.04e-01(9.31e-01)
Chr18	47672497	1.13e-03(3.88e-01)	4.74e-01(1.15e+00)	6.45e-01(1.02e+00)	4.60e-01(1.17e+00)	4.96e-01(9.34e-01)	6.89e-01(1.27e+00)	3.46e-01(1.02e+00)	1.13e-03(3.88e-01)	4.85e-02(9.17e-01)
Chr07	35544332	1.13e-03(9.30e-01)	3.11e-02(1.20e+00)	8.35e-03(1.39e+00)	3.06e-02(5.69e-01)	1.13e-03(9.30e-01)	3.26e-01(1.21e+00)	4.03e-02(9.93e-01)	5.26e-01(1.06e+00)	3.55e-02(8.92e-01)
Chr16	349961	1.13e-03(8.19e-01)	1.20e-02(1.11e+00)	4.92e-02(1.30e+00)	1.13e-03(8.19e-01)	8.68e-03(1.17e+00)	3.82e-03(7.56e-01)	1.80e-02(1.28e+00)	1.24e-01(9.90e-01)	8.63e-03(5.07e-01)
Chr07	36515416	1.14e-03(3.88e-01)	3.33e-01(1.13e+00)	3.06e-01(1.09e+00)	7.58e-02(7.61e-01)	2.19e-01(1.06e+00)	5.26e-02(1.23e+00)	1.41e-02(1.32e+00)	1.14e-03(3.88e-01)	3.00e-02(8.63e-01)
Chr05	41497035	1.14e-03(8.18e-01)	7.67e-02(1.19e+00)	6.91e-02(1.21e+00)	1.14e-03(8.18e-01)	2.82e-02(1.33e+00)	1.62e-02(1.08e+00)	3.71e-02(9.77e-01)	2.34e-02(6.61e-01)	1.66e-02(7.35e-01)
Chr05	41614126	1.14e-03(7.92e-01)	7.67e-02(1.19e+00)	6.91e-02(1.21e+00)	1.14e-03(7.92e-01)	2.82e-02(1.33e+00)	1.62e-02(1.07e+00)	3.71e-02(9.76e-01)	2.34e-02(6.60e-01)	1.66e-02(7.34e-01)
Chr09	48708200	1.14e-03(1.27e+00)	1.50e-02(1.08e+00)	1.14e-03(1.27e+00)	8.13e-02(7.90e-01)	1.06e-02(1.23e+00)	5.81e-02(1.25e+00)	6.17e-02(1.04e+00)	2.55e-01(1.08e+00)	8.67e-02(9.83e-01)
Chr03	16329851	1.16e-03(3.88e-01)	5.05e-01(1.16e+00)	6.13e-01(1.01e+00)	7.35e-01(1.11e+00)	5.18e-01(9.46e-01)	1.00e+00(1.67e+00)	2.41e-01(9.72e-01)	1.16e-03(3.88e-01)	3.70e-01(9.56e-01)
Chr07	12791812	1.16e-03(7.93e-01)	1.56e-02(1.09e+00)	1.59e-02(1.32e+00)	1.16e-03(7.93e-01)	5.64e-03(1.14e+00)	6.18e-03(8.38e-01)	1.29e-02(1.33e+00)	9.77e-01(1.06e+00)	6.00e-03(4.09e-01)
Chr19	47201378	1.17e-03(7.81e-01)	7.77e-02(1.19e+00)	2.65e-02(1.29e+00)	1.17e-03(7.81e-01)	5.83e-03(1.13e+00)	9.65e-02(1.06e+00)	4.73e-02(1.02e+00)	3.34e-03(3.51e-01)	9.16e-03(5.20e-01)
Chr07	38248143	1.18e-03(3.96e-01)	8.56e-03(1.17e+00)	2.80e-02(1.29e+00)	1.71e-03(1.50e-01)	1.86e-02(1.31e+00)	1.60e-03(6.79e-01)	1.46e-03(1.13e+00)	1.18e-03(3.96e-01)	2.96e-03(2.53e-01)
Chr06	43339145	1.20e-03(7.31e-01)	1.15e-02(1.12e+00)	1.79e-02(1.28e+00)	6.88e-02(7.32e-01)	2.72e-03(1.05e+00)	1.20e-03(7.31e-01)	2.19e-02(1.27e+00)	2.04e-01(1.00e+00)	8.76e-02(9.86e-01)
Chr20	33682735	1.20e-03(7.04e-01)	7.07e-03(1.20e+00)	3.92e-02(1.31e+00)	1.19e-01(9.15e-01)	4.46e-03(1.16e+00)	1.20e-03(7.04e-01)	9.82e-02(1.07e+00)	6.91e-02(1.08e+00)	5.01e-02(9.33e-01)
Chr16	28008881	1.21e-03(9.05e-01)	5.36e-03(1.15e+00)	2.34e-03(1.19e+00)	1.35e-02(4.86e-01)	1.21e-03(9.05e-01)	1.94e-03(7.01e-01)	8.65e-03(1.38e+00)	5.26e-02(1.00e+00)	2.67e-03(2.33e-01)
Chr05	42019019	1.21e-03(1.28e+00)	7.95e-03(1.18e+00)	1.21e-03(1.28e+00)	4.20e-03(2.46e-01)	7.81e-03(1.13e+00)	1.32e-01(1.21e+00)	1.50e-01(1.04e+00)	2.46e-02(6.81e-01)	1.89e-02(7.78e-01)
Chr13	17664506	1.22e-03(4.04e-01)	7.07e-01(1.03e+00)	8.15e-01(1.01e+00)	5.13e-01(1.16e+00)	8.51e-01(1.03e+00)	1.00e+00(1.25e+00)	5.83e-01(9.31e-01)	1.22e-03(4.04e-01)	6.73e-01(9.23e-01)
Chr14	3323047	1.22e-03(1.26e+00)	1.26e-03(7.49e-01)	1.22e-03(1.26e+00)	5.55e-02(6.58e-01)	4.41e-03(1.16e+00)	1.45e-03(6.44e-01)	7.70e-03(1.41e+00)	6.61e-01(1.08e+00)	4.99e-02(9.32e-01)
Chr06	4134589	1.23e-03(9.11e-01)	2.25e-03(9.21e-01)	1.19e-02(1.34e+00)	1.19e-01(9.16e-01)	1.23e-03(9.11e-01)	6.43e-02(1.26e+00)	6.13e-02(1.04e+00)	2.75e-01(1.01e+00)	3.82e-02(8.37e-01)
Chr07	5824887	1.23e-03(1.26e+00)	1.48e-02(1.08e+00)	1.23e-03(1.26e+00)	1.42e-01(9.81e-01)	6.36e-02(1.04e+00)	2.04e-01(1.26e+00)	2.17e-01(9.78e-01)	1.22e-01(9.85e-01)	4.25e-02(8.76e-01)
Chr06	10877941	1.24e-03(1.25e+00)	2.45e-03(9.69e-01)	1.24e-03(1.25e+00)	1.43e-02(4.71e-01)	2.13e-03(1.07e+00)	1.34e-02(1.01e+00)	4.25e-03(1.34e+00)	2.08e-02(6.83e-01)	1.01e-02(5.55e-01)
Chr13	42711332	1.24e-03(1.25e+00)	1.83e-03(8.29e-01)	1.24e-03(1.25e+00)	6.79e-02(7.30e-01)	1.07e-02(1.22e+00)	1.47e-01(1.20e+00)	9.98e-02(1.07e+00)	9.95e-02(1.01e+00)	1.32e-02(6.44e-01)
Chr18	55369281	1.25e-03(1.23e+00)	9.79e-02(1.07e+00)	1.31e-02(1.33e+00)	4.65e-02(6.55e-01)	4.29e-02(9.62e-01)	4.76e-02(1.15e+00)	2.03e-02(1.29e+00)	3.12e-02(7.72e-01)	1.25e-03(1.23e+00)
Chr13	39686865	1.25e-03(1.22e+00)	3.39e-02(1.22e+00)	7.93e-03(1.37e+00)	1.29e-02(4.71e-01)	8.70e-03(1.17e+00)	2.39e-02(1.11e+00)	2.45e-03(1.18e+00)	8.99e-02(1.14e+00)	1.25e-03(1.22e+00)
Chr01	48552527	1.26e-03(1.14e+00)	1.66e-01(1.05e+00)	3.61e-02(1.32e+00)	5.23e-02(6.48e-01)	9.30e-02(1.04e+00)	1.45e-03(6.85e-01)	1.26e-03(1.14e+00)	1.89e-01(9.80e-01)	4.21e-02(8.74e-01)
Chr15	10887952	1.26e-03(1.21e+00)	6.88e-03(1.21e+00)	1.38e-02(1.32e+00)	3.79e-03(2.29e-01)	5.60e-02(1.01e+00)	8.25e-03(8.61e-01)	1.86e-03(1.14e+00)	1.18e-02(5.75e-01)	1.26e-03(1.21e+00)
Chr13	24232434	1.26e-03(4.12e-01)	4.85e-01(1.16e+00)	2.71e-01(1.08e+00)	9.41e-01(9.99e-01)	4.25e-01(9.60e-01)	4.23e-01(1.19e+00)	3.04e-01(1.03e+00)	1.26e-03(4.12e-01)	2.83e-01(1.04e+00)
Chr05	41176002	1.26e-03(7.46e-01)	1.26e-03(7.46e-01)	2.28e-02(1.26e+00)	1.23e-01(9.26e-01)	2.01e-02(1.31e+00)	1.47e-02(1.04e+00)	7.01e-02(1.05e+00)	3.15e-01(1.06e+00)	2.17e-01(1.00e+00)
Chr13	28242981	1.27e-03(7.41e-01)	1.27e-03(7.41e-01)	4.59e-03(1.26e+00)	2.48e-02(6.04e-01)	3.43e-03(1.11e+00)	1.97e-02(1.07e+00)	1.43e-02(1.29e+00)	2.33e-02(6.60e-01)	5.85e-03(4.12e-01)
Chr06	47032480	1.27e-03(8.15e-01)	1.84e-03(8.29e-01)	2.45e-02(1.27e+00)	1.27e-03(8.15e-01)	7.25e-04(8.40e-01)	7.36e-04(7.14e-01)	9.84e-03(1.39e+00)	1.29e-02(6.03e-01)	2.45e-03(9.79e-01)
Chr06	12882698	1.27e-03(7.37e-01)	1.27e-03(7.37e-01)	2.75e-02(1.30e+00)	1.74e-01(1.03e+00)	2.38e-03(1.07e+00)	2.39e-02(1.14e+00)	3.30e-02(9.36e-01)	5.66e-01(1.06e+00)	1.25e-01(1.03e+00)
Chr10	48070440	1.27e-03(4.12e-01)	9.04e-02(1.20e+00)	4.90e-02(1.31e+00)	1.50e-02(4.85e-01)	8.54e-02(1.04e+00)	2.04e-01(1.25e+00)	9.58e-02(1.06e+00)	1.27e-03(4.12e-01)	6.15e-02(9.96e-01)
Chr01	2296913	1.27e-03(4.13e-01)	1.15e-01(1.06e+00)	6.42e-02(1.20e+00)	1.41e-02(4.65e-01)	1.25e-01(1.08e+00)	2.56e-01(1.30e+00)	1.37e-01(1.05e+00)	1.27e-03(4.13e-01)	8.85e-02(9.87e-01)
Chr16	28752453	1.28e-03(1.23e+00)	7.71e-02(1.19e+00)	5.13e-03(1.29e+00)	9.29e-02(8.35e-01)	2.03e-02(1.32e+00)	2.39e-02(1.11e+00)	5.21e-03(1.41e+00)	2.27e-02(6.51e-01)	1.28e-03(1.23e+00)
Chr19	46909531	1.28e-03(4.08e-01)	9.42e-02(1.08e+00)	6.72e-02(1.21e+00)	2.10e-02(5.67e-01)	1.94e-02(1.32e+00)	4.76e-02(1.15e+00)	9.55e-02(1.06e+00)	1.28e-03(4.08e-01)	3.43e-02(8.87e-01)
Chr19	34983171	1.28e-03(9.22e-01)	4.50e-03(1.13e+00)	8.73e-03(1.40e+00)	4.07e-02(6.20e-01)	1.28e-03(9.22e-01)	2.64e-02(1.13e+00)	1.11e-01(1.07e+00)	7.89e-03(5.62e-01)	7.99e-03(4.79e-01)
Chr16	29418710	1.29e-03(1.13e+00)	2.72e-03(1.01e+00)	2.87e-03(1.20e+00)	4.38e-03(2.55e-01)	1.44e-03(9.66e-01)	1.32e-03(7.18e-01)	1.29e-03(1.13e+00)	1.71e-01(1.09e+00)	4.81e-04(1.41e+00)
Chr07	19462449	1.29e-03(1.23e+00)	1.37e-01(1.05e+00)	1.01e-01(1.10e+00)	1.97e-02(5.56e-01)	1.28e-01(1.09e+00)	1.19e-01(1.18e+00)	3.54e-02(9.58e-01)	5.09e-01(1.05e+00)	1.29e-03(1.23e+00)
Chr09	41765659	1.30e-03(7.79e-01)	5.02e-02(1.12e+00)	4.99e-02(1.30e+00)	1.30e-03(7.79e-01)	7.44e-02(1.01e+00)	1.00e+00(1.36e+00)	2.82e-01(1.02e+00)	7.06e-03(5.26e-01)	1.82e-02(7.68e-01)
Chr07	12649445	1.30e-03(1.30e+00)	2.84e-02(1.17e+00)	1.30e-03(1.30e+00)	1.76e-01(1.04e+00)	4.58e-02(9.77e-01)	1.82e-01(1.24e+00)	4.81e-01(8.84e-01)	5.20e-01(1.06e+00)	7.23e-02(1.01e+00)
Chr18	8946659	1.30e-03(7.75e-01)	1.70e-01(1.06e+00)	1.55e-02(1.32e+00)	1.30e-03(7.75e-01)	8.63e-02(1.04e+00)	3.91e-02(1.12e+00)	1.24e-02(1.33e+00)	3.47e-01(1.06e+00)	6.62e-02(1.01e+00)
Chr10	13876671	1.32e-03(7.34e-01)	6.08e-02(1.14e+00)	1.49e-02(1.31e+00)	7.92e-03(3.79e-01)	9.84e-03(1.22e+00)	1.32e-03(7.34e-01)	2.79e-03(1.21e+00)	1.09e-02(6.90e-01)	3.60e-03(2.95e-01)
Chr01	7602390	1.32e-03(7.61e-01)	2.89e-03(1.02e+00)	1.44e-02(1.30e+00)	1.24e-02(4.57e-01)	2.43e-02(1.32e+00)	1.32e-03(7.61e-01)	3.96e-02(9.85e-01)	6.16e-02(1.07e+00)	1.37e-02(6.59e-01)
Chr15	41741369	1.32e-03(7.23e-01)	2.13e-02(1.14e+00)	1.05e-02(1.35e+00)	1.35e-02(4.85e-01)	6.79e-03(1.17e+00)	1.32e-03(7.23e-01)	1.97e-02(1.29e+00)	7.43e-02(1.11e+00)	4.15e-03(3.29e-01)
Chr17	32353770	1.32e-03(7.16e-01)	1.44e-02(1.09e+00)	1.71e-02(1.31e+00)	1.47e-03(7.32e-01)	2.04e-02(1.31e+00)	1.32e-03(7.16e-01)	1.99e-03(1.17e+00)	7.13e-01(1.09e+00)	1.64e-03(1.25e+00)
Chr08	41242205	1.33e-03(1.14e+00)	2.06e-02(1.14e+00)	2.82e-02(1.30e+00)	6.45e-02(7.13e-01)	4.74e-02(9.81e-01)	6.80e-03(8.66e-01)	1.33e-03(1.14e+00)	1.06e-01(1.03e+00)	1.92e-02(7.80e-01)
Chr20	39658787	1.33e-03(7.38e-01)	1.33e-03(7.38e-01)	1.28e-02(1.33e+00)	7.07e-02(7.40e-01)	1.40e-02(1.31e+00)	5.61e-03(7.78e-01)	3.12e-02(9.19e-01)	9.54e-01(1.07e+00)	6.95e-02(9.95e-01)
Chr10	51177829	1.33e-03(4.19e-01)	3.21e-01(1.13e+00)	1.01e-01(1.11e+00)	8.36e-02(8.01e-01)	4.93e-01(9.33e-01)	1.82e-01(1.22e+00)	1.69e-01(1.04e+00)	1.33e-03(4.19e-01)	1.68e-01(1.04e+00)
Chr16	98387	1.33e-03(1.12e+00)	1.23e-02(1.06e+00)	1.98e-03(1.34e+00)	1.93e-03(1.65e-01)	1.00e-02(1.21e+00)	1.10e-02(9.29e-01)	1.33e-03(1.12e+00)	1.09e-01(1.03e+00)	4.66e-03(3.48e-01)
Chr13	33097773	1.34e-03(1.31e+00)	1.61e-02(1.09e+00)	1.34e-03(1.31e+00)	1.20e-01(9.16e-01)	2.14e-02(1.30e+00)	7.11e-02(1.19e+00)	2.34e-02(1.25e+00)	9.08e-01(1.08e+00)	7.01e-02(1.00e+00)
Chr11	1113317	1.34e-03(7.83e-01)	1.95e-02(1.12e+00)	1.50e-02(1.31e+00)	1.34e-03(7.83e-01)	6.44e-03(1.16e+00)	1.47e-02(1.02e+00)	7.09e-03(1.40e+00)	1.69e-01(1.08e+00)	6.48e-03(4.21e-01)
Chr18	48760163	1.34e-03(7.77e-01)	2.00e-01(1.10e+00)	1.60e-01(1.11e+00)	1.34e-03(7.77e-01)	3.06e-01(1.10e+00)	1.64e-01(1.16e+00)	1.28e-01(1.05e+00)	1.75e-01(1.09e+00)	5.83e-02(9.78e-01)
Chr13	28380833	1.35e-03(7.77e-01)	5.16e-02(1.12e+00)	1.44e-01(1.13e+00)	1.35e-03(7.77e-01)	3.98e-02(9.52e-01)	6.43e-02(1.20e+00)	5.21e-02(1.04e+00)	9.69e-01(1.07e+00)	6.35e-02(9.97e-01)
Chr03	1757687	1.35e-03(4.17e-01)	1.21e-01(1.07e+00)	4.97e-01(1.11e+00)	3.71e-01(1.18e+00)	9.28e-02(1.04e+00)	1.32e-01(1.23e+00)	1.08e-01(1.08e+00)	1.35e-03(4.17e-01)	4.32e-01(8.85e-01)
Chr16	30400795	1.35e-03(4.16e-01)	5.03e-01(1.16e+00)	7.27e-01(1.00e+00)	4.29e-01(1.19e+00)	5.20e-01(9.48e-01)	6.89e-01(1.30e+00)	2.13e-01(9.72e-01)	1.35e-03(4.16e-01)	2.32e-01(1.01e+00)
Chr13	12220827	1.35e-03(4.11e-01)	1.36e-02(1.08e+00)	4.01e-02(1.30e+00)	1.95e-03(1.66e-01)	5.98e-02(1.03e+00)	2.28e-01(1.22e+00)	6.52e-02(1.04e+00)	1.35e-03(4.11e-01)	3.04e-02(8.61e-01)
Chr07	11693360	1.35e-03(1.20e+00)	4.37e-02(1.13e+00)	1.22e-02(1.35e+00)	1.12e-02(4.74e-01)	8.12e-03(1.14e+00)	6.18e-03(8.40e-01)	3.10e-03(1.19e+00)	1.02e-01(1.02e+00)	1.35e-03(1.20e+00)
Chr11	1868696	1.36e-03(1.13e+00)	2.64e-03(9.95e-01)	1.94e-03(1.32e+00)	1.81e-02(5.21e-01)	2.88e-03(1.06e+00)	6.80e-03(8.40e-01)	1.36e-03(1.13e+00)	1.50e-02(6.40e-01)	5.70e-03(4.04e-01)
Chr08	7600727	1.37e-03(4.12e-01)	3.95e-02(1.11e+00)	1.98e-01(1.10e+00)	8.58e-03(3.99e-01)	7.77e-02(1.01e+00)	4.88e-01(1.26e+00)	1.05e-01(1.08e+00)	1.37e-03(4.12e-01)	1.32e-02(6.43e-01)
Chr07	43027411	1.37e-03(4.13e-01)	3.95e-02(1.11e+00)	1.98e-01(1.10e+00)	8.58e-03(4.00e-01)	7.77e-02(1.01e+00)	4.88e-01(1.26e+00)	1.05e-01(1.08e+00)	1.37e-03(4.13e-01)	1.32e-02(6.43e-01)
Chr17	38990233	1.37e-03(7.76e-01)	1.38e-01(1.06e+00)	1.68e-01(1.11e+00)	1.37e-03(7.76e-01)	1.41e-01(1.10e+00)	3.21e-02(1.10e+00)	1.00e-01(1.07e+00)	2.14e-02(6.94e-01)	1.40e-01(1.06e+00)
Chr09	49591626	1.38e-03(1.29e+00)	2.14e-01(1.10e+00)	1.38e-03(1.29e+00)	4.41e-02(6.46e-01)	9.76e-02(1.06e+00)	3.54e-02(1.16e+00)	1.25e-02(1.34e+00)	2.30e-02(6.54e-01)	7.66e-03(4.66e-01)
Chr16	30021714	1.39e-03(1.20e+00)	1.46e-01(1.03e+00)	1.11e-01(1.13e+00)	2.83e-02(5.50e-01)	6.08e-02(1.03e+00)	5.81e-02(1.22e+00)	3.33e-02(9.38e-01)	1.03e-01(1.02e+00)	1.39e-03(1.20e+00)
Chr11	34000174	1.39e-03(7.70e-01)	3.84e-02(1.10e+00)	6.63e-02(1.21e+00)	1.39e-03(7.70e-01)	5.46e-02(1.01e+00)	4.76e-02(1.19e+00)	1.07e-02(1.41e+00)	6.72e-01(1.08e+00)	1.30e-02(6.38e-01)
Chr07	8468125	1.39e-03(1.19e+00)	2.18e-01(1.10e+00)	4.22e-02(1.31e+00)	3.48e-02(6.06e-01)	2.44e-01(1.09e+00)	1.79e-02(1.08e+00)	9.53e-03(1.41e+00)	1.35e-02(6.13e-01)	1.39e-03(1.19e+00)
Chr16	36402199	1.40e-03(7.53e-01)	5.66e-01(1.02e+00)	5.26e-02(1.30e+00)	1.40e-03(7.53e-01)	1.46e-01(1.06e+00)	8.71e-02(1.08e+00)	3.03e-02(9.18e-01)	3.08e-02(7.65e-01)	5.62e-03(4.00e-01)
Chr04	42009788	1.41e-03(7.40e-01)	1.41e-03(7.40e-01)	1.98e-02(1.27e+00)	1.49e-01(9.94e-01)	5.99e-03(1.15e+00)	7.87e-02(1.23e+00)	3.28e-02(9.33e-01)	1.45e-01(1.03e+00)	1.24e-01(1.06e+00)
Chr04	48163793	1.42e-03(1.29e+00)	5.83e-02(1.13e+00)	1.42e-03(1.29e+00)	1.25e-02(4.61e-01)	5.76e-02(1.02e+00)	3.91e-02(1.20e+00)	2.73e-02(8.99e-01)	2.67e-01(1.00e+00)	6.28e-03(4.10e-01)
Chr14	48504850	1.42e-03(1.27e+00)	7.37e-03(1.18e+00)	1.42e-03(1.27e+00)	5.88e-03(3.00e-01)	4.09e-03(1.16e+00)	2.56e-01(1.23e+00)	2.90e-02(9.09e-01)	4.29e-02(9.19e-01)	4.98e-03(3.65e-01)
Chr03	44289092	1.42e-03(7.29e-01)	9.33e-02(1.08e+00)	1.33e-01(1.15e+00)	1.42e-03(7.29e-01)	1.01e-01(1.07e+00)	4.31e-02(1.21e+00)	3.76e-02(9.76e-01)	7.71e-03(5.53e-01)	1.99e-02(7.95e-01)
Chr20	35621046	1.43e-03(7.45e-01)	1.43e-03(7.45e-01)	2.10e-03(1.35e+00)	3.26e-02(5.86e-01)	8.34e-03(1.15e+00)	1.19e-01(1.11e+00)	3.99e-02(9.86e-01)	2.06e-02(6.80e-01)	3.70e-02(8.79e-01)
Chr07	36483685	1.43e-03(1.15e+00)	3.82e-01(1.14e+00)	1.43e-01(1.14e+00)	8.28e-03(3.92e-01)	1.55e-01(1.06e+00)	4.76e-02(1.21e+00)	1.43e-03(1.15e+00)	5.16e-03(4.29e-01)	4.97e-03(3.64e-01)
Chr02	46000020	1.44e-03(7.30e-01)	8.30e-03(1.17e+00)	1.16e-03(1.26e+00)	1.44e-03(7.30e-01)	1.02e-02(1.22e+00)	1.21e-02(9.99e-01)	2.10e-02(1.30e+00)	6.78e-01(1.08e+00)	3.98e-02(8.47e-01)
Chr07	13090487	1.44e-03(1.14e+00)	2.34e-02(1.15e+00)	1.10e-02(1.36e+00)	2.18e-03(1.83e-01)	4.35e-03(1.16e+00)	2.36e-03(7.90e-01)	1.44e-03(1.14e+00)	9.67e-02(9.96e-01)	9.97e-04(1.23e+00)
Chr06	7775181	1.45e-03(7.44e-01)	1.45e-03(7.44e-01)	3.59e-02(1.32e+00)	1.80e-02(5.19e-01)	1.77e-02(1.31e+00)	5.26e-02(1.24e+00)	2.77e-02(9.01e-01)	4.41e-02(9.34e-01)	1.83e-01(1.05e+00)
Chr18	51620221	1.45e-03(1.26e+00)	4.27e-03(1.15e+00)	1.45e-03(1.26e+00)	2.60e-02(6.18e-01)	3.12e-02(1.30e+00)	1.34e-02(9.68e-01)	4.95e-02(1.03e+00)	7.55e-01(1.09e+00)	1.18e-01(1.06e+00)
Chr08	547415	1.48e-03(7.39e-01)	1.48e-03(7.39e-01)	2.75e-02(1.30e+00)	6.70e-03(3.35e-01)	1.04e-01(1.06e+00)	1.47e-01(1.22e+00)	2.21e-01(9.58e-01)	7.24e-01(1.09e+00)	3.88e-02(8.40e-01)
Chr09	47564835	1.49e-03(9.74e-01)	6.02e-03(1.17e+00)	4.82e-03(1.28e+00)	2.53e-02(6.10e-01)	1.49e-03(9.74e-01)	5.10e-03(8.01e-01)	5.05e-02(1.03e+00)	2.56e-01(1.08e+00)	2.63e-03(2.30e-01)
Chr15	11875811	1.55e-03(1.32e+00)	5.29e-03(1.15e+00)	1.55e-03(1.32e+00)	5.43e-02(6.51e-01)	7.18e-03(1.16e+00)	3.15e-03(7.35e-01)	2.84e-03(1.18e+00)	3.59e-02(8.35e-01)	5.98e-03(4.08e-01)
Chr15	12614466	1.56e-03(1.15e+00)	5.02e-02(1.12e+00)	5.11e-03(1.29e+00)	2.37e-02(5.89e-01)	1.91e-02(1.32e+00)	1.10e-02(9.31e-01)	1.56e-03(1.15e+00)	1.05e-01(1.03e+00)	1.49e-02(6.93e-01)
Chr11	1840178	1.57e-03(1.32e+00)	8.02e-04(6.48e-01)	1.57e-03(1.32e+00)	7.14e-02(7.42e-01)	1.53e-02(1.30e+00)	1.10e-02(9.45e-01)	3.25e-02(9.29e-01)	3.80e-01(1.08e+00)	6.15e-02(9.96e-01)
Chr14	3608885	1.57e-03(1.32e+00)	2.64e-03(9.97e-01)	1.57e-03(1.32e+00)	5.22e-02(6.47e-01)	4.50e-03(1.16e+00)	6.18e-03(8.18e-01)	6.52e-03(1.40e+00)	4.21e-01(1.07e+00)	3.64e-02(8.75e-01)
Chr11	4772128	1.58e-03(1.15e+00)	3.93e-02(1.11e+00)	4.83e-02(1.31e+00)	4.35e-03(2.54e-01)	5.66e-02(1.02e+00)	1.97e-02(1.08e+00)	1.58e-03(1.15e+00)	8.25e-02(1.11e+00)	5.60e-03(3.99e-01)
Chr02	8483458	1.59e-03(1.33e+00)	7.86e-02(1.19e+00)	1.59e-03(1.33e+00)	1.58e-02(4.98e-01)	8.27e-03(1.14e+00)	2.28e-01(1.33e+00)	7.81e-02(1.04e+00)	6.49e-01(1.08e+00)	1.33e-01(1.05e+00)
Chr07	17288100	1.62e-03(1.34e+00)	3.75e-04(5.24e-01)	1.62e-03(1.34e+00)	4.41e-02(6.44e-01)	9.21e-03(1.18e+00)	3.82e-03(7.69e-01)	1.86e-02(1.29e+00)	7.83e-01(1.09e+00)	7.96e-02(1.03e+00)
Chr19	49327515	1.63e-03(1.26e+00)	8.09e-02(1.19e+00)	1.35e-01(1.14e+00)	2.47e-02(6.01e-01)	1.85e-02(1.31e+00)	1.47e-02(9.90e-01)	1.17e-02(1.33e+00)	5.13e-03(4.28e-01)	1.63e-03(1.26e+00)
Chr05	41657652	1.64e-03(1.35e+00)	1.34e-02(1.08e+00)	1.64e-03(1.35e+00)	1.20e-02(4.97e-01)	1.69e-02(1.33e+00)	1.47e-01(1.24e+00)	2.47e-01(9.79e-01)	6.03e-02(1.06e+00)	8.18e-02(1.03e+00)
Chr17	34917076	1.64e-03(1.20e+00)	1.44e-02(1.08e+00)	1.71e-02(1.31e+00)	1.47e-03(7.12e-01)	2.04e-02(1.31e+00)	1.32e-03(6.94e-01)	1.99e-03(1.13e+00)	7.13e-01(1.09e+00)	1.64e-03(1.20e+00)
Chr17	33997359	1.64e-03(1.21e+00)	1.44e-02(1.08e+00)	1.71e-02(1.31e+00)	1.47e-03(7.16e-01)	2.04e-02(1.31e+00)	1.32e-03(6.99e-01)	1.99e-03(1.14e+00)	7.13e-01(1.09e+00)	1.64e-03(1.21e+00)
Chr17	35379520	1.64e-03(1.19e+00)	1.44e-02(1.08e+00)	1.71e-02(1.31e+00)	1.47e-03(7.10e-01)	2.04e-02(1.31e+00)	1.32e-03(6.92e-01)	1.99e-03(1.12e+00)	7.13e-01(1.09e+00)	1.64e-03(1.19e+00)
Chr19	36982341	1.65e-03(1.29e+00)	1.96e-03(8.60e-01)	1.65e-03(1.29e+00)	1.26e-01(9.38e-01)	1.85e-02(1.31e+00)	3.82e-03(7.39e-01)	1.18e-02(1.33e+00)	1.49e-02(6.40e-01)	1.57e-02(7.12e-01)
Chr10	2819971	1.66e-03(7.85e-01)	1.66e-03(7.85e-01)	8.54e-03(1.40e+00)	1.71e-01(1.03e+00)	9.44e-03(1.19e+00)	3.26e-01(1.18e+00)	4.14e-01(8.67e-01)	5.93e-01(1.08e+00)	2.31e-01(1.01e+00)
Chr13	39321811	1.67e-03(1.13e+00)	1.82e-02(1.12e+00)	3.88e-02(1.31e+00)	2.01e-02(5.62e-01)	1.83e-02(1.31e+00)	1.10e-02(9.38e-01)	6.89e-03(1.39e+00)	1.85e-01(9.72e-01)	1.67e-03(1.13e+00)
Chr06	44468433	1.67e-03(7.86e-01)	1.67e-03(7.86e-01)	9.82e-03(1.35e+00)	2.01e-03(1.72e-01)	3.70e-04(8.08e-01)	4.98e-04(7.37e-01)	2.61e-03(1.21e+00)	1.33e-02(6.09e-01)	2.38e-03(1.03e+00)
Chr16	34012648	1.68e-03(1.03e+00)	6.74e-03(1.21e+00)	4.78e-03(1.28e+00)	3.45e-02(6.02e-01)	1.68e-03(1.03e+00)	3.82e-03(7.53e-01)	1.70e-02(1.30e+00)	9.57e-03(6.38e-01)	2.18e-02(8.27e-01)
Chr05	33494957	1.70e-03(1.20e+00)	2.46e-02(1.15e+00)	5.49e-03(1.31e+00)	3.63e-02(6.18e-01)	1.43e-02(1.30e+00)	8.25e-03(8.98e-01)	1.70e-03(1.20e+00)	2.47e-01(1.07e+00)	4.77e-02(9.12e-01)
Chr18	4504528	1.70e-03(1.32e+00)	4.48e-03(1.14e+00)	1.70e-03(1.32e+00)	6.90e-02(7.33e-01)	6.84e-03(1.17e+00)	1.79e-02(1.04e+00)	8.35e-03(1.37e+00)	1.37e-01(1.01e+00)	9.51e-02(1.00e+00)
Chr15	11273025	1.71e-03(1.29e+00)	3.80e-02(1.11e+00)	1.71e-03(1.29e+00)	6.15e-03(3.12e-01)	6.97e-02(9.94e-01)	3.47e-03(7.40e-01)	9.53e-03(1.40e+00)	2.87e-01(1.03e+00)	6.17e-03(4.07e-01)
Chr16	33437459	1.72e-03(1.02e+00)	9.85e-04(7.11e-01)	2.44e-03(1.18e+00)	7.44e-02(7.55e-01)	1.72e-03(1.02e+00)	1.79e-02(1.04e+00)	1.12e-01(1.07e+00)	6.85e-02(1.11e+00)	1.53e-02(7.03e-01)
Chr11	28828459	1.73e-03(1.30e+00)	1.05e-02(1.12e+00)	1.73e-03(1.30e+00)	2.05e-02(5.68e-01)	9.47e-02(1.05e+00)	6.80e-03(8.38e-01)	1.14e-02(1.39e+00)	7.46e-02(1.11e+00)	1.18e-02(6.06e-01)
Chr11	29355157	1.73e-03(1.29e+00)	1.05e-02(1.11e+00)	1.73e-03(1.29e+00)	2.05e-02(5.68e-01)	9.47e-02(1.05e+00)	6.80e-03(8.37e-01)	1.14e-02(1.39e+00)	7.46e-02(1.11e+00)	1.18e-02(6.06e-01)
Chr11	29779310	1.73e-03(1.28e+00)	1.05e-02(1.11e+00)	1.73e-03(1.28e+00)	2.05e-02(5.68e-01)	9.47e-02(1.05e+00)	6.80e-03(8.37e-01)	1.14e-02(1.39e+00)	7.46e-02(1.11e+00)	1.18e-02(6.06e-01)
Chr16	28016237	1.73e-03(1.13e+00)	2.32e-01(1.11e+00)	4.69e-02(1.31e+00)	8.28e-03(3.91e-01)	4.11e-02(9.61e-01)	1.10e-02(9.28e-01)	6.83e-03(1.38e+00)	5.58e-01(1.06e+00)	1.73e-03(1.13e+00)
Chr01	41197594	1.74e-03(8.01e-01)	1.74e-03(8.01e-01)	3.99e-02(1.30e+00)	8.83e-02(8.20e-01)	3.34e-02(1.29e+00)	5.10e-03(8.21e-01)	7.50e-02(1.03e+00)	1.45e-01(1.03e+00)	4.11e-02(8.63e-01)
Chr17	35594381	1.75e-03(1.14e+00)	1.63e-02(1.09e+00)	1.88e-02(1.26e+00)	1.48e-03(6.58e-01)	1.44e-02(1.30e+00)	1.45e-03(6.32e-01)	2.01e-03(1.08e+00)	7.61e-01(1.09e+00)	1.75e-03(1.14e+00)
Chr17	40386242	1.75e-03(1.14e+00)	1.88e-01(1.09e+00)	2.56e-01(1.08e+00)	2.76e-02(5.58e-01)	1.67e-02(1.33e+00)	9.09e-03(8.62e-01)	3.88e-02(9.82e-01)	9.87e-03(6.53e-01)	1.75e-03(1.14e+00)
Chr04	48158465	1.75e-03(1.13e+00)	7.07e-02(1.17e+00)	1.80e-03(1.30e+00)	1.01e-02(4.44e-01)	2.90e-02(1.33e+00)	2.17e-02(1.12e+00)	1.08e-02(1.40e+00)	1.88e-01(9.77e-01)	1.75e-03(1.13e+00)
Chr11	5905161	1.76e-03(1.30e+00)	1.78e-02(1.12e+00)	1.76e-03(1.30e+00)	2.41e-01(1.10e+00)	8.68e-03(1.17e+00)	2.17e-02(1.09e+00)	4.47e-02(1.02e+00)	6.55e-01(1.08e+00)	5.32e-02(9.52e-01)
Chr16	28742781	1.77e-03(1.30e+00)	2.61e-02(1.17e+00)	1.77e-03(1.30e+00)	1.04e-01(8.73e-01)	1.87e-02(1.31e+00)	1.97e-02(1.06e+00)	5.31e-03(1.41e+00)	1.92e-02(7.30e-01)	4.86e-03(3.60e-01)
Chr14	44447245	1.78e-03(1.30e+00)	8.08e-03(1.18e+00)	1.78e-03(1.30e+00)	1.79e-01(1.04e+00)	1.56e-02(1.31e+00)	3.26e-01(1.13e+00)	4.71e-01(8.84e-01)	4.91e-01(1.05e+00)	2.67e-01(1.04e+00)
Chr11	440598	1.79e-03(1.31e+00)	1.18e-02(1.11e+00)	1.79e-03(1.31e+00)	6.40e-02(7.10e-01)	5.15e-03(1.16e+00)	8.25e-03(8.73e-01)	1.32e-01(1.05e+00)	8.86e-01(1.09e+00)	1.06e-01(1.04e+00)
Chr09	1633750	1.80e-03(1.30e+00)	2.96e-02(1.18e+00)	1.80e-03(1.30e+00)	1.99e-02(5.60e-01)	2.34e-02(1.31e+00)	1.45e-03(6.59e-01)	5.21e-03(1.41e+00)	8.54e-01(1.08e+00)	1.46e-02(6.85e-01)
Chr19	47913032	1.81e-03(1.15e+00)	5.38e-02(1.13e+00)	6.37e-02(1.20e+00)	2.61e-02(6.19e-01)	2.30e-03(1.07e+00)	6.43e-02(1.13e+00)	5.92e-03(1.43e+00)	3.92e-02(8.70e-01)	1.81e-03(1.15e+00)
Chr01	51538519	1.83e-03(1.04e+00)	3.59e-02(1.10e+00)	2.95e-02(1.30e+00)	7.85e-03(3.76e-01)	1.83e-03(1.04e+00)	1.45e-03(6.79e-01)	5.73e-03(1.42e+00)	1.13e-01(9.54e-01)	9.01e-03(5.15e-01)
Chr10	2932003	1.83e-03(8.30e-01)	1.83e-03(8.30e-01)	1.85e-02(1.25e+00)	4.15e-02(6.27e-01)	1.72e-02(1.32e+00)	1.07e-01(1.13e+00)	1.06e-01(1.08e+00)	5.17e-01(1.06e+00)	7.34e-02(1.01e+00)
Chr06	44468197	1.84e-03(1.15e+00)	8.27e-03(1.16e+00)	1.38e-02(1.32e+00)	4.54e-03(2.63e-01)	2.87e-03(1.06e+00)	3.47e-03(7.73e-01)	1.84e-03(1.15e+00)	1.53e-02(6.46e-01)	1.04e-02(5.68e-01)
Chr13	21012450	1.84e-03(1.30e+00)	6.98e-02(1.17e+00)	1.84e-03(1.30e+00)	1.63e-01(1.01e+00)	5.88e-03(1.14e+00)	3.21e-02(1.12e+00)	1.71e-02(1.30e+00)	1.70e-01(1.09e+00)	2.02e-02(8.00e-01)
Chr04	5935024	1.85e-03(1.15e+00)	1.49e-02(1.09e+00)	1.70e-02(1.32e+00)	1.61e-01(1.01e+00)	2.28e-02(1.31e+00)	1.45e-03(6.75e-01)	1.85e-03(1.15e+00)	4.87e-02(9.81e-01)	3.02e-02(8.59e-01)
Chr05	38549696	1.87e-03(1.31e+00)	3.39e-03(1.07e+00)	1.87e-03(1.31e+00)	3.23e-02(5.83e-01)	1.69e-02(1.33e+00)	5.10e-03(8.11e-01)	1.26e-01(1.04e+00)	4.93e-01(1.05e+00)	3.13e-02(8.65e-01)
Chr16	29436613	1.88e-03(1.31e+00)	3.87e-04(5.22e-01)	1.88e-03(1.31e+00)	7.21e-03(3.53e-01)	6.82e-04(8.27e-01)	7.36e-04(7.01e-01)	2.75e-02(8.99e-01)	2.24e-01(1.03e+00)	2.09e-03(1.16e+00)
Chr15	7931891	1.88e-03(1.30e+00)	4.02e-02(1.11e+00)	1.88e-03(1.30e+00)	1.51e-02(4.86e-01)	1.69e-02(1.33e+00)	1.21e-02(9.46e-01)	2.68e-02(8.92e-01)	5.90e-03(4.76e-01)	2.36e-03(1.07e+00)
Chr18	56772207	1.89e-03(1.05e+00)	4.89e-02(1.12e+00)	3.04e-03(1.21e+00)	2.41e-02(5.95e-01)	1.89e-03(1.05e+00)	3.21e-02(1.10e+00)	5.40e-02(1.05e+00)	3.88e-01(1.06e+00)	6.78e-02(9.88e-01)
Chr04	42330667	1.90e-03(1.15e+00)	1.32e-02(1.07e+00)	7.60e-03(1.37e+00)	9.19e-02(8.31e-01)	2.08e-02(1.30e+00)	9.09e-03(9.02e-01)	1.90e-03(1.15e+00)	1.55e-01(1.05e+00)	2.91e-02(8.52e-01)
Chr13	16197177	1.91e-03(1.06e+00)	1.26e-02(1.05e+00)	3.56e-02(1.32e+00)	1.49e-01(9.94e-01)	1.91e-03(1.06e+00)	3.54e-02(1.14e+00)	1.42e-02(1.32e+00)	1.79e-01(1.10e+00)	5.39e-02(9.54e-01)
Chr02	46690121	1.92e-03(1.06e+00)	3.70e-03(1.11e+00)	6.94e-03(1.35e+00)	4.43e-02(6.37e-01)	1.92e-03(1.06e+00)	6.18e-03(8.49e-01)	7.28e-03(1.38e+00)	1.08e-01(1.03e+00)	2.45e-02(8.23e-01)
Chr15	7829010	1.92e-03(1.33e+00)	1.11e-02(1.12e+00)	1.92e-03(1.33e+00)	4.43e-02(6.37e-01)	1.90e-02(1.31e+00)	9.09e-03(8.76e-01)	1.02e-02(1.40e+00)	2.02e-01(9.96e-01)	1.87e-02(7.81e-01)
Chr20	35603774	1.92e-03(1.32e+00)	2.44e-03(9.72e-01)	1.92e-03(1.32e+00)	2.49e-02(6.05e-01)	3.12e-03(1.10e+00)	8.71e-02(1.07e+00)	8.23e-02(1.04e+00)	1.83e-01(1.10e+00)	1.69e-02(7.40e-01)
Chr19	47853827	1.94e-03(1.06e+00)	1.15e-02(1.11e+00)	2.16e-03(1.29e+00)	4.01e-02(6.15e-01)	1.94e-03(1.06e+00)	9.65e-02(1.06e+00)	2.50e-02(8.75e-01)	1.48e-01(1.04e+00)	3.07e-03(2.60e-01)
Chr09	47562941	1.97e-03(1.18e+00)	1.06e-02(1.11e+00)	2.91e-03(1.20e+00)	6.48e-02(7.13e-01)	2.41e-03(1.06e+00)	9.09e-03(8.85e-01)	1.22e-02(1.34e+00)	1.10e-01(1.03e+00)	1.97e-03(1.18e+00)
Chr06	47068118	2.01e-03(1.19e+00)	1.39e-03(7.53e-01)	8.24e-03(1.39e+00)	1.48e-03(6.72e-01)	7.38e-04(8.30e-01)	4.10e-04(7.85e-01)	8.11e-03(1.38e+00)	1.65e-02(6.73e-01)	2.01e-03(1.19e+00)
Chr09	48606763	2.03e-03(1.34e+00)	4.66e-03(1.14e+00)	2.03e-03(1.34e+00)	1.85e-01(1.05e+00)	4.50e-03(1.16e+00)	1.21e-02(9.70e-01)	2.10e-02(1.30e+00)	2.61e-02(7.03e-01)	1.81e-02(7.65e-01)
Chr15	681746	2.03e-03(1.16e+00)	1.97e-01(1.10e+00)	3.44e-02(1.32e+00)	1.29e-02(4.70e-01)	7.27e-02(1.00e+00)	1.10e-02(9.34e-01)	5.82e-02(1.03e+00)	2.80e-02(7.28e-01)	2.03e-03(1.16e+00)
Chr13	16404108	2.03e-03(1.09e+00)	5.49e-03(1.15e+00)	1.41e-02(1.32e+00)	1.90e-01(1.06e+00)	2.03e-03(1.09e+00)	1.10e-02(9.40e-01)	7.86e-02(1.04e+00)	2.00e-01(9.92e-01)	5.53e-02(9.64e-01)
Chr17	35737681	2.03e-03(1.09e+00)	5.52e-02(1.14e+00)	5.54e-02(1.23e+00)	3.73e-02(6.29e-01)	1.01e-01(1.07e+00)	2.86e-03(6.97e-01)	2.03e-03(1.09e+00)	5.29e-01(1.05e+00)	1.06e-02(5.69e-01)
Chr04	6720470	2.04e-03(1.09e+00)	8.60e-03(1.17e+00)	1.79e-02(1.28e+00)	4.04e-02(6.18e-01)	2.04e-03(1.09e+00)	3.15e-03(7.55e-01)	1.16e-02(1.39e+00)	1.67e-01(1.08e+00)	1.22e-01(1.06e+00)
Chr07	10816011	2.04e-03(1.08e+00)	8.86e-03(1.18e+00)	4.14e-02(1.31e+00)	4.41e-03(2.56e-01)	2.04e-03(1.08e+00)	5.61e-03(8.12e-01)	5.35e-02(1.05e+00)	8.43e-01(1.09e+00)	5.51e-03(3.94e-01)
Chr16	31958126	2.05e-03(1.07e+00)	1.56e-01(1.04e+00)	1.88e-01(1.10e+00)	1.40e-01(9.73e-01)	1.82e-01(1.06e+00)	2.39e-02(1.11e+00)	2.05e-03(1.07e+00)	3.13e-02(7.72e-01)	1.61e-01(1.08e+00)
Chr09	46851653	2.08e-03(1.35e+00)	2.95e-03(1.01e+00)	2.08e-03(1.35e+00)	1.50e-02(4.86e-01)	3.22e-03(1.11e+00)	2.86e-03(7.85e-01)	1.66e-02(1.30e+00)	2.13e-01(1.01e+00)	1.80e-02(7.64e-01)
Chr03	35364700	2.12e-03(1.32e+00)	4.06e-02(1.12e+00)	2.12e-03(1.32e+00)	3.42e-02(5.99e-01)	5.29e-02(9.94e-01)	2.91e-02(1.20e+00)	2.94e-02(9.15e-01)	4.35e-01(1.01e+00)	2.71e-02(8.23e-01)
Chr17	501861	2.14e-03(1.32e+00)	1.94e-02(1.12e+00)	2.14e-03(1.32e+00)	8.72e-03(4.05e-01)	6.44e-03(1.17e+00)	9.09e-03(8.68e-01)	1.43e-02(1.32e+00)	5.09e-01(1.05e+00)	7.51e-03(4.60e-01)
Chr19	34183838	2.15e-03(1.30e+00)	2.39e-02(1.15e+00)	2.15e-03(1.30e+00)	1.54e-02(4.89e-01)	6.55e-03(1.16e+00)	4.76e-02(1.15e+00)	1.57e-02(1.28e+00)	1.91e-02(7.31e-01)	2.39e-02(8.10e-01)
Chr09	24329	2.16e-03(1.29e+00)	6.76e-04(6.03e-01)	2.16e-03(1.29e+00)	1.08e-01(8.88e-01)	1.07e-03(9.17e-01)	1.10e-02(9.53e-01)	1.82e-02(1.29e+00)	7.81e-02(1.12e+00)	2.12e-02(8.15e-01)
Chr13	30357100	2.17e-03(1.29e+00)	2.34e-02(1.15e+00)	2.17e-03(1.29e+00)	5.38e-03(3.00e-01)	1.06e-02(1.22e+00)	7.11e-02(1.19e+00)	2.49e-02(8.74e-01)	1.76e-01(1.09e+00)	1.92e-02(7.81e-01)
Chr07	5647205	2.19e-03(1.28e+00)	6.77e-02(1.17e+00)	2.19e-03(1.28e+00)	4.90e-03(2.79e-01)	1.37e-02(1.29e+00)	1.82e-01(1.24e+00)	3.15e-02(9.24e-01)	1.83e-01(1.10e+00)	6.61e-02(1.01e+00)
Chr16	32565750	2.19e-03(1.27e+00)	4.00e-03(1.14e+00)	2.19e-03(1.27e+00)	1.52e-01(9.99e-01)	2.32e-03(1.06e+00)	2.60e-03(7.51e-01)	5.29e-02(1.04e+00)	3.37e-01(1.06e+00)	1.71e-02(7.45e-01)
Chr07	11673942	2.19e-03(1.08e+00)	6.76e-03(1.21e+00)	3.05e-03(1.21e+00)	1.31e-03(7.72e-01)	2.19e-03(1.08e+00)	1.60e-03(6.81e-01)	1.71e-03(1.19e+00)	4.93e-01(1.05e+00)	9.18e-04(1.25e+00)
Chr18	4924903	2.21e-03(1.12e+00)	2.88e-03(1.02e+00)	1.08e-02(1.34e+00)	2.74e-02(5.56e-01)	7.63e-03(1.14e+00)	5.10e-03(7.72e-01)	2.21e-03(1.12e+00)	1.19e-01(9.75e-01)	7.82e-03(4.72e-01)
Chr13	16613274	2.25e-03(1.14e+00)	6.71e-02(1.17e+00)	2.80e-02(1.29e+00)	7.66e-03(3.68e-01)	7.67e-03(1.13e+00)	4.20e-03(7.81e-01)	3.69e-03(1.29e+00)	3.81e-02(8.56e-01)	2.25e-03(1.14e+00)
Chr08	36159364	2.27e-03(1.14e+00)	3.01e-02(1.19e+00)	5.53e-02(1.23e+00)	3.24e-02(5.83e-01)	3.93e-02(9.47e-01)	1.34e-02(9.99e-01)	1.94e-02(1.29e+00)	6.32e-02(1.08e+00)	2.27e-03(1.14e+00)
Chr04	17866566	2.30e-03(1.07e+00)	5.83e-03(1.16e+00)	7.39e-03(1.35e+00)	6.40e-02(7.10e-01)	2.30e-03(1.07e+00)	6.80e-03(8.79e-01)	3.32e-01(1.04e+00)	5.79e-01(1.07e+00)	1.71e-01(1.04e+00)
Chr11	32702137	2.31e-03(1.06e+00)	8.64e-05(4.19e-01)	2.89e-03(1.20e+00)	1.29e-01(9.43e-01)	2.31e-03(1.06e+00)	1.34e-02(9.90e-01)	1.08e-02(1.40e+00)	2.02e-01(9.97e-01)	2.43e-02(8.17e-01)
Chr08	41379825	2.31e-03(1.14e+00)	2.33e-02(1.15e+00)	3.81e-02(1.32e+00)	9.40e-02(8.36e-01)	7.44e-02(1.01e+00)	9.09e-03(8.87e-01)	2.31e-03(1.14e+00)	1.10e-01(1.03e+00)	2.32e-02(8.37e-01)
Chr11	31837983	2.35e-03(1.07e+00)	3.18e-03(1.03e+00)	1.12e-02(1.35e+00)	5.31e-02(6.53e-01)	2.35e-03(1.07e+00)	6.80e-03(8.36e-01)	1.11e-02(1.39e+00)	2.08e-01(1.01e+00)	1.96e-02(7.87e-01)
Chr07	18133363	2.35e-03(1.11e+00)	1.06e-02(1.12e+00)	6.25e-03(1.32e+00)	1.21e-01(9.22e-01)	3.37e-03(1.12e+00)	2.36e-03(7.83e-01)	2.15e-02(1.28e+00)	1.33e-01(1.00e+00)	2.35e-03(1.11e+00)
Chr07	44443942	2.36e-03(1.11e+00)	4.44e-01(1.13e+00)	1.26e-01(1.14e+00)	1.57e-02(4.97e-01)	1.37e-01(1.10e+00)	4.76e-02(1.21e+00)	9.55e-02(1.06e+00)	4.49e-01(1.02e+00)	2.36e-03(1.11e+00)
Chr16	35688102	2.36e-03(1.07e+00)	6.50e-01(1.05e+00)	1.08e-01(1.12e+00)	1.74e-01(1.03e+00)	1.40e-01(1.10e+00)	3.21e-02(1.11e+00)	5.60e-02(1.06e+00)	5.58e-01(1.06e+00)	2.36e-03(1.07e+00)
Chr15	13129641	2.36e-03(1.07e+00)	7.26e-02(1.18e+00)	6.34e-02(1.20e+00)	2.61e-03(2.10e-01)	7.49e-03(1.14e+00)	3.21e-02(1.11e+00)	6.13e-03(1.45e+00)	2.49e-02(6.85e-01)	2.36e-03(1.07e+00)
Chr07	35811095	2.38e-03(1.16e+00)	1.14e-02(1.13e+00)	4.81e-02(1.31e+00)	1.57e-01(1.01e+00)	4.72e-02(9.84e-01)	7.49e-03(8.75e-01)	2.38e-03(1.16e+00)	8.07e-01(1.08e+00)	1.14e-02(5.95e-01)
Chr15	1190779	2.39e-03(1.03e+00)	1.83e-01(1.08e+00)	6.91e-01(1.01e+00)	2.52e-01(1.11e+00)	4.23e-02(9.63e-01)	5.61e-03(7.89e-01)	3.06e-02(9.22e-01)	1.75e-02(6.93e-01)	2.39e-03(1.03e+00)
Chr06	48625141	2.41e-03(1.01e+00)	9.22e-01(1.03e+00)	3.00e-01(1.09e+00)	7.34e-02(7.52e-01)	2.83e-01(1.08e+00)	9.65e-02(1.14e+00)	3.05e-02(9.21e-01)	2.20e-02(6.39e-01)	2.41e-03(1.01e+00)
Chr10	5333035	2.44e-03(1.06e+00)	5.65e-03(1.14e+00)	1.66e-02(1.32e+00)	1.49e-01(9.94e-01)	2.44e-03(1.06e+00)	1.79e-02(1.07e+00)	5.01e-02(1.03e+00)	8.61e-01(1.08e+00)	1.22e-01(1.06e+00)
Chr12	38356392	2.47e-03(1.18e+00)	1.45e-01(1.03e+00)	6.41e-02(1.20e+00)	2.66e-02(5.45e-01)	3.05e-02(1.31e+00)	4.63e-03(7.60e-01)	2.47e-03(1.18e+00)	2.09e-02(6.84e-01)	8.10e-03(4.84e-01)
Chr04	51131214	2.50e-03(2.24e-01)	2.20e-01(1.11e+00)	1.64e-01(1.11e+00)	1.57e-02(4.96e-01)	1.43e-01(1.06e+00)	2.91e-02(1.19e+00)	1.92e-02(1.28e+00)	3.67e-03(3.43e-01)	2.50e-03(2.24e-01)
Chr20	35558502	2.52e-03(1.20e+00)	7.46e-03(1.19e+00)	1.11e-02(1.35e+00)	9.49e-02(8.40e-01)	3.82e-03(1.15e+00)	2.14e-03(7.33e-01)	2.52e-03(1.20e+00)	2.33e-01(1.05e+00)	6.68e-02(9.81e-01)
Chr20	29407545	2.52e-03(2.25e-01)	2.93e-02(1.18e+00)	1.06e-02(1.35e+00)	5.23e-03(2.95e-01)	1.22e-02(1.27e+00)	1.60e-03(6.45e-01)	3.51e-03(1.26e+00)	1.14e-01(9.60e-01)	2.52e-03(2.25e-01)
Chr11	32827082	2.54e-03(1.21e+00)	1.43e-02(1.08e+00)	1.30e-01(1.14e+00)	1.05e-01(8.74e-01)	2.40e-02(1.32e+00)	1.79e-02(1.06e+00)	2.54e-03(1.21e+00)	2.94e-02(7.48e-01)	3.51e-02(8.92e-01)
Chr20	650725	2.54e-03(1.09e+00)	1.36e-02(1.08e+00)	5.08e-03(1.29e+00)	1.66e-01(1.02e+00)	2.54e-03(1.09e+00)	3.91e-02(1.11e+00)	2.88e-02(9.09e-01)	2.75e-01(1.01e+00)	2.95e-02(8.58e-01)
Chr10	45818644	2.56e-03(2.26e-01)	2.04e-02(1.13e+00)	8.48e-03(1.39e+00)	6.36e-03(3.20e-01)	2.01e-02(1.31e+00)	8.25e-03(8.75e-01)	1.39e-02(1.34e+00)	1.56e-01(1.06e+00)	2.56e-03(2.26e-01)
Chr20	30509470	2.57e-03(2.26e-01)	5.56e-02(1.12e+00)	1.79e-02(1.28e+00)	1.09e-02(4.70e-01)	2.95e-02(1.33e+00)	1.47e-02(9.90e-01)	7.03e-03(1.40e+00)	6.05e-02(1.06e+00)	2.57e-03(2.26e-01)
Chr07	18133909	2.57e-03(1.08e+00)	7.30e-03(1.20e+00)	2.49e-03(1.20e+00)	9.76e-02(8.47e-01)	2.57e-03(1.08e+00)	1.32e-03(7.36e-01)	3.00e-02(9.20e-01)	1.05e-01(1.03e+00)	3.52e-03(2.90e-01)
Chr07	36227772	2.61e-03(1.21e+00)	3.10e-02(1.20e+00)	7.44e-03(1.36e+00)	9.18e-03(4.20e-01)	2.66e-02(1.31e+00)	5.10e-03(8.05e-01)	2.61e-03(1.21e+00)	1.35e-03(4.17e-01)	1.19e-02(6.09e-01)
Chr12	38745948	2.65e-03(1.21e+00)	6.95e-03(1.20e+00)	5.02e-02(1.31e+00)	5.93e-02(6.80e-01)	2.29e-02(1.31e+00)	2.86e-03(7.70e-01)	2.65e-03(1.21e+00)	9.90e-03(6.54e-01)	4.10e-02(8.62e-01)
Chr12	3976323	2.76e-03(2.38e-01)	1.74e-02(1.12e+00)	9.68e-03(1.39e+00)	2.47e-03(2.01e-01)	3.62e-03(1.12e+00)	4.98e-04(6.85e-01)	7.20e-03(1.38e+00)	2.89e-01(1.03e+00)	2.76e-03(2.38e-01)
Chr06	46704090	2.76e-03(2.38e-01)	3.98e-01(1.12e+00)	1.87e-01(1.11e+00)	8.82e-03(4.08e-01)	7.56e-02(1.01e+00)	7.87e-02(1.20e+00)	3.36e-01(1.04e+00)	1.31e-01(9.99e-01)	2.76e-03(2.38e-01)
Chr18	14118769	2.77e-03(1.21e+00)	1.83e-01(1.08e+00)	1.18e-01(1.14e+00)	7.54e-02(7.58e-01)	2.26e-01(1.07e+00)	1.34e-02(9.69e-01)	2.77e-03(1.21e+00)	2.24e-01(1.03e+00)	1.47e-01(1.07e+00)
Chr06	2963766	2.83e-03(2.43e-01)	5.59e-01(1.02e+00)	3.07e-01(1.10e+00)	8.67e-02(8.15e-01)	1.72e-01(1.05e+00)	1.19e-01(1.19e+00)	2.29e-02(1.27e+00)	7.39e-03(5.38e-01)	2.83e-03(2.43e-01)

## Sheet: Table S4
Supplementary Table S4. List of the chromosomal positions for the candidates of the genetic factors for trait K. 100 positions were selected from each of the eight environments and merged into a set (with no duplicate elements). Obtained chromosomal positions were sorted according to their minimum p-values in the eight environments. Adjusted p-values (q-values) by the Benjamini-Hochberg procedure…
Chromosome	Position (bp)	Minimum p-value (corresponding q-value)	June 2019 TF	July 2019 TF	August 2019 TF	June 2018 TF	June 2019 MF	July 2019 MF	August 2019 MF	July 2018 MF
Chr19	45256468	6.04e-17(9.37e-12)	1.71e-05(1.90e-01)	5.92e-08(4.60e-03)	1.01e-05(3.72e-02)	2.21e-02(1.27e+00)	6.04e-17(9.37e-12)	1.69e-11(2.91e-07)	4.55e-15(7.06e-10)	6.94e-06(3.99e-02)
Chr18	10377204	1.60e-16(4.13e-12)	1.52e-04(3.99e-01)	3.10e-05(1.17e-01)	3.01e-06(4.25e-02)	1.28e-02(1.13e+00)	1.60e-16(4.13e-12)	1.17e-10(1.07e-06)	2.90e-11(1.50e-07)	1.98e-05(5.81e-02)
Chr18	10477385	1.60e-16(1.30e-12)	1.52e-04(3.27e-01)	3.10e-05(8.90e-02)	3.01e-06(1.95e-02)	1.28e-02(1.12e+00)	1.60e-16(1.30e-12)	1.17e-10(6.04e-07)	2.90e-11(1.04e-07)	1.98e-05(4.66e-02)
Chr09	3273449	2.01e-14(8.66e-11)	1.58e-04(3.06e-01)	7.92e-05(1.76e-01)	9.77e-07(1.52e-01)	7.99e-03(9.92e-01)	2.01e-14(8.66e-11)	2.97e-10(1.21e-06)	5.28e-13(5.85e-09)	3.25e-07(2.52e-02)
Chr19	45240361	2.60e-13(4.04e-08)	3.17e-05(2.59e-01)	2.45e-08(3.80e-03)	2.94e-06(4.56e-02)	2.64e-03(1.46e+00)	2.60e-13(9.15e-10)	2.60e-13(4.04e-08)	3.75e-13(4.47e-09)	1.97e-06(1.80e-02)
Chr18	10473813	7.91e-13(8.18e-09)	1.97e-04(2.78e-01)	7.57e-05(1.70e-01)	1.65e-06(3.20e-02)	1.11e-02(1.10e+00)	4.47e-16(2.57e-12)	6.99e-11(7.24e-07)	7.91e-13(8.18e-09)	3.74e-06(2.42e-02)
Chr18	9976248	2.51e-12(1.70e-08)	9.17e-05(3.09e-01)	6.80e-05(1.57e-01)	2.19e-06(3.78e-02)	8.76e-03(1.01e+00)	1.53e-10(4.66e-07)	4.61e-10(1.83e-06)	2.51e-12(1.70e-08)	1.57e-07(2.44e-02)
Chr09	3164257	1.14e-11(6.80e-08)	2.49e-03(7.50e-01)	1.97e-03(6.59e-01)	1.91e-05(5.39e-02)	2.30e-02(1.27e+00)	2.26e-11(7.30e-08)	5.35e-08(9.89e-05)	1.14e-11(6.80e-08)	4.83e-05(7.64e-02)
Chr19	47626897	1.67e-10(4.62e-07)	1.44e-03(6.33e-01)	8.20e-03(7.68e-01)	2.32e-03(3.92e-01)	6.35e-02(1.22e+00)	4.57e-08(7.62e-05)	2.35e-06(2.46e-03)	1.67e-10(4.62e-07)	1.51e-05(4.99e-02)
Chr13	17313727	1.67e-10(4.70e-07)	1.44e-03(6.35e-01)	8.20e-03(7.69e-01)	2.32e-03(3.93e-01)	6.35e-02(1.22e+00)	4.57e-08(7.71e-05)	2.35e-06(2.48e-03)	1.67e-10(4.70e-07)	1.51e-05(5.10e-02)
Chr11	14992603	3.05e-10(9.11e-07)	3.13e-02(1.03e+00)	2.12e-02(8.75e-01)	3.35e-04(3.15e-01)	1.48e-01(1.18e+00)	3.05e-10(9.11e-07)	3.16e-06(3.25e-03)	4.11e-08(7.78e-05)	1.33e-03(3.91e-01)
Chr11	14593523	3.81e-10(9.09e-07)	2.96e-02(1.02e+00)	2.42e-02(9.20e-01)	3.35e-04(3.14e-01)	1.57e-01(1.14e+00)	3.81e-10(9.09e-07)	3.64e-06(3.72e-03)	7.16e-08(1.28e-04)	1.11e-03(3.40e-01)
Chr11	9595464	5.64e-10(1.29e-06)	1.74e-03(6.76e-01)	2.64e-04(3.80e-01)	6.27e-05(1.30e-01)	3.30e-02(1.26e+00)	5.64e-10(1.29e-06)	3.68e-06(3.70e-03)	4.78e-08(8.73e-05)	1.82e-06(1.76e-02)
Chr05	42042599	5.64e-10(1.31e-06)	1.74e-03(6.77e-01)	2.64e-04(3.83e-01)	6.27e-05(1.32e-01)	3.30e-02(1.26e+00)	5.64e-10(1.31e-06)	3.68e-06(3.73e-03)	4.78e-08(8.83e-05)	1.82e-06(1.88e-02)
Chr12	5520945	1.32e-09(2.85e-06)	1.27e-04(3.87e-01)	4.78e-06(3.54e-02)	1.21e-03(2.54e-01)	1.13e-02(1.10e+00)	1.32e-09(2.85e-06)	6.35e-07(7.46e-04)	1.14e-02(5.72e-01)	4.97e-04(3.75e-01)
Chr01	53895115	2.38e-09(7.25e-06)	7.20e-04(4.86e-01)	3.96e-06(3.41e-02)	9.33e-05(1.72e-01)	1.37e-02(1.14e+00)	1.24e-08(2.41e-05)	2.38e-09(7.25e-06)	2.89e-08(5.60e-05)	5.46e-05(7.50e-02)
Chr13	44045810	2.38e-09(7.11e-06)	7.20e-04(4.83e-01)	3.96e-06(3.23e-02)	9.33e-05(1.70e-01)	1.37e-02(1.14e+00)	1.24e-08(2.39e-05)	2.38e-09(7.11e-06)	2.89e-08(5.53e-05)	5.46e-05(7.44e-02)
Chr19	47825660	4.23e-09(9.25e-06)	2.45e-03(7.44e-01)	1.64e-02(8.32e-01)	5.16e-03(6.12e-01)	1.06e-01(1.23e+00)	3.59e-07(4.32e-04)	1.08e-05(9.03e-03)	4.23e-09(9.25e-06)	5.28e-05(7.38e-02)
Chr08	14696985	6.85e-09(1.42e-05)	2.33e-02(9.82e-01)	2.50e-02(9.31e-01)	8.80e-05(1.69e-01)	7.73e-02(1.25e+00)	6.85e-09(1.42e-05)	1.00e-04(2.72e-02)	1.47e-06(1.66e-03)	1.95e-04(1.89e-01)
Chr01	52761492	6.85e-09(1.46e-05)	2.33e-02(9.82e-01)	2.50e-02(9.33e-01)	8.80e-05(1.73e-01)	7.73e-02(1.25e+00)	6.85e-09(1.46e-05)	1.00e-04(2.72e-02)	1.47e-06(1.68e-03)	1.95e-04(1.91e-01)
Chr05	4384468	6.85e-09(1.44e-05)	2.33e-02(9.82e-01)	2.50e-02(9.32e-01)	8.80e-05(1.71e-01)	7.73e-02(1.25e+00)	6.85e-09(1.44e-05)	1.00e-04(2.72e-02)	1.47e-06(1.67e-03)	1.95e-04(1.90e-01)
Chr20	1623978	6.85e-09(1.38e-05)	2.33e-02(9.81e-01)	2.50e-02(9.28e-01)	8.80e-05(1.65e-01)	7.73e-02(1.25e+00)	6.85e-09(1.38e-05)	1.00e-04(2.71e-02)	1.47e-06(1.63e-03)	1.95e-04(1.86e-01)
Chr14	10305896	6.85e-09(1.40e-05)	2.33e-02(9.81e-01)	2.50e-02(9.30e-01)	8.80e-05(1.67e-01)	7.73e-02(1.25e+00)	6.85e-09(1.40e-05)	1.00e-04(2.71e-02)	1.47e-06(1.64e-03)	1.95e-04(1.88e-01)
Chr18	3713187	7.64e-09(1.50e-05)	2.20e-02(1.00e+00)	2.25e-02(8.87e-01)	7.11e-05(1.45e-01)	7.22e-02(1.24e+00)	7.64e-09(1.50e-05)	8.16e-05(2.26e-02)	1.37e-06(1.58e-03)	1.76e-04(1.74e-01)
Chr07	8466718	1.52e-08(4.46e-05)	4.86e-02(1.10e+00)	4.22e-03(8.01e-01)	9.63e-04(5.93e-01)	1.68e-02(1.22e+00)	2.89e-07(3.51e-04)	1.52e-08(4.46e-05)	2.04e-07(3.52e-04)	1.25e-03(3.75e-01)
Chr09	2835154	1.58e-08(3.19e-05)	1.85e-02(9.41e-01)	1.10e-02(8.40e-01)	2.96e-04(3.18e-01)	2.03e-02(1.26e+00)	4.14e-08(7.22e-05)	1.80e-07(3.11e-04)	1.58e-08(3.19e-05)	1.08e-04(1.19e-01)
Chr19	47824116	1.96e-08(3.71e-05)	4.60e-04(3.74e-01)	6.96e-03(7.14e-01)	6.03e-03(6.33e-01)	1.03e-01(1.23e+00)	1.96e-08(3.71e-05)	8.79e-06(7.50e-03)	1.46e-07(2.57e-04)	7.14e-03(8.75e-01)
Chr09	34487464	2.58e-08(7.03e-05)	9.11e-03(8.83e-01)	6.88e-04(4.45e-01)	1.00e-04(1.75e-01)	2.77e-02(1.29e+00)	1.03e-07(1.58e-04)	2.58e-08(7.03e-05)	5.01e-07(7.86e-04)	3.31e-03(6.35e-01)
Chr12	3951978	2.58e-08(6.91e-05)	9.11e-03(8.82e-01)	6.88e-04(4.43e-01)	1.00e-04(1.73e-01)	2.77e-02(1.28e+00)	1.03e-07(1.57e-04)	2.58e-08(6.91e-05)	5.01e-07(7.78e-04)	3.31e-03(6.34e-01)
Chr12	4053391	2.58e-08(6.47e-05)	9.11e-03(8.80e-01)	6.88e-04(4.36e-01)	1.00e-04(1.66e-01)	2.77e-02(1.28e+00)	1.03e-07(1.51e-04)	2.58e-08(6.47e-05)	5.01e-07(7.48e-04)	3.31e-03(6.31e-01)
Chr16	31208231	2.58e-08(5.90e-05)	9.11e-03(8.77e-01)	6.88e-04(4.25e-01)	1.00e-04(1.56e-01)	2.77e-02(1.28e+00)	1.03e-07(1.43e-04)	2.58e-08(5.90e-05)	5.01e-07(7.07e-04)	3.31e-03(6.27e-01)
Chr16	31489019	2.58e-08(5.81e-05)	9.11e-03(8.76e-01)	6.88e-04(4.24e-01)	1.00e-04(1.54e-01)	2.77e-02(1.28e+00)	1.03e-07(1.41e-04)	2.58e-08(5.81e-05)	5.01e-07(7.01e-04)	3.31e-03(6.26e-01)
Chr16	32082247	2.58e-08(5.73e-05)	9.11e-03(8.76e-01)	6.88e-04(4.22e-01)	1.00e-04(1.53e-01)	2.77e-02(1.28e+00)	1.03e-07(1.40e-04)	2.58e-08(5.73e-05)	5.01e-07(6.94e-04)	3.31e-03(6.25e-01)
Chr16	2799381	2.58e-08(5.98e-05)	9.11e-03(8.77e-01)	6.88e-04(4.27e-01)	1.00e-04(1.58e-01)	2.77e-02(1.28e+00)	1.03e-07(1.44e-04)	2.58e-08(5.98e-05)	5.01e-07(7.14e-04)	3.31e-03(6.27e-01)
Chr04	47442813	2.58e-08(7.43e-05)	9.11e-03(8.84e-01)	6.88e-04(4.50e-01)	1.00e-04(1.81e-01)	2.77e-02(1.29e+00)	1.03e-07(1.63e-04)	2.58e-08(7.43e-05)	5.01e-07(8.10e-04)	3.31e-03(6.37e-01)
Chr17	1499534	2.58e-08(5.65e-05)	9.11e-03(8.75e-01)	6.88e-04(4.20e-01)	1.00e-04(1.51e-01)	2.77e-02(1.28e+00)	1.03e-07(1.39e-04)	2.58e-08(5.65e-05)	5.01e-07(6.88e-04)	3.31e-03(6.24e-01)
Chr17	1632350	2.58e-08(5.57e-05)	9.11e-03(8.75e-01)	6.88e-04(4.19e-01)	1.00e-04(1.50e-01)	2.77e-02(1.28e+00)	1.03e-07(1.38e-04)	2.58e-08(5.57e-05)	5.01e-07(6.82e-04)	3.31e-03(6.24e-01)
Chr17	1801144	2.58e-08(5.42e-05)	9.11e-03(8.73e-01)	6.88e-04(4.15e-01)	1.00e-04(1.47e-01)	2.77e-02(1.28e+00)	1.03e-07(1.35e-04)	2.58e-08(5.42e-05)	5.01e-07(6.71e-04)	3.31e-03(6.22e-01)
Chr16	2970569	3.14e-08(5.95e-05)	8.75e-03(8.68e-01)	7.39e-04(4.31e-01)	1.38e-04(1.76e-01)	3.01e-02(1.24e+00)	1.04e-07(1.28e-04)	3.14e-08(5.95e-05)	4.27e-07(7.04e-04)	3.20e-03(6.23e-01)
Chr17	37839952	3.56e-08(6.50e-05)	1.85e-02(9.41e-01)	1.50e-02(8.08e-01)	1.36e-04(1.82e-01)	6.82e-02(1.24e+00)	3.56e-08(6.50e-05)	2.77e-04(6.17e-02)	3.93e-06(3.07e-03)	1.01e-03(3.20e-01)
Chr08	8284859	4.45e-08(8.33e-05)	1.01e-01(1.21e+00)	2.86e-01(1.11e+00)	6.61e-02(1.14e+00)	5.09e-01(1.00e+00)	2.15e-06(1.92e-03)	1.17e-03(1.95e-01)	4.45e-08(8.33e-05)	4.83e-03(7.28e-01)
Chr19	47657041	5.29e-08(8.21e-03)	2.50e-03(7.50e-01)	4.10e-05(1.03e-01)	2.24e-01(1.14e+00)	5.29e-08(8.21e-03)	5.74e-02(8.77e-01)	6.44e-04(1.24e-01)	1.15e-01(9.51e-01)	4.57e-02(1.01e+00)
Chr17	32204740	5.38e-08(8.88e-05)	1.69e-02(1.02e+00)	2.73e-02(9.57e-01)	3.62e-02(1.10e+00)	3.90e-01(1.09e+00)	5.38e-08(8.88e-05)	2.59e-04(6.05e-02)	2.75e-05(7.17e-03)	1.80e-02(8.85e-01)
Chr17	32333461	5.38e-08(8.78e-05)	1.69e-02(1.02e+00)	2.73e-02(9.57e-01)	3.62e-02(1.10e+00)	3.90e-01(1.09e+00)	5.38e-08(8.78e-05)	2.59e-04(6.04e-02)	2.75e-05(7.16e-03)	1.80e-02(8.85e-01)
Chr06	43997073	7.28e-08(1.33e-04)	7.95e-02(1.13e+00)	1.02e-03(4.99e-01)	6.44e-04(4.63e-01)	1.34e-02(1.14e+00)	5.70e-05(2.48e-02)	7.28e-08(1.33e-04)	1.61e-05(9.48e-03)	1.36e-02(9.32e-01)
Chr07	38792906	1.43e-07(1.75e-04)	3.37e-03(8.29e-01)	4.10e-04(3.78e-01)	5.66e-03(6.16e-01)	4.22e-02(1.26e+00)	1.43e-07(1.75e-04)	1.69e-07(2.94e-04)	3.65e-04(5.62e-02)	2.10e-02(9.42e-01)
Chr03	43479607	1.54e-07(2.69e-04)	7.30e-03(8.40e-01)	5.31e-03(8.18e-01)	5.36e-03(6.06e-01)	6.25e-02(1.22e+00)	5.37e-07(6.04e-04)	9.00e-06(7.64e-03)	1.54e-07(2.69e-04)	3.38e-04(2.88e-01)
Chr12	5829324	2.57e-07(3.37e-04)	3.11e-03(7.99e-01)	1.98e-04(3.10e-01)	3.91e-02(1.12e+00)	1.28e-01(1.19e+00)	1.93e-05(1.03e-02)	2.57e-07(3.37e-04)	2.91e-07(4.97e-04)	1.94e-03(5.02e-01)
Chr20	1456939	4.12e-07(4.88e-04)	2.32e-02(9.78e-01)	3.03e-02(1.00e+00)	3.09e-04(3.02e-01)	6.26e-02(1.22e+00)	4.12e-07(4.88e-04)	2.19e-03(2.67e-01)	3.65e-05(9.26e-03)	1.69e-03(4.63e-01)
Chr13	24935534	4.33e-07(5.02e-04)	5.51e-03(7.72e-01)	3.49e-04(4.30e-01)	3.04e-04(3.00e-01)	1.46e-02(1.17e+00)	4.33e-07(5.02e-04)	1.21e-05(9.93e-03)	2.23e-04(3.55e-02)	5.31e-03(7.67e-01)
Chr18	11885583	4.42e-07(5.08e-04)	2.40e-02(9.85e-01)	4.45e-02(1.05e+00)	1.24e-02(8.36e-01)	1.69e-01(1.15e+00)	4.42e-07(5.08e-04)	7.63e-04(1.42e-01)	1.64e-02(7.06e-01)	3.62e-02(9.75e-01)
Chr01	53132110	4.48e-07(5.11e-04)	9.14e-03(8.68e-01)	1.48e-02(8.10e-01)	4.19e-04(3.78e-01)	1.05e-01(1.22e+00)	4.48e-07(5.11e-04)	8.84e-05(2.45e-02)	6.29e-06(4.28e-03)	5.94e-04(2.05e-01)
Chr19	47376761	4.49e-07(7.34e-04)	5.27e-03(7.58e-01)	7.89e-03(7.57e-01)	1.06e-02(8.00e-01)	5.03e-02(1.23e+00)	3.26e-06(2.78e-03)	2.77e-06(2.89e-03)	4.49e-07(7.34e-04)	1.46e-05(5.04e-02)
Chr05	39544707	6.45e-07(7.52e-04)	5.07e-04(3.97e-01)	3.87e-04(3.74e-01)	2.57e-04(2.85e-01)	5.27e-03(1.46e+00)	3.99e-06(3.29e-03)	6.45e-07(7.52e-04)	2.38e-04(3.77e-02)	7.99e-04(2.64e-01)
Chr13	13577222	6.59e-07(7.63e-04)	9.71e-03(8.82e-01)	1.13e-03(5.30e-01)	3.22e-04(3.10e-01)	2.57e-02(1.28e+00)	6.63e-07(7.24e-04)	6.59e-07(7.63e-04)	6.51e-06(4.41e-03)	6.80e-03(8.57e-01)
Chr03	43359558	7.16e-07(8.61e-04)	2.13e-02(9.94e-01)	3.15e-02(1.01e+00)	1.52e-02(9.16e-01)	2.91e-01(1.18e+00)	1.42e-05(7.92e-03)	3.27e-04(7.18e-02)	7.16e-07(8.61e-04)	7.28e-03(8.88e-01)
Chr19	47526143	8.45e-07(8.74e-03)	2.15e-02(9.98e-01)	1.93e-04(3.09e-01)	2.37e-01(1.15e+00)	8.45e-07(8.74e-03)	7.95e-02(8.09e-01)	1.08e-03(1.84e-01)	4.69e-02(6.16e-01)	4.02e-02(1.02e+00)
Chr02	13850922	1.05e-06(1.20e-03)	3.02e-02(1.03e+00)	1.59e-02(8.30e-01)	9.18e-02(1.19e+00)	2.87e-01(1.19e+00)	1.34e-04(2.89e-02)	1.05e-06(1.20e-03)	1.52e-06(1.67e-03)	6.31e-02(1.10e+00)
Chr09	47409794	1.05e-06(1.16e-03)	3.02e-02(1.03e+00)	1.59e-02(8.27e-01)	9.18e-02(1.19e+00)	2.87e-01(1.19e+00)	1.34e-04(2.87e-02)	1.05e-06(1.16e-03)	1.52e-06(1.63e-03)	6.31e-02(1.10e+00)
Chr07	38162736	1.05e-06(1.18e-03)	3.02e-02(1.03e+00)	1.59e-02(8.28e-01)	9.18e-02(1.19e+00)	2.87e-01(1.19e+00)	1.34e-04(2.88e-02)	1.05e-06(1.18e-03)	1.52e-06(1.65e-03)	6.31e-02(1.10e+00)
Chr13	43121697	1.05e-06(1.15e-03)	3.02e-02(1.03e+00)	1.59e-02(8.26e-01)	9.18e-02(1.19e+00)	2.87e-01(1.19e+00)	1.34e-04(2.87e-02)	1.05e-06(1.15e-03)	1.52e-06(1.62e-03)	6.31e-02(1.10e+00)
Chr20	47317037	1.05e-06(1.15e-03)	3.02e-02(1.03e+00)	1.59e-02(8.25e-01)	9.18e-02(1.19e+00)	2.87e-01(1.19e+00)	1.34e-04(2.86e-02)	1.05e-06(1.15e-03)	1.52e-06(1.60e-03)	6.31e-02(1.10e+00)
Chr08	7787376	1.23e-06(1.13e-03)	1.36e-02(9.85e-01)	3.10e-02(1.01e+00)	2.10e-02(1.00e+00)	2.40e-01(1.20e+00)	1.23e-06(1.13e-03)	4.98e-03(3.37e-01)	4.47e-04(6.65e-02)	6.01e-03(8.12e-01)
Chr09	644040	1.31e-06(1.54e-03)	4.79e-02(1.09e+00)	3.66e-02(1.04e+00)	5.73e-02(1.13e+00)	1.63e-01(1.15e+00)	4.43e-04(4.66e-02)	1.03e-04(2.78e-02)	1.31e-06(1.54e-03)	2.05e-02(9.36e-01)
Chr17	41180564	1.31e-06(1.52e-03)	4.79e-02(1.09e+00)	3.66e-02(1.04e+00)	5.73e-02(1.13e+00)	1.63e-01(1.15e+00)	4.43e-04(4.65e-02)	1.03e-04(2.77e-02)	1.31e-06(1.52e-03)	2.05e-02(9.35e-01)
Chr04	44462957	1.43e-06(1.31e-03)	2.19e-02(1.00e+00)	1.87e-01(1.09e+00)	7.84e-04(5.22e-01)	1.50e-01(1.18e+00)	1.43e-06(1.31e-03)	2.90e-06(3.00e-03)	1.52e-06(1.60e-03)	2.24e-03(5.48e-01)
Chr19	45211458	1.50e-06(1.66e-02)	7.98e-05(3.44e-01)	9.55e-08(2.12e-03)	9.31e-06(3.53e-02)	8.83e-03(1.02e+00)	1.34e-15(5.95e-12)	1.03e-12(7.99e-08)	2.01e-14(2.60e-10)	1.50e-06(1.66e-02)
Chr07	39334408	1.66e-06(1.73e-03)	4.60e-05(2.46e-01)	2.78e-03(7.27e-01)	1.64e-03(3.12e-01)	1.58e-02(1.19e+00)	6.14e-06(4.84e-03)	5.04e-05(1.44e-02)	1.66e-06(1.73e-03)	4.24e-04(3.50e-01)
Chr19	47739098	1.69e-06(1.84e-03)	3.84e-02(1.08e+00)	1.18e-01(9.90e-01)	3.73e-02(1.11e+00)	1.03e-01(1.23e+00)	4.23e-07(4.98e-04)	1.69e-06(1.84e-03)	1.41e-08(2.93e-05)	9.45e-04(3.03e-01)
Chr18	11722225	1.92e-06(1.75e-03)	2.48e-02(9.76e-01)	1.11e-02(8.36e-01)	8.65e-02(1.20e+00)	4.20e-01(1.10e+00)	1.92e-06(1.75e-03)	3.06e-04(6.78e-02)	1.94e-02(7.84e-01)	6.41e-02(1.11e+00)
Chr14	3905575	2.08e-06(1.86e-03)	1.83e-02(1.04e+00)	2.28e-02(8.91e-01)	1.08e-02(8.07e-01)	9.68e-02(1.23e+00)	2.08e-06(1.86e-03)	7.42e-03(3.78e-01)	4.36e-05(7.86e-03)	5.85e-03(8.01e-01)
Chr17	32143093	2.09e-06(2.16e-03)	6.31e-02(1.12e+00)	2.19e-01(1.14e+00)	6.32e-02(1.14e+00)	5.34e-01(9.73e-01)	7.56e-06(5.01e-03)	1.41e-03(2.15e-01)	2.09e-06(2.16e-03)	4.27e-03(7.13e-01)
Chr10	45310798	2.17e-06(2.10e-02)	3.95e-04(3.30e-01)	2.17e-06(2.10e-02)	2.80e-03(4.40e-01)	1.44e-02(1.16e+00)	8.20e-04(7.96e-02)	1.27e-04(3.33e-02)	1.47e-01(1.04e+00)	8.04e-03(9.03e-01)
Chr08	15563502	2.22e-06(1.57e-02)	2.05e-05(1.99e-01)	3.25e-03(7.62e-01)	1.21e-03(2.53e-01)	2.12e-03(1.50e+00)	5.15e-02(8.25e-01)	2.78e-02(4.59e-01)	2.22e-01(1.13e+00)	2.22e-06(1.57e-02)
Chr17	3873664	2.23e-06(2.21e-03)	9.40e-02(1.19e+00)	3.41e-01(1.09e+00)	4.17e-02(1.13e+00)	3.30e-01(1.14e+00)	4.02e-05(1.86e-02)	1.87e-02(3.81e-01)	2.23e-06(2.21e-03)	1.22e-03(3.67e-01)
Chr02	14848413	2.24e-06(2.21e-03)	6.36e-02(1.12e+00)	2.26e-01(1.14e+00)	6.55e-02(1.14e+00)	5.29e-01(9.71e-01)	7.19e-06(5.58e-03)	1.44e-03(2.17e-01)	2.24e-06(2.21e-03)	4.61e-03(7.44e-01)
Chr07	360518	2.24e-06(2.20e-03)	6.36e-02(1.12e+00)	2.26e-01(1.14e+00)	6.55e-02(1.14e+00)	5.29e-01(9.71e-01)	7.19e-06(5.55e-03)	1.44e-03(2.17e-01)	2.24e-06(2.20e-03)	4.61e-03(7.43e-01)
Chr07	475713	2.24e-06(2.15e-03)	6.36e-02(1.12e+00)	2.26e-01(1.14e+00)	6.55e-02(1.14e+00)	5.29e-01(9.71e-01)	7.19e-06(5.45e-03)	1.44e-03(2.16e-01)	2.24e-06(2.15e-03)	4.61e-03(7.40e-01)
Chr13	44582017	2.24e-06(2.12e-03)	6.36e-02(1.12e+00)	2.26e-01(1.14e+00)	6.55e-02(1.14e+00)	5.29e-01(9.71e-01)	7.19e-06(5.39e-03)	1.44e-03(2.15e-01)	2.24e-06(2.12e-03)	4.61e-03(7.39e-01)
Chr17	23505985	2.24e-06(2.07e-03)	6.36e-02(1.12e+00)	2.26e-01(1.14e+00)	6.55e-02(1.14e+00)	5.29e-01(9.71e-01)	7.19e-06(5.29e-03)	1.44e-03(2.15e-01)	2.24e-06(2.07e-03)	4.61e-03(7.36e-01)
Chr17	24922330	2.24e-06(2.06e-03)	6.36e-02(1.12e+00)	2.26e-01(1.14e+00)	6.55e-02(1.14e+00)	5.29e-01(9.71e-01)	7.19e-06(5.27e-03)	1.44e-03(2.14e-01)	2.24e-06(2.06e-03)	4.61e-03(7.35e-01)
Chr17	25523097	2.24e-06(2.04e-03)	6.36e-02(1.12e+00)	2.26e-01(1.14e+00)	6.55e-02(1.14e+00)	5.29e-01(9.71e-01)	7.19e-06(5.24e-03)	1.44e-03(2.14e-01)	2.24e-06(2.04e-03)	4.61e-03(7.34e-01)
Chr17	27154371	2.24e-06(2.03e-03)	6.36e-02(1.12e+00)	2.26e-01(1.14e+00)	6.55e-02(1.14e+00)	5.29e-01(9.71e-01)	7.19e-06(5.22e-03)	1.44e-03(2.14e-01)	2.24e-06(2.03e-03)	4.61e-03(7.33e-01)
Chr17	27625558	2.24e-06(2.01e-03)	6.36e-02(1.12e+00)	2.26e-01(1.14e+00)	6.55e-02(1.14e+00)	5.29e-01(9.71e-01)	7.19e-06(5.17e-03)	1.44e-03(2.14e-01)	2.24e-06(2.01e-03)	4.61e-03(7.32e-01)
Chr17	30145618	2.24e-06(2.00e-03)	6.36e-02(1.12e+00)	2.26e-01(1.14e+00)	6.55e-02(1.14e+00)	5.29e-01(9.71e-01)	7.19e-06(5.14e-03)	1.44e-03(2.13e-01)	2.24e-06(2.00e-03)	4.61e-03(7.31e-01)
Chr17	30961772	2.24e-06(1.99e-03)	6.36e-02(1.12e+00)	2.26e-01(1.14e+00)	6.55e-02(1.14e+00)	5.29e-01(9.71e-01)	7.19e-06(5.12e-03)	1.44e-03(2.13e-01)	2.24e-06(1.99e-03)	4.61e-03(7.30e-01)
Chr17	31103893	2.24e-06(1.96e-03)	6.36e-02(1.12e+00)	2.26e-01(1.14e+00)	6.55e-02(1.14e+00)	5.29e-01(9.71e-01)	7.19e-06(5.07e-03)	1.44e-03(2.13e-01)	2.24e-06(1.96e-03)	4.61e-03(7.29e-01)
Chr17	36977829	2.24e-06(1.91e-03)	6.36e-02(1.12e+00)	2.26e-01(1.14e+00)	6.55e-02(1.14e+00)	5.29e-01(9.71e-01)	7.19e-06(4.96e-03)	1.44e-03(2.12e-01)	2.24e-06(1.91e-03)	4.61e-03(7.25e-01)
Chr17	37096267	2.24e-06(1.89e-03)	6.36e-02(1.12e+00)	2.26e-01(1.14e+00)	6.55e-02(1.14e+00)	5.29e-01(9.71e-01)	7.19e-06(4.92e-03)	1.44e-03(2.11e-01)	2.24e-06(1.89e-03)	4.61e-03(7.24e-01)
Chr17	37431808	2.24e-06(1.88e-03)	6.36e-02(1.12e+00)	2.26e-01(1.14e+00)	6.55e-02(1.14e+00)	5.29e-01(9.71e-01)	7.19e-06(4.90e-03)	1.44e-03(2.11e-01)	2.24e-06(1.88e-03)	4.61e-03(7.23e-01)
Chr17	21413733	2.44e-06(1.98e-03)	6.51e-02(1.12e+00)	2.29e-01(1.14e+00)	6.19e-02(1.13e+00)	5.25e-01(1.01e+00)	7.70e-06(5.06e-03)	1.46e-03(2.13e-01)	2.44e-06(1.98e-03)	4.70e-03(7.23e-01)
Chr17	26719517	2.47e-06(2.00e-03)	6.35e-02(1.12e+00)	2.29e-01(1.14e+00)	6.66e-02(1.14e+00)	5.32e-01(9.72e-01)	7.61e-06(5.03e-03)	1.48e-03(2.14e-01)	2.47e-06(2.00e-03)	4.69e-03(7.23e-01)
Chr16	85779	2.58e-06(2.29e-03)	5.95e-02(1.10e+00)	2.10e-03(6.80e-01)	2.81e-03(4.43e-01)	9.87e-02(1.21e+00)	2.58e-06(2.29e-03)	2.05e-04(4.91e-02)	6.54e-03(3.93e-01)	2.76e-01(1.01e+00)
Chr17	38990233	2.83e-06(2.49e-03)	1.31e-01(1.19e+00)	9.98e-03(8.11e-01)	1.23e-02(8.35e-01)	3.91e-01(1.09e+00)	2.83e-06(2.49e-03)	9.71e-05(2.66e-02)	2.33e-02(8.54e-01)	5.75e-01(9.64e-01)
Chr18	12255772	3.15e-06(2.70e-03)	4.53e-02(1.14e+00)	5.21e-02(8.87e-01)	3.79e-04(3.48e-01)	1.73e-01(1.16e+00)	3.15e-06(2.70e-03)	1.79e-03(2.33e-01)	1.23e-03(1.52e-01)	3.46e-03(6.35e-01)
Chr20	239121	3.38e-06(2.87e-03)	2.41e-02(9.87e-01)	9.14e-03(7.85e-01)	9.48e-03(7.66e-01)	1.98e-01(1.17e+00)	3.38e-06(2.87e-03)	1.93e-04(4.67e-02)	3.05e-05(7.88e-03)	1.41e-03(4.12e-01)
Chr12	5939490	3.87e-06(3.53e-02)	1.20e-04(3.81e-01)	3.87e-06(3.53e-02)	2.95e-03(4.61e-01)	4.85e-03(1.43e+00)	3.90e-04(4.19e-02)	4.91e-04(1.00e-01)	1.07e-01(9.30e-01)	6.81e-03(8.57e-01)
Chr13	26277531	3.87e-06(3.07e-03)	7.69e-04(5.05e-01)	1.67e-03(6.25e-01)	3.53e-03(5.21e-01)	2.66e-02(1.29e+00)	5.95e-06(4.73e-03)	7.91e-06(6.82e-03)	3.87e-06(3.07e-03)	1.59e-05(5.13e-02)
Chr08	17366902	3.91e-06(3.06e-03)	1.84e-02(1.04e+00)	1.34e-03(5.71e-01)	3.13e-04(3.03e-01)	1.03e-01(1.22e+00)	2.53e-05(1.32e-02)	3.69e-04(7.95e-02)	3.91e-06(3.06e-03)	3.55e-05(7.07e-02)
Chr20	44706743	4.08e-06(3.09e-03)	4.13e-03(7.32e-01)	4.73e-03(8.40e-01)	1.52e-02(9.16e-01)	1.29e-01(1.19e+00)	1.10e-05(6.43e-03)	1.35e-03(2.08e-01)	4.08e-06(3.09e-03)	1.08e-05(4.43e-02)
Chr06	1262191	4.08e-06(3.12e-03)	4.13e-03(7.33e-01)	4.73e-03(8.44e-01)	1.52e-02(9.16e-01)	1.29e-01(1.19e+00)	1.10e-05(6.47e-03)	1.35e-03(2.08e-01)	4.08e-06(3.12e-03)	1.08e-05(4.67e-02)
Chr06	21255803	4.08e-06(3.11e-03)	4.13e-03(7.32e-01)	4.73e-03(8.43e-01)	1.52e-02(9.16e-01)	1.29e-01(1.19e+00)	1.10e-05(6.45e-03)	1.35e-03(2.08e-01)	4.08e-06(3.11e-03)	1.08e-05(4.55e-02)
Chr05	36513465	4.17e-06(3.14e-03)	2.01e-03(7.16e-01)	1.50e-04(2.65e-01)	2.30e-02(1.04e+00)	6.31e-02(1.22e+00)	1.36e-04(2.91e-02)	7.71e-06(7.25e-03)	4.17e-06(3.14e-03)	4.37e-04(3.59e-01)
Chr05	37338361	4.17e-06(3.13e-03)	2.01e-03(7.14e-01)	1.50e-04(2.62e-01)	2.30e-02(1.04e+00)	6.31e-02(1.22e+00)	1.36e-04(2.91e-02)	7.71e-06(7.21e-03)	4.17e-06(3.13e-03)	4.37e-04(3.57e-01)
Chr05	7198150	4.24e-06(3.15e-03)	2.21e-02(1.00e+00)	2.17e-02(8.84e-01)	1.71e-03(3.15e-01)	1.08e-01(1.23e+00)	1.85e-04(3.73e-02)	2.97e-03(2.45e-01)	4.24e-06(3.15e-03)	4.16e-04(3.45e-01)
Chr09	47011927	4.28e-06(3.32e-02)	7.40e-05(3.28e-01)	4.28e-06(3.32e-02)	3.40e-02(1.09e+00)	1.24e-03(1.61e+00)	3.17e-03(1.69e-01)	7.19e-04(1.36e-01)	3.89e-02(7.75e-01)	3.79e-03(6.76e-01)
Chr13	16620028	5.37e-06(4.29e-03)	2.89e-02(1.01e+00)	1.63e-02(8.34e-01)	5.41e-02(1.12e+00)	2.15e-01(1.18e+00)	5.37e-06(4.29e-03)	1.08e-05(9.06e-03)	3.68e-05(9.32e-03)	1.07e-01(1.19e+00)
Chr16	37229326	5.48e-06(3.40e-02)	2.33e-03(7.36e-01)	2.90e-03(7.44e-01)	1.23e-02(8.36e-01)	7.50e-02(1.25e+00)	1.14e-05(6.53e-03)	1.19e-03(1.96e-01)	1.07e-05(6.40e-03)	5.48e-06(3.40e-02)
Chr02	41903360	5.61e-06(8.71e-01)	5.61e-06(8.71e-01)	2.92e-03(7.46e-01)	3.48e-02(1.09e+00)	1.03e-01(1.22e+00)	1.21e-03(9.13e-02)	2.42e-04(5.70e-02)	2.61e-02(8.19e-01)	1.04e-02(9.72e-01)
Chr16	3095523	5.83e-06(5.76e-03)	9.15e-04(5.55e-01)	2.92e-05(1.16e-01)	2.31e-02(1.04e+00)	8.53e-02(1.22e+00)	1.06e-05(6.29e-03)	5.83e-06(5.76e-03)	8.94e-05(1.54e-02)	3.81e-03(6.78e-01)
Chr08	37592060	5.89e-06(3.51e-02)	3.66e-03(7.04e-01)	2.20e-03(6.84e-01)	6.03e-03(6.34e-01)	9.26e-02(1.22e+00)	1.48e-05(8.19e-03)	1.78e-03(2.32e-01)	1.82e-05(1.05e-02)	5.89e-06(3.51e-02)
Chr12	5693197	6.01e-06(5.86e-03)	5.38e-03(7.64e-01)	4.12e-05(1.02e-01)	7.88e-05(1.59e-01)	1.42e-03(1.55e+00)	1.70e-05(9.33e-03)	6.01e-06(5.86e-03)	5.80e-05(1.02e-02)	1.29e-04(1.38e-01)
Chr09	40442457	6.21e-06(2.61e-02)	4.24e-03(7.42e-01)	2.49e-03(6.89e-01)	6.21e-06(2.61e-02)	7.31e-03(9.46e-01)	4.69e-03(2.25e-01)	1.43e-03(2.17e-01)	1.01e-03(1.34e-01)	2.96e-04(2.56e-01)
Chr14	46270215	6.75e-06(5.29e-03)	8.96e-02(1.17e+00)	4.04e-03(8.00e-01)	2.07e-03(3.59e-01)	1.44e-01(1.17e+00)	6.75e-06(5.29e-03)	7.91e-04(1.47e-01)	5.90e-02(7.16e-01)	2.86e-01(1.02e+00)
Chr17	40716316	7.03e-06(5.48e-03)	1.38e-02(9.92e-01)	1.95e-03(6.62e-01)	4.45e-04(3.99e-01)	1.53e-02(1.18e+00)	7.03e-06(5.48e-03)	7.15e-06(6.81e-03)	2.31e-05(1.31e-02)	6.02e-03(8.13e-01)
Chr16	32323272	7.13e-06(6.84e-03)	3.66e-02(1.07e+00)	6.16e-04(4.23e-01)	1.97e-02(9.85e-01)	2.97e-02(1.23e+00)	1.25e-04(2.73e-02)	7.13e-06(6.84e-03)	3.79e-02(7.71e-01)	3.29e-03(6.35e-01)
Chr17	32091007	7.19e-06(5.05e-03)	6.36e-02(1.12e+00)	2.26e-01(1.14e+00)	6.55e-02(1.14e+00)	5.29e-01(9.71e-01)	7.19e-06(5.05e-03)	1.44e-03(2.13e-01)	2.24e-06(1.95e-03)	4.61e-03(7.28e-01)
Chr09	2941034	7.88e-06(7.24e-03)	2.67e-02(9.95e-01)	3.25e-03(7.60e-01)	4.65e-04(3.98e-01)	2.39e-02(1.28e+00)	9.01e-06(5.85e-03)	7.88e-06(7.24e-03)	8.87e-06(5.85e-03)	1.81e-02(8.85e-01)
Chr09	3045605	7.88e-06(6.83e-03)	2.67e-02(9.93e-01)	3.25e-03(7.49e-01)	4.65e-04(3.78e-01)	2.39e-02(1.27e+00)	9.01e-06(5.62e-03)	7.88e-06(6.83e-03)	8.87e-06(5.62e-03)	1.81e-02(8.82e-01)
Chr13	44916886	8.47e-06(5.67e-03)	1.58e-01(1.20e+00)	3.11e-01(1.08e+00)	6.63e-03(6.62e-01)	3.53e-01(1.13e+00)	4.47e-04(4.69e-02)	5.30e-03(3.44e-01)	8.47e-06(5.67e-03)	2.79e-02(1.02e+00)
Chr13	22272069	8.56e-06(3.41e-02)	3.05e-03(8.14e-01)	8.24e-03(7.71e-01)	8.56e-06(3.41e-02)	2.45e-02(1.28e+00)	6.45e-02(9.28e-01)	2.54e-02(4.30e-01)	4.43e-03(2.95e-01)	1.14e-02(9.89e-01)
Chr07	4264979	8.64e-06(4.62e-02)	4.56e-02(1.14e+00)	1.49e-02(8.08e-01)	3.45e-03(5.14e-01)	1.14e-02(1.10e+00)	7.32e-02(7.72e-01)	2.95e-02(4.78e-01)	7.29e-02(8.05e-01)	8.64e-06(4.62e-02)
Chr07	25705280	9.17e-06(7.73e-03)	2.28e-03(7.44e-01)	5.51e-05(1.30e-01)	4.53e-04(3.93e-01)	3.50e-03(1.44e+00)	4.00e-05(2.01e-02)	9.17e-06(7.73e-03)	9.41e-03(5.10e-01)	6.98e-03(8.66e-01)
Chr09	47315610	9.31e-06(7.22e-01)	9.31e-06(7.22e-01)	5.02e-04(4.00e-01)	7.50e-02(1.17e+00)	4.03e-03(1.43e+00)	3.40e-02(6.67e-01)	1.43e-02(5.72e-01)	3.05e-01(1.11e+00)	8.00e-03(9.11e-01)
Chr19	37605117	9.48e-06(5.79e-03)	4.10e-01(1.17e+00)	9.44e-02(1.02e+00)	1.01e-02(7.94e-01)	3.65e-01(1.11e+00)	9.48e-06(5.79e-03)	1.03e-04(2.75e-02)	1.04e-04(1.76e-02)	2.46e-01(1.04e+00)
Chr08	10091356	9.48e-06(5.84e-03)	4.10e-01(1.17e+00)	9.44e-02(1.02e+00)	1.01e-02(7.95e-01)	3.65e-01(1.11e+00)	9.48e-06(5.84e-03)	1.03e-04(2.76e-02)	1.04e-04(1.77e-02)	2.46e-01(1.04e+00)
Chr03	35242488	9.48e-06(5.89e-03)	4.10e-01(1.17e+00)	9.44e-02(1.02e+00)	1.01e-02(7.95e-01)	3.65e-01(1.11e+00)	9.48e-06(5.89e-03)	1.03e-04(2.77e-02)	1.04e-04(1.77e-02)	2.46e-01(1.04e+00)
Chr11	8356052	9.48e-06(5.82e-03)	4.10e-01(1.17e+00)	9.44e-02(1.02e+00)	1.01e-02(7.94e-01)	3.65e-01(1.11e+00)	9.48e-06(5.82e-03)	1.03e-04(2.76e-02)	1.04e-04(1.76e-02)	2.46e-01(1.04e+00)
Chr16	349961	9.51e-06(5.79e-03)	5.86e-03(7.97e-01)	6.58e-04(4.48e-01)	1.98e-03(3.48e-01)	3.13e-02(1.25e+00)	9.51e-06(5.79e-03)	1.02e-03(1.76e-01)	8.06e-03(4.58e-01)	1.59e-01(1.06e+00)
Chr07	6093639	1.00e-05(6.31e-03)	1.64e-01(1.21e+00)	1.64e-01(1.07e+00)	3.63e-03(5.30e-01)	4.16e-01(1.10e+00)	4.52e-04(4.72e-02)	7.55e-04(1.42e-01)	1.00e-05(6.31e-03)	2.39e-02(9.92e-01)
Chr01	5504303	1.03e-05(6.21e-03)	6.05e-02(1.11e+00)	9.44e-02(1.02e+00)	8.30e-02(1.18e+00)	2.37e-01(1.20e+00)	1.03e-05(6.21e-03)	1.92e-05(1.52e-02)	1.45e-03(1.18e-01)	1.72e-01(1.06e+00)
Chr07	36760079	1.04e-05(6.24e-03)	1.12e-04(3.70e-01)	9.78e-04(4.83e-01)	2.52e-02(1.07e+00)	4.26e-03(1.41e+00)	1.04e-05(6.24e-03)	1.29e-04(3.37e-02)	5.94e-05(1.05e-02)	1.36e-02(9.32e-01)
Chr17	3889088	1.10e-05(6.43e-03)	3.27e-02(1.05e+00)	1.09e-01(9.64e-01)	1.54e-02(9.19e-01)	1.94e-01(1.17e+00)	1.10e-05(6.43e-03)	8.34e-03(4.05e-01)	2.48e-06(1.99e-03)	2.68e-04(2.48e-01)
Chr02	11800730	1.17e-05(6.94e-03)	7.88e-02(1.13e+00)	2.92e-02(9.87e-01)	2.56e-02(1.08e+00)	3.88e-01(1.09e+00)	1.19e-05(6.83e-03)	1.92e-04(4.65e-02)	1.17e-05(6.94e-03)	3.99e-05(7.45e-02)
Chr12	3498482	1.21e-05(6.91e-03)	1.27e-01(1.19e+00)	1.75e-02(8.43e-01)	1.39e-02(8.87e-01)	4.93e-01(1.00e+00)	1.21e-05(6.91e-03)	3.59e-03(2.79e-01)	1.56e-03(1.26e-01)	4.52e-03(7.35e-01)
Chr19	47623288	1.24e-05(8.77e-02)	1.84e-03(6.92e-01)	1.24e-05(8.77e-02)	1.17e-01(1.15e+00)	2.52e-07(1.30e-02)	1.06e-01(9.21e-01)	8.20e-04(1.50e-01)	9.32e-02(8.98e-01)	4.97e-02(1.04e+00)
Chr09	3095751	1.47e-05(4.66e-02)	2.00e-03(7.17e-01)	1.36e-03(5.76e-01)	1.47e-05(4.66e-02)	1.13e-02(1.10e+00)	9.72e-11(3.08e-07)	1.19e-07(2.12e-04)	4.77e-11(1.45e-07)	3.79e-05(7.36e-02)
Chr14	45764762	1.58e-05(8.71e-03)	1.09e-02(9.21e-01)	3.92e-02(1.07e+00)	1.87e-01(1.20e+00)	2.78e-01(1.19e+00)	1.58e-05(8.71e-03)	7.64e-03(3.83e-01)	1.72e-02(7.32e-01)	2.55e-02(1.01e+00)
Chr09	786598	1.67e-05(9.80e-03)	1.02e-01(1.21e+00)	9.22e-02(1.02e+00)	1.28e-01(1.16e+00)	2.65e-01(1.19e+00)	2.12e-03(1.21e-01)	1.25e-03(2.03e-01)	1.67e-05(9.80e-03)	8.48e-02(1.15e+00)
Chr18	11600513	1.75e-05(1.42e-02)	6.41e-02(1.12e+00)	2.76e-02(9.61e-01)	1.66e-01(1.20e+00)	4.16e-01(1.10e+00)	6.82e-05(2.80e-02)	1.75e-05(1.42e-02)	9.46e-04(1.27e-01)	4.97e-02(1.04e+00)
Chr16	2979281	1.98e-05(1.33e-01)	6.02e-03(8.08e-01)	1.98e-05(1.33e-01)	1.17e-03(2.51e-01)	4.95e-02(1.22e+00)	5.01e-07(5.68e-04)	3.93e-05(2.76e-02)	3.35e-03(2.33e-01)	9.10e-03(9.40e-01)
Chr19	47350110	2.25e-05(1.84e-01)	1.37e-03(6.37e-01)	2.18e-03(6.82e-01)	2.74e-01(1.15e+00)	2.25e-05(1.84e-01)	3.50e-02(6.79e-01)	7.44e-03(3.79e-01)	1.22e-01(9.79e-01)	1.94e-01(1.07e+00)
Chr09	44863602	2.30e-05(1.82e-02)	6.43e-02(1.12e+00)	5.28e-03(8.21e-01)	5.37e-03(6.07e-01)	1.70e-01(1.15e+00)	1.55e-03(9.40e-02)	2.30e-05(1.82e-02)	3.71e-04(5.69e-02)	1.47e-02(9.54e-01)
Chr02	41829756	2.39e-05(1.87e-02)	1.83e-04(2.93e-01)	2.57e-03(7.00e-01)	3.45e-02(1.08e+00)	6.86e-02(1.24e+00)	5.10e-04(5.30e-02)	2.39e-05(1.87e-02)	7.04e-04(9.76e-02)	5.78e-02(1.07e+00)
Chr15	17411551	2.49e-05(6.56e-03)	1.87e-02(9.38e-01)	1.33e-02(7.85e-01)	4.71e-02(1.11e+00)	1.27e-01(1.19e+00)	1.07e-03(8.26e-02)	4.56e-05(1.31e-02)	2.49e-05(6.56e-03)	1.80e-02(8.85e-01)
Chr09	46973959	2.80e-05(2.56e-01)	2.80e-05(2.56e-01)	8.48e-04(4.57e-01)	1.37e-01(1.15e+00)	1.02e-02(1.07e+00)	4.91e-02(8.03e-01)	2.96e-02(4.79e-01)	2.26e-01(1.13e+00)	1.22e-02(1.01e+00)
Chr01	378610	2.87e-05(7.43e-03)	1.99e-01(1.13e+00)	2.71e-01(1.11e+00)	1.49e-01(1.16e+00)	9.26e-01(9.89e-01)	1.45e-03(1.02e-01)	9.10e-03(4.29e-01)	2.87e-05(7.43e-03)	2.63e-02(1.02e+00)
Chr16	2867014	2.92e-05(1.23e-01)	9.15e-04(5.59e-01)	2.92e-05(1.23e-01)	2.31e-02(1.04e+00)	8.53e-02(1.22e+00)	1.06e-05(6.34e-03)	5.83e-06(5.84e-03)	8.94e-05(1.54e-02)	3.81e-03(6.80e-01)
Chr06	46839943	2.94e-05(2.19e-02)	7.23e-02(1.10e+00)	4.47e-04(3.67e-01)	1.80e-03(3.23e-01)	3.79e-02(1.27e+00)	5.69e-04(5.82e-02)	2.94e-05(2.19e-02)	3.01e-03(2.13e-01)	1.06e-01(1.19e+00)
Chr18	11234980	3.49e-05(2.50e-02)	2.30e-01(1.12e+00)	7.08e-02(9.70e-01)	1.70e-01(1.19e+00)	1.91e-01(1.17e+00)	7.43e-04(7.32e-02)	3.49e-05(2.50e-02)	1.22e-03(1.51e-01)	3.95e-02(1.01e+00)
Chr12	5740323	3.62e-05(7.10e-02)	4.18e-02(1.11e+00)	1.38e-04(2.47e-01)	5.46e-04(4.01e-01)	4.55e-03(1.44e+00)	5.08e-05(2.24e-02)	3.11e-05(2.28e-02)	8.07e-03(4.58e-01)	3.62e-05(7.10e-02)
Chr14	48019892	4.17e-05(2.90e-02)	4.55e-02(1.14e+00)	2.59e-03(7.03e-01)	9.29e-04(5.89e-01)	1.51e-01(1.13e+00)	5.80e-04(5.93e-02)	4.17e-05(2.90e-02)	8.22e-05(1.43e-02)	4.61e-03(7.20e-01)
Chr14	48211636	4.17e-05(2.89e-02)	4.55e-02(1.14e+00)	2.59e-03(7.02e-01)	9.29e-04(5.86e-01)	1.51e-01(1.13e+00)	5.80e-04(5.92e-02)	4.17e-05(2.89e-02)	8.22e-05(1.42e-02)	4.61e-03(7.19e-01)
Chr05	39823770	4.48e-05(1.29e-02)	1.50e-01(1.20e+00)	3.98e-02(1.08e+00)	1.00e-02(7.87e-01)	5.65e-02(1.20e+00)	5.44e-04(5.61e-02)	4.48e-05(1.29e-02)	1.11e-02(5.62e-01)	2.05e-02(9.36e-01)
Chr17	9364231	4.49e-05(7.92e-02)	1.09e-01(1.21e+00)	1.53e-02(8.13e-01)	1.34e-01(1.17e+00)	2.59e-01(1.19e+00)	1.19e-03(9.01e-02)	2.05e-03(2.56e-01)	2.23e-03(1.66e-01)	4.49e-05(7.92e-02)
Chr06	44466644	4.51e-05(1.30e-02)	5.10e-01(1.16e+00)	1.74e-02(8.42e-01)	2.74e-02(1.09e+00)	4.71e-02(1.22e+00)	2.11e-03(1.21e-01)	4.51e-05(1.30e-02)	1.08e-03(1.43e-01)	1.20e-01(1.21e+00)
Chr11	31656448	5.14e-05(7.32e-02)	1.31e-02(9.71e-01)	3.94e-02(1.07e+00)	2.98e-02(1.12e+00)	1.62e-01(1.15e+00)	1.99e-02(4.69e-01)	1.05e-01(9.11e-01)	3.03e-01(1.11e+00)	5.14e-05(7.32e-02)
Chr01	51538519	5.20e-05(1.24e-01)	1.65e-03(6.52e-01)	5.20e-05(1.24e-01)	5.18e-03(6.12e-01)	4.15e-02(1.27e+00)	3.16e-04(3.48e-02)	9.85e-05(2.69e-02)	3.77e-04(5.78e-02)	2.36e-04(2.19e-01)
Chr05	35123980	5.29e-05(9.43e-03)	2.86e-02(1.01e+00)	1.80e-02(8.50e-01)	5.24e-04(3.89e-01)	7.32e-02(1.24e+00)	7.23e-04(7.16e-02)	3.98e-04(8.53e-02)	5.29e-05(9.43e-03)	3.83e-03(6.79e-01)
Chr10	40594225	5.47e-05(9.73e-03)	3.71e-02(1.08e+00)	1.17e-01(9.90e-01)	7.82e-02(1.17e+00)	9.40e-02(1.23e+00)	7.67e-05(1.93e-02)	9.63e-04(1.69e-01)	5.47e-05(9.73e-03)	4.53e-03(7.36e-01)
Chr12	4286368	5.53e-05(4.09e-01)	3.81e-02(1.08e+00)	7.43e-03(7.37e-01)	2.62e-02(1.08e+00)	5.53e-05(4.09e-01)	1.49e-01(1.05e+00)	3.30e-02(5.14e-01)	2.53e-01(1.14e+00)	1.64e-03(4.51e-01)
Chr12	4038538	5.60e-05(7.55e-02)	1.98e-03(7.13e-01)	6.14e-02(9.42e-01)	3.57e-02(1.10e+00)	1.24e-01(1.22e+00)	1.67e-02(4.55e-01)	7.04e-02(8.16e-01)	1.08e-02(5.50e-01)	5.60e-05(7.55e-02)
Chr01	39629717	5.67e-05(2.67e-01)	5.67e-05(2.67e-01)	1.47e-03(5.85e-01)	2.66e-02(1.08e+00)	1.91e-02(1.24e+00)	1.90e-03(1.10e-01)	2.58e-03(2.26e-01)	2.06e-02(7.98e-01)	1.34e-02(9.24e-01)
Chr07	234617	5.73e-05(1.02e-02)	4.43e-02(1.14e+00)	1.93e-01(1.10e+00)	7.84e-02(1.17e+00)	4.38e-01(1.10e+00)	3.77e-05(1.93e-02)	3.11e-03(2.52e-01)	5.73e-05(1.02e-02)	4.52e-03(7.38e-01)
Chr09	47101756	6.05e-05(1.72e-02)	9.21e-03(8.70e-01)	6.63e-03(7.03e-01)	3.32e-02(1.08e+00)	6.48e-02(1.23e+00)	9.14e-04(8.73e-02)	6.05e-05(1.72e-02)	9.18e-05(1.58e-02)	7.75e-03(9.03e-01)
Chr19	22849	6.05e-05(1.71e-02)	9.21e-03(8.68e-01)	6.63e-03(7.01e-01)	3.32e-02(1.08e+00)	6.48e-02(1.23e+00)	9.14e-04(8.72e-02)	6.05e-05(1.71e-02)	9.18e-05(1.58e-02)	7.75e-03(9.01e-01)
Chr08	36159784	6.69e-05(7.98e-02)	2.35e-02(9.81e-01)	8.11e-03(7.67e-01)	2.19e-02(1.02e+00)	3.32e-01(1.13e+00)	2.89e-03(1.57e-01)	1.06e-02(4.68e-01)	1.65e-04(2.68e-02)	6.69e-05(7.98e-02)
Chr13	29549860	6.72e-05(3.07e-01)	6.72e-05(3.07e-01)	2.28e-02(8.91e-01)	5.77e-02(1.13e+00)	3.00e-02(1.24e+00)	1.36e-01(1.01e+00)	2.69e-02(4.49e-01)	2.22e-01(1.13e+00)	1.80e-02(8.85e-01)
Chr19	39538741	7.38e-05(2.07e-02)	3.31e-02(1.05e+00)	8.20e-03(7.69e-01)	2.56e-03(4.22e-01)	9.94e-02(1.22e+00)	6.72e-04(6.72e-02)	7.38e-05(2.07e-02)	2.15e-02(8.17e-01)	9.64e-03(9.51e-01)
Chr16	33548227	7.44e-05(4.81e-01)	2.53e-01(1.13e+00)	3.64e-02(1.04e+00)	1.36e-01(1.17e+00)	7.44e-05(4.81e-01)	2.66e-01(1.11e+00)	9.76e-03(4.42e-01)	2.01e-02(7.88e-01)	2.37e-02(9.89e-01)
Chr08	9499278	7.61e-05(2.13e-02)	9.30e-03(8.67e-01)	9.45e-03(7.89e-01)	3.30e-02(1.08e+00)	7.68e-02(1.24e+00)	9.17e-04(8.74e-02)	7.61e-05(2.13e-02)	1.03e-04(1.75e-02)	7.37e-03(8.86e-01)
Chr03	35188037	8.08e-05(2.26e-02)	3.31e-01(1.12e+00)	5.27e-02(8.94e-01)	7.00e-03(6.81e-01)	3.61e-01(1.14e+00)	3.08e-05(1.60e-02)	8.08e-05(2.26e-02)	2.71e-03(1.97e-01)	3.23e-01(1.04e+00)
Chr20	45382224	8.08e-05(2.25e-02)	3.31e-01(1.12e+00)	5.27e-02(8.91e-01)	7.00e-03(6.80e-01)	3.61e-01(1.14e+00)	3.08e-05(1.59e-02)	8.08e-05(2.25e-02)	2.71e-03(1.97e-01)	3.23e-01(1.04e+00)
Chr06	7098567	8.08e-05(2.25e-02)	3.31e-01(1.12e+00)	5.27e-02(8.94e-01)	7.00e-03(6.80e-01)	3.61e-01(1.14e+00)	3.08e-05(1.60e-02)	8.08e-05(2.25e-02)	2.71e-03(1.97e-01)	3.23e-01(1.04e+00)
Chr03	37561486	8.55e-05(3.59e-01)	8.55e-05(3.59e-01)	1.17e-02(8.53e-01)	1.12e-01(1.15e+00)	8.93e-02(1.23e+00)	7.00e-03(2.86e-01)	1.19e-01(9.67e-01)	3.64e-02(7.54e-01)	5.31e-02(1.05e+00)
Chr16	33491581	8.66e-05(1.02e-01)	2.82e-02(1.01e+00)	1.34e-02(7.80e-01)	1.70e-03(3.21e-01)	1.43e-03(1.54e+00)	4.39e-02(7.73e-01)	3.97e-02(5.73e-01)	1.49e-02(6.70e-01)	8.66e-05(1.02e-01)
Chr02	11357437	9.83e-05(1.15e-01)	4.85e-01(1.15e+00)	4.36e-01(1.14e+00)	3.22e-01(1.12e+00)	8.88e-02(1.23e+00)	5.54e-03(2.42e-01)	8.64e-02(8.72e-01)	3.21e-02(7.28e-01)	9.83e-05(1.15e-01)
Chr03	4894353	1.04e-04(6.45e-01)	5.02e-02(1.11e+00)	8.70e-02(1.00e+00)	2.57e-01(1.14e+00)	1.04e-04(6.45e-01)	2.78e-01(1.12e+00)	3.74e-01(1.06e+00)	3.80e-01(9.64e-01)	2.80e-01(1.02e+00)
Chr18	11457670	1.08e-04(2.88e-02)	1.72e-01(1.15e+00)	1.54e-01(1.05e+00)	3.13e-01(1.12e+00)	5.95e-01(9.78e-01)	1.77e-04(3.65e-02)	1.08e-04(2.88e-02)	4.88e-03(3.16e-01)	1.20e-01(1.21e+00)
Chr17	8051911	1.09e-04(2.90e-02)	4.63e-02(1.10e+00)	1.04e-02(8.24e-01)	3.33e-02(1.08e+00)	1.91e-01(1.17e+00)	1.30e-03(9.58e-02)	1.09e-04(2.90e-02)	6.04e-04(8.72e-02)	4.94e-02(1.04e+00)
Chr11	1399571	1.14e-04(2.50e-01)	9.64e-04(5.44e-01)	1.14e-04(2.50e-01)	7.17e-01(1.03e+00)	5.51e-03(1.44e+00)	7.73e-02(7.96e-01)	2.28e-02(4.21e-01)	3.59e-01(9.58e-01)	2.30e-01(1.02e+00)
Chr18	880730	1.14e-04(3.70e-01)	1.14e-04(3.70e-01)	3.07e-04(4.33e-01)	1.37e-02(8.81e-01)	1.51e-02(1.18e+00)	7.94e-04(7.73e-02)	7.07e-04(1.34e-01)	3.08e-01(1.11e+00)	1.45e-01(1.04e+00)
Chr15	4500770	1.16e-04(2.30e-01)	5.71e-03(7.88e-01)	1.16e-04(2.30e-01)	2.63e-03(4.30e-01)	9.23e-02(1.23e+00)	2.73e-05(1.43e-02)	5.20e-04(1.05e-01)	5.31e-02(6.70e-01)	1.73e-02(8.81e-01)
Chr13	8120967	1.17e-04(3.10e-02)	1.52e-01(1.20e+00)	1.29e-01(1.01e+00)	1.82e-01(1.20e+00)	1.16e-01(1.23e+00)	8.70e-03(3.41e-01)	1.17e-04(3.10e-02)	2.29e-03(1.70e-01)	2.48e-02(1.01e+00)
Chr06	47202165	1.22e-04(3.22e-02)	1.56e-01(1.20e+00)	3.08e-03(7.65e-01)	2.89e-03(4.54e-01)	4.58e-02(1.22e+00)	6.03e-03(2.59e-01)	1.22e-04(3.22e-02)	2.31e-03(1.72e-01)	7.99e-02(1.14e+00)
Chr09	39358428	1.24e-04(3.84e-01)	1.24e-04(3.84e-01)	1.79e-03(6.48e-01)	4.00e-02(1.12e+00)	4.32e-03(1.41e+00)	4.74e-02(7.87e-01)	6.44e-02(7.74e-01)	4.14e-02(8.02e-01)	1.09e-01(1.19e+00)
Chr15	13129641	1.26e-04(2.38e-01)	6.47e-04(4.65e-01)	1.26e-04(2.38e-01)	5.40e-02(1.12e+00)	1.26e-04(7.25e-01)	6.60e-04(6.61e-02)	5.28e-04(1.07e-01)	2.22e-03(1.66e-01)	2.28e-03(5.52e-01)
Chr16	32205044	1.29e-04(3.36e-02)	1.10e-01(1.21e+00)	2.92e-02(9.85e-01)	1.07e-02(8.01e-01)	7.76e-02(1.24e+00)	1.27e-03(9.37e-02)	1.29e-04(3.36e-02)	1.31e-03(1.11e-01)	7.35e-02(1.12e+00)
Chr09	47562629	1.29e-04(7.16e-01)	8.26e-03(8.54e-01)	1.21e-03(5.37e-01)	3.19e-02(1.07e+00)	1.29e-04(7.16e-01)	7.11e-02(7.61e-01)	1.00e-02(4.50e-01)	1.53e-01(1.04e+00)	2.02e-03(5.16e-01)
Chr12	5826430	1.30e-04(2.43e-01)	1.79e-03(6.84e-01)	1.30e-04(2.43e-01)	2.30e-02(1.04e+00)	5.99e-02(1.21e+00)	1.32e-04(2.86e-02)	7.13e-06(6.88e-03)	4.70e-06(3.41e-03)	4.43e-04(3.56e-01)
Chr05	35695296	1.33e-04(3.46e-02)	9.44e-02(1.19e+00)	3.15e-03(7.56e-01)	2.40e-03(4.04e-01)	1.65e-01(1.15e+00)	7.03e-04(6.98e-02)	1.33e-04(3.46e-02)	1.12e-03(1.47e-01)	9.75e-03(9.55e-01)
Chr05	41318498	1.36e-04(3.52e-02)	6.58e-02(1.08e+00)	1.97e-03(6.62e-01)	4.13e-03(5.40e-01)	2.96e-02(1.23e+00)	5.42e-04(5.59e-02)	1.36e-04(3.52e-02)	3.84e-03(2.62e-01)	1.54e-03(4.33e-01)
Chr16	30608373	1.36e-04(1.76e-01)	4.42e-02(1.13e+00)	1.82e-02(8.52e-01)	1.36e-04(1.76e-01)	3.01e-03(1.43e+00)	1.29e-02(4.59e-01)	1.25e-02(5.22e-01)	1.28e-01(1.00e+00)	4.98e-03(7.41e-01)
Chr20	41782778	1.37e-04(7.11e-01)	2.30e-01(1.12e+00)	1.42e-01(1.03e+00)	2.35e-02(1.04e+00)	1.37e-04(7.11e-01)	4.61e-01(9.90e-01)	8.29e-02(8.54e-01)	5.83e-01(1.03e+00)	1.52e-01(1.05e+00)
Chr20	39815924	1.38e-04(6.90e-01)	9.93e-03(8.92e-01)	7.72e-03(7.46e-01)	1.49e-02(9.06e-01)	1.38e-04(6.90e-01)	7.59e-02(7.88e-01)	3.26e-02(5.10e-01)	5.13e-02(6.55e-01)	2.59e-02(1.02e+00)
Chr19	27408802	1.38e-04(3.56e-02)	1.02e-01(1.21e+00)	3.39e-02(1.02e+00)	1.07e-02(8.00e-01)	3.14e-01(1.13e+00)	5.93e-04(6.04e-02)	1.38e-04(3.56e-02)	1.70e-03(1.34e-01)	1.31e-02(9.25e-01)
Chr13	30265882	1.42e-04(3.67e-02)	2.32e-01(1.12e+00)	3.73e-02(1.05e+00)	2.44e-02(1.05e+00)	1.65e-02(1.21e+00)	3.32e-04(3.61e-02)	1.42e-04(3.67e-02)	8.25e-03(4.65e-01)	2.66e-01(1.00e+00)
Chr02	45558985	1.44e-04(1.51e-01)	4.52e-03(7.24e-01)	4.14e-02(1.02e+00)	6.37e-02(1.14e+00)	1.35e-01(1.18e+00)	2.45e-03(1.37e-01)	1.89e-02(3.83e-01)	8.90e-02(8.87e-01)	1.44e-04(1.51e-01)
Chr13	22578026	1.48e-04(1.87e-01)	1.56e-02(1.01e+00)	4.40e-02(1.05e+00)	1.48e-04(1.87e-01)	1.06e-01(1.22e+00)	2.40e-01(1.09e+00)	2.50e-01(1.10e+00)	3.97e-03(2.69e-01)	2.79e-03(6.14e-01)
Chr02	1110828	1.64e-04(3.11e-01)	1.64e-04(3.11e-01)	1.62e-02(8.34e-01)	1.26e-02(8.49e-01)	1.09e-01(1.23e+00)	1.30e-02(4.62e-01)	2.47e-02(4.22e-01)	1.51e-02(6.73e-01)	8.05e-03(9.02e-01)
Chr11	1159766	1.66e-04(3.10e-01)	1.66e-04(3.10e-01)	1.83e-03(6.43e-01)	8.01e-02(1.17e+00)	1.37e-03(1.58e+00)	9.69e-03(3.68e-01)	3.70e-02(5.46e-01)	3.22e-02(7.30e-01)	2.22e-02(9.67e-01)
Chr08	15511073	1.67e-04(6.64e-01)	4.83e-05(2.50e-01)	5.46e-04(4.07e-01)	4.29e-03(5.53e-01)	1.67e-04(6.64e-01)	1.94e-01(1.08e+00)	9.58e-02(9.09e-01)	2.08e-01(1.11e+00)	1.96e-05(5.85e-02)
Chr11	6084461	1.67e-04(3.02e-01)	1.67e-04(3.02e-01)	4.81e-03(8.46e-01)	1.48e-02(9.08e-01)	4.01e-02(1.27e+00)	4.03e-04(4.32e-02)	4.16e-03(3.10e-01)	7.35e-03(4.31e-01)	7.37e-02(1.12e+00)
Chr06	688739	1.68e-04(2.10e-01)	4.93e-01(1.15e+00)	4.76e-01(1.11e+00)	1.68e-04(2.10e-01)	5.72e-01(9.84e-01)	1.84e-01(1.06e+00)	9.79e-02(8.96e-01)	7.65e-02(8.28e-01)	5.28e-01(1.05e+00)
Chr01	43957730	1.71e-04(4.34e-02)	2.50e-02(9.78e-01)	3.75e-04(4.44e-01)	1.70e-03(3.21e-01)	7.01e-02(1.24e+00)	4.00e-05(2.01e-02)	1.71e-04(4.34e-02)	1.26e-03(1.10e-01)	2.88e-03(6.15e-01)
Chr05	2969690	1.71e-04(4.32e-02)	2.50e-02(9.77e-01)	3.75e-04(4.34e-01)	1.70e-03(3.19e-01)	7.01e-02(1.24e+00)	4.00e-05(1.99e-02)	1.71e-04(4.32e-02)	1.26e-03(1.09e-01)	2.88e-03(6.12e-01)
Chr14	43979291	1.71e-04(6.49e-01)	2.06e-01(1.14e+00)	1.26e-01(1.00e+00)	7.49e-03(7.07e-01)	1.71e-04(6.49e-01)	9.80e-02(8.82e-01)	2.18e-01(1.07e+00)	5.93e-02(7.17e-01)	3.55e-02(9.73e-01)
Chr13	30210060	1.79e-04(6.61e-01)	7.72e-02(1.13e+00)	1.81e-02(8.50e-01)	4.17e-01(1.14e+00)	1.79e-04(6.61e-01)	4.03e-01(1.13e+00)	2.19e-01(1.06e+00)	8.21e-01(9.98e-01)	7.04e-02(1.11e+00)
Chr13	15726875	1.80e-04(3.01e-01)	1.80e-04(3.01e-01)	1.30e-01(1.02e+00)	1.68e-01(1.20e+00)	7.25e-02(1.24e+00)	1.29e-01(1.01e+00)	2.70e-01(1.06e+00)	8.38e-01(9.92e-01)	1.26e-02(1.02e+00)
Chr11	9674810	1.81e-04(2.96e-01)	1.81e-04(2.96e-01)	2.37e-03(6.74e-01)	1.77e-02(9.57e-01)	3.26e-02(1.25e+00)	3.44e-03(1.80e-01)	1.28e-01(9.98e-01)	4.18e-02(8.01e-01)	1.69e-02(9.69e-01)
Chr08	36159364	1.82e-04(2.27e-01)	2.90e-02(1.02e+00)	1.99e-02(8.64e-01)	1.82e-04(2.27e-01)	1.59e-01(1.14e+00)	2.35e-02(5.24e-01)	3.14e-02(4.96e-01)	2.13e-01(1.11e+00)	2.32e-01(1.02e+00)
Chr10	39642312	1.93e-04(2.85e-01)	1.93e-04(2.85e-01)	2.67e-03(7.18e-01)	6.79e-01(1.03e+00)	1.07e-01(1.23e+00)	3.23e-01(1.11e+00)	1.51e-01(1.01e+00)	5.74e-01(1.02e+00)	7.58e-02(1.13e+00)
Chr06	18415433	1.93e-04(2.38e-01)	6.49e-03(8.30e-01)	1.99e-02(8.64e-01)	1.93e-04(2.38e-01)	2.12e-02(1.26e+00)	8.04e-02(8.14e-01)	1.53e-02(3.35e-01)	2.89e-02(8.63e-01)	2.90e-03(6.01e-01)
Chr02	45110227	1.95e-04(2.82e-01)	1.95e-04(2.82e-01)	6.52e-03(7.02e-01)	2.04e-01(1.15e+00)	1.91e-01(1.17e+00)	2.48e-02(5.45e-01)	1.18e-01(9.65e-01)	2.59e-02(8.17e-01)	8.01e-03(9.05e-01)
Chr15	10948434	1.97e-04(3.11e-01)	7.65e-03(8.54e-01)	1.97e-04(3.11e-01)	7.62e-03(7.14e-01)	4.79e-03(1.42e+00)	4.46e-03(2.20e-01)	2.58e-03(2.26e-01)	9.01e-02(8.91e-01)	1.57e-03(4.40e-01)
Chr10	2819971	2.05e-04(7.22e-01)	2.05e-02(9.77e-01)	1.60e-02(8.28e-01)	2.31e-01(1.15e+00)	2.05e-04(7.22e-01)	5.20e-01(1.01e+00)	7.49e-01(9.96e-01)	7.21e-01(1.00e+00)	9.71e-02(1.15e+00)
Chr09	47834649	2.09e-04(7.20e-01)	8.39e-03(8.59e-01)	9.04e-03(7.87e-01)	8.42e-02(1.19e+00)	2.09e-04(7.20e-01)	2.63e-01(1.11e+00)	6.04e-02(7.44e-01)	6.78e-01(9.98e-01)	4.55e-02(1.01e+00)
Chr09	47316364	2.11e-04(3.28e-01)	1.64e-05(1.96e-01)	2.11e-04(3.28e-01)	3.57e-02(1.10e+00)	2.45e-03(1.45e+00)	2.86e-02(5.94e-01)	5.94e-03(3.67e-01)	2.21e-01(1.12e+00)	4.35e-03(7.23e-01)
Chr19	46732225	2.13e-04(2.91e-01)	2.13e-04(2.91e-01)	8.90e-03(7.81e-01)	2.34e-01(1.15e+00)	7.55e-03(9.59e-01)	2.54e-02(5.56e-01)	4.32e-02(6.07e-01)	4.91e-01(9.99e-01)	1.43e-02(9.48e-01)
Chr08	16111667	2.27e-04(3.46e-01)	6.65e-04(4.74e-01)	2.27e-04(3.46e-01)	2.94e-02(1.12e+00)	5.08e-02(1.23e+00)	4.71e-02(7.83e-01)	1.04e-02(4.59e-01)	2.11e-02(8.10e-01)	1.31e-02(9.23e-01)
Chr12	1147308	2.30e-04(3.03e-01)	2.30e-04(3.03e-01)	1.04e-02(8.26e-01)	2.95e-02(1.11e+00)	7.21e-02(1.24e+00)	1.18e-04(2.68e-02)	1.94e-02(3.89e-01)	3.72e-02(7.63e-01)	1.48e-02(9.54e-01)
Chr01	36501979	2.38e-04(3.03e-01)	2.38e-04(3.03e-01)	6.25e-03(6.91e-01)	5.42e-02(1.12e+00)	4.20e-02(1.27e+00)	5.88e-03(2.54e-01)	3.50e-03(2.75e-01)	2.63e-02(8.21e-01)	3.40e-02(9.67e-01)
Chr01	37590831	2.38e-04(3.01e-01)	2.38e-04(3.01e-01)	6.25e-03(6.90e-01)	5.42e-02(1.12e+00)	4.20e-02(1.27e+00)	5.88e-03(2.54e-01)	3.50e-03(2.75e-01)	2.63e-02(8.21e-01)	3.40e-02(9.66e-01)
Chr01	37715988	2.38e-04(2.98e-01)	2.38e-04(2.98e-01)	6.25e-03(6.90e-01)	5.42e-02(1.12e+00)	4.20e-02(1.27e+00)	5.88e-03(2.54e-01)	3.50e-03(2.75e-01)	2.63e-02(8.20e-01)	3.40e-02(9.66e-01)
Chr01	37817023	2.38e-04(2.94e-01)	2.38e-04(2.94e-01)	6.25e-03(6.89e-01)	5.42e-02(1.12e+00)	4.20e-02(1.27e+00)	5.88e-03(2.54e-01)	3.50e-03(2.74e-01)	2.63e-02(8.20e-01)	3.40e-02(9.66e-01)
Chr01	38103091	2.38e-04(2.89e-01)	2.38e-04(2.89e-01)	6.25e-03(6.88e-01)	5.42e-02(1.12e+00)	4.20e-02(1.27e+00)	5.88e-03(2.54e-01)	3.50e-03(2.74e-01)	2.63e-02(8.20e-01)	3.40e-02(9.66e-01)
Chr01	38356313	2.38e-04(2.82e-01)	2.38e-04(2.82e-01)	6.25e-03(6.87e-01)	5.42e-02(1.12e+00)	4.20e-02(1.27e+00)	5.88e-03(2.54e-01)	3.50e-03(2.74e-01)	2.63e-02(8.19e-01)	3.40e-02(9.65e-01)
Chr15	12134264	2.47e-04(2.78e-01)	2.47e-04(2.78e-01)	1.77e-03(6.42e-01)	5.85e-02(1.14e+00)	3.03e-01(1.18e+00)	2.72e-02(5.85e-01)	8.11e-02(8.45e-01)	1.46e-01(1.04e+00)	1.17e-01(1.21e+00)
Chr02	15123458	2.57e-04(2.83e-01)	2.57e-04(2.83e-01)	2.46e-02(9.25e-01)	2.70e-01(1.14e+00)	6.48e-02(1.23e+00)	1.30e-03(9.56e-02)	5.73e-02(7.19e-01)	6.97e-02(7.83e-01)	3.26e-02(9.49e-01)
Chr01	38587527	2.60e-04(2.72e-01)	2.60e-04(2.72e-01)	6.78e-03(7.10e-01)	6.39e-02(1.14e+00)	3.60e-02(1.26e+00)	6.95e-03(2.87e-01)	6.64e-03(3.93e-01)	3.94e-02(7.79e-01)	4.28e-02(9.97e-01)
Chr15	11651285	2.63e-04(3.92e-01)	5.77e-02(1.09e+00)	2.63e-04(3.92e-01)	1.71e-02(9.56e-01)	1.94e-01(1.17e+00)	2.11e-02(4.89e-01)	7.86e-03(3.90e-01)	2.50e-01(1.13e+00)	5.51e-03(7.84e-01)
Chr18	748021	2.65e-04(2.62e-01)	2.65e-04(2.62e-01)	2.11e-03(6.67e-01)	1.66e-02(9.47e-01)	1.12e-01(1.22e+00)	2.71e-03(1.49e-01)	1.85e-03(2.38e-01)	6.63e-02(7.60e-01)	1.09e-01(1.19e+00)
Chr15	11907225	2.65e-04(2.61e-01)	2.65e-04(2.61e-01)	7.64e-03(7.47e-01)	4.82e-02(1.12e+00)	3.09e-01(1.13e+00)	2.07e-02(4.83e-01)	7.12e-02(7.98e-01)	1.53e-01(1.04e+00)	1.20e-01(1.21e+00)
Chr06	12864158	2.66e-04(8.09e-01)	3.88e-02(1.09e+00)	1.12e-01(9.74e-01)	3.99e-03(5.39e-01)	2.66e-04(8.09e-01)	1.18e-01(9.71e-01)	1.12e-01(9.41e-01)	4.31e-02(5.89e-01)	4.08e-03(7.00e-01)
Chr08	16141222	2.67e-04(2.94e-01)	3.67e-02(1.08e+00)	1.24e-01(1.01e+00)	2.67e-04(2.94e-01)	5.17e-02(1.23e+00)	2.37e-01(1.09e+00)	6.40e-02(7.70e-01)	1.95e-01(1.09e+00)	5.39e-02(1.05e+00)
Chr13	44391916	2.72e-04(2.50e-01)	2.35e-02(9.81e-01)	1.37e-01(1.03e+00)	2.34e-02(1.04e+00)	1.64e-01(1.15e+00)	8.42e-05(2.10e-02)	1.73e-02(3.61e-01)	1.39e-04(2.30e-02)	2.72e-04(2.50e-01)
Chr09	40442407	2.78e-04(2.44e-01)	1.69e-02(1.02e+00)	2.36e-03(6.78e-01)	3.83e-05(8.25e-02)	1.18e-02(1.11e+00)	1.74e-02(4.64e-01)	9.63e-04(1.69e-01)	1.17e-02(5.87e-01)	2.78e-04(2.44e-01)
Chr12	37548665	2.79e-04(2.70e-01)	2.79e-04(2.70e-01)	4.43e-03(8.16e-01)	1.34e-02(8.71e-01)	4.16e-02(1.27e+00)	1.14e-02(4.17e-01)	1.02e-02(4.55e-01)	1.94e-01(1.09e+00)	1.14e-02(9.87e-01)
Chr09	47373797	2.79e-04(8.17e-01)	5.17e-03(7.52e-01)	6.21e-03(6.88e-01)	3.22e-03(4.90e-01)	2.79e-04(8.17e-01)	2.52e-02(5.54e-01)	5.01e-03(3.38e-01)	1.96e-01(1.09e+00)	5.35e-03(7.73e-01)
Chr07	39816534	3.02e-04(2.89e-01)	3.02e-04(2.89e-01)	1.76e-02(8.45e-01)	2.60e-02(1.09e+00)	3.02e-02(1.24e+00)	2.89e-02(5.96e-01)	1.51e-02(5.86e-01)	3.68e-02(7.59e-01)	1.52e-01(1.05e+00)
Chr12	35252995	3.02e-04(4.30e-01)	1.11e-02(9.24e-01)	3.02e-04(4.30e-01)	6.89e-04(4.89e-01)	3.88e-02(1.26e+00)	1.75e-02(4.66e-01)	9.96e-03(4.49e-01)	4.84e-02(6.29e-01)	5.44e-02(1.05e+00)
Chr08	15983603	3.07e-04(2.89e-01)	3.07e-04(2.89e-01)	9.46e-04(4.71e-01)	1.43e-01(1.16e+00)	2.98e-02(1.23e+00)	1.07e-01(9.26e-01)	1.18e-01(9.64e-01)	2.65e-01(1.11e+00)	1.70e-02(9.71e-01)
Chr06	46798780	3.07e-04(3.02e-01)	3.37e-01(1.13e+00)	4.17e-02(1.02e+00)	3.07e-04(3.02e-01)	4.96e-01(1.00e+00)	4.43e-03(2.18e-01)	5.98e-03(3.69e-01)	7.20e-03(4.25e-01)	2.55e-01(1.04e+00)
Chr11	7484586	3.12e-04(2.88e-01)	3.12e-04(2.88e-01)	1.79e-02(8.48e-01)	5.41e-02(1.12e+00)	4.62e-02(1.22e+00)	2.55e-01(1.11e+00)	1.17e-01(9.58e-01)	9.61e-01(1.01e+00)	3.63e-01(1.05e+00)
Chr19	49327515	3.15e-04(9.05e-01)	6.31e-03(8.23e-01)	5.58e-04(4.10e-01)	3.98e-03(5.38e-01)	3.15e-04(9.05e-01)	1.89e-02(4.92e-01)	6.30e-04(1.22e-01)	6.88e-02(7.77e-01)	7.68e-03(9.00e-01)
Chr07	44034226	3.15e-04(2.90e-01)	3.15e-04(2.90e-01)	3.52e-02(1.03e+00)	1.66e-02(9.47e-01)	7.21e-02(1.24e+00)	5.68e-04(5.83e-02)	1.73e-02(3.60e-01)	5.40e-03(3.42e-01)	3.85e-03(6.80e-01)
Chr14	48504850	3.20e-04(9.02e-01)	3.31e-02(1.05e+00)	5.64e-02(9.13e-01)	1.09e-01(1.14e+00)	3.20e-04(9.02e-01)	3.18e-01(1.12e+00)	3.35e-02(5.20e-01)	8.10e-01(9.98e-01)	2.99e-01(1.02e+00)
Chr09	46851653	3.21e-04(4.49e-01)	3.93e-04(3.31e-01)	3.21e-04(4.49e-01)	2.43e-01(1.15e+00)	6.30e-03(1.47e+00)	2.18e-02(5.01e-01)	1.51e-02(5.86e-01)	1.73e-01(1.05e+00)	4.65e-02(1.02e+00)
Chr15	7353745	3.26e-04(3.13e-01)	1.46e-01(1.20e+00)	1.22e-01(9.99e-01)	3.26e-04(3.13e-01)	5.41e-01(9.76e-01)	2.83e-01(1.12e+00)	6.64e-02(7.86e-01)	6.41e-02(7.49e-01)	1.83e-02(8.90e-01)
Chr13	32301799	3.29e-04(2.90e-01)	3.29e-04(2.90e-01)	2.90e-03(7.45e-01)	2.06e-01(1.16e+00)	1.04e-01(1.22e+00)	8.05e-04(7.83e-02)	5.68e-03(3.58e-01)	5.03e-02(6.46e-01)	1.53e-02(9.68e-01)
Chr02	9380121	3.29e-04(2.82e-01)	2.42e-02(9.86e-01)	2.47e-02(9.27e-01)	1.78e-02(9.52e-01)	2.73e-01(1.19e+00)	2.92e-02(5.99e-01)	8.10e-03(3.97e-01)	5.35e-01(1.01e+00)	3.29e-04(2.82e-01)
Chr17	2611188	3.31e-04(3.14e-01)	4.23e-02(1.11e+00)	3.43e-03(7.49e-01)	3.31e-04(3.14e-01)	3.82e-02(1.27e+00)	5.67e-05(2.47e-02)	8.92e-04(1.61e-01)	1.70e-02(7.26e-01)	1.22e-02(1.01e+00)
Chr20	511769	3.37e-04(9.34e-01)	1.39e-02(9.92e-01)	3.37e-02(1.02e+00)	2.86e-01(1.12e+00)	3.37e-04(9.34e-01)	1.85e-01(1.06e+00)	1.88e-01(1.02e+00)	7.11e-01(1.00e+00)	6.51e-02(1.11e+00)
Chr16	32860216	3.39e-04(9.23e-01)	6.53e-03(8.29e-01)	9.19e-03(7.83e-01)	4.64e-02(1.11e+00)	3.39e-04(9.23e-01)	1.01e-01(8.97e-01)	3.60e-02(5.47e-01)	1.53e-01(1.04e+00)	2.39e-02(9.93e-01)
Chr18	53176450	3.47e-04(3.04e-01)	3.47e-04(3.04e-01)	2.39e-02(9.13e-01)	2.64e-01(1.14e+00)	2.96e-01(1.18e+00)	1.55e-01(9.89e-01)	8.68e-02(8.74e-01)	1.37e-01(1.01e+00)	2.51e-02(1.01e+00)
Chr11	6021962	3.55e-04(4.33e-01)	2.62e-03(7.60e-01)	3.55e-04(4.33e-01)	2.36e-01(1.15e+00)	2.55e-03(1.47e+00)	2.48e-01(1.10e+00)	1.48e-01(1.01e+00)	9.25e-01(9.99e-01)	3.14e-01(1.03e+00)
Chr12	36158449	3.75e-04(4.28e-01)	2.50e-02(9.76e-01)	3.75e-04(4.28e-01)	1.70e-03(3.19e-01)	7.01e-02(1.24e+00)	4.00e-05(1.98e-02)	1.71e-04(4.31e-02)	1.26e-03(1.09e-01)	2.88e-03(6.10e-01)
Chr12	36304249	3.75e-04(3.96e-01)	2.50e-02(9.74e-01)	3.75e-04(3.96e-01)	1.70e-03(3.15e-01)	7.01e-02(1.24e+00)	4.00e-05(1.91e-02)	1.71e-04(4.23e-02)	1.26e-03(1.09e-01)	2.88e-03(6.01e-01)
Chr12	38541427	3.75e-04(3.90e-01)	2.50e-02(9.73e-01)	3.75e-04(3.90e-01)	1.70e-03(3.14e-01)	7.01e-02(1.24e+00)	4.00e-05(1.90e-02)	1.71e-04(4.22e-02)	1.26e-03(1.09e-01)	2.88e-03(6.00e-01)
Chr05	41330870	3.75e-04(4.31e-01)	2.50e-02(9.77e-01)	3.75e-04(4.31e-01)	1.70e-03(3.19e-01)	7.01e-02(1.24e+00)	4.00e-05(1.98e-02)	1.71e-04(4.31e-02)	1.26e-03(1.09e-01)	2.88e-03(6.11e-01)
Chr16	2301082	3.75e-04(3.88e-01)	2.50e-02(9.73e-01)	3.75e-04(3.88e-01)	1.70e-03(3.13e-01)	7.01e-02(1.24e+00)	4.00e-05(1.89e-02)	1.71e-04(4.21e-02)	1.26e-03(1.09e-01)	2.88e-03(5.99e-01)
Chr07	4196934	3.78e-04(3.21e-01)	3.78e-04(3.21e-01)	1.52e-03(5.98e-01)	8.23e-02(1.18e+00)	6.84e-02(1.24e+00)	3.16e-02(6.33e-01)	2.54e-02(4.30e-01)	1.30e-01(9.91e-01)	2.47e-02(1.01e+00)
Chr15	6663530	3.83e-04(1.01e+00)	3.90e-01(1.17e+00)	4.28e-02(1.03e+00)	7.70e-02(1.17e+00)	3.83e-04(1.01e+00)	1.43e-01(1.04e+00)	1.20e-01(9.70e-01)	2.59e-01(1.14e+00)	1.80e-02(8.85e-01)
Chr05	41437324	3.83e-04(3.76e-01)	3.10e-02(1.03e+00)	3.83e-04(3.76e-01)	6.49e-03(6.56e-01)	1.52e-01(1.13e+00)	2.67e-03(1.47e-01)	1.03e-02(4.56e-01)	6.32e-03(3.82e-01)	2.89e-02(1.02e+00)
Chr17	12921969	3.87e-04(3.71e-01)	4.50e-02(1.14e+00)	3.87e-04(3.71e-01)	2.16e-01(1.16e+00)	3.74e-02(1.26e+00)	1.67e-01(1.02e+00)	1.03e-01(9.04e-01)	5.40e-01(1.01e+00)	2.86e-01(1.02e+00)
Chr17	13027870	3.87e-04(3.67e-01)	4.50e-02(1.14e+00)	3.87e-04(3.67e-01)	2.16e-01(1.16e+00)	3.74e-02(1.26e+00)	1.67e-01(1.02e+00)	1.03e-01(9.04e-01)	5.40e-01(1.01e+00)	2.86e-01(1.02e+00)
Chr01	40499817	3.98e-04(3.75e-01)	2.62e-02(9.90e-01)	3.98e-04(3.75e-01)	1.85e-03(3.30e-01)	7.79e-02(1.25e+00)	4.30e-05(1.94e-02)	1.82e-04(4.47e-02)	1.30e-03(1.10e-01)	3.08e-03(6.05e-01)
Chr06	39917143	4.09e-04(3.71e-01)	2.22e-02(1.00e+00)	1.20e-02(8.59e-01)	4.09e-04(3.71e-01)	1.44e-02(1.16e+00)	4.23e-03(2.12e-01)	1.29e-02(5.36e-01)	2.23e-02(8.35e-01)	7.63e-03(8.98e-01)
Chr10	47053768	4.09e-04(3.38e-01)	4.09e-04(3.38e-01)	3.75e-03(7.83e-01)	1.95e-01(1.21e+00)	3.80e-02(1.27e+00)	1.04e-02(3.88e-01)	5.11e-02(6.76e-01)	2.43e-01(1.15e+00)	9.32e-02(1.16e+00)
Chr01	37358238	4.12e-04(3.38e-01)	4.12e-04(3.38e-01)	1.17e-02(8.49e-01)	2.71e-02(1.09e+00)	4.10e-02(1.27e+00)	3.28e-02(6.51e-01)	7.69e-03(3.84e-01)	2.93e-02(8.62e-01)	9.08e-02(1.15e+00)
Chr20	758004	4.16e-04(1.02e+00)	1.62e-01(1.20e+00)	2.37e-02(9.07e-01)	3.10e-01(1.12e+00)	4.16e-04(1.02e+00)	2.86e-01(1.12e+00)	1.42e-01(9.96e-01)	8.44e-01(9.93e-01)	3.00e-02(1.03e+00)
Chr15	13364591	4.16e-04(3.76e-01)	5.92e-02(1.10e+00)	4.16e-04(3.76e-01)	3.14e-01(1.12e+00)	2.41e-03(1.47e+00)	2.51e-02(5.51e-01)	1.48e-03(2.14e-01)	2.58e-02(8.15e-01)	5.63e-02(1.06e+00)
Chr16	2702230	4.33e-04(3.77e-01)	1.55e-02(1.01e+00)	4.33e-04(3.77e-01)	1.34e-01(1.17e+00)	2.28e-01(1.19e+00)	1.69e-03(1.01e-01)	8.34e-03(4.07e-01)	5.69e-02(7.01e-01)	4.99e-02(1.02e+00)
Chr06	1040108	4.42e-04(1.01e+00)	1.24e-01(1.18e+00)	1.88e-01(1.10e+00)	1.09e-01(1.14e+00)	4.42e-04(1.01e+00)	1.01e-01(8.96e-01)	2.36e-01(1.09e+00)	1.09e-01(9.35e-01)	1.29e-01(1.12e+00)
Chr20	41884242	4.55e-04(1.01e+00)	4.94e-01(1.15e+00)	1.88e-01(1.09e+00)	1.26e-01(1.15e+00)	4.55e-04(1.01e+00)	9.40e-01(1.00e+00)	6.06e-01(9.58e-01)	8.21e-01(9.98e-01)	2.29e-01(1.02e+00)
Chr07	5726747	4.62e-04(3.74e-01)	4.62e-04(3.74e-01)	3.40e-03(7.49e-01)	3.80e-02(1.11e+00)	2.75e-02(1.28e+00)	5.89e-02(8.88e-01)	1.56e-01(1.02e+00)	3.21e-01(9.57e-01)	1.66e-02(9.75e-01)
Chr08	19866643	4.72e-04(1.03e+00)	2.27e-01(1.12e+00)	9.44e-02(1.02e+00)	4.14e-01(1.14e+00)	4.72e-04(1.03e+00)	4.45e-01(1.10e+00)	2.94e-01(1.02e+00)	9.52e-01(1.00e+00)	1.07e-01(1.19e+00)
Chr20	29407545	4.72e-04(3.74e-01)	9.24e-03(8.66e-01)	2.00e-03(6.61e-01)	6.96e-03(6.79e-01)	1.02e-01(1.22e+00)	1.04e-03(8.03e-02)	1.55e-02(3.37e-01)	1.68e-02(7.19e-01)	4.72e-04(3.74e-01)
Chr10	45187713	4.73e-04(3.84e-01)	2.18e-02(1.00e+00)	4.73e-04(3.84e-01)	2.17e-02(1.01e+00)	2.92e-02(1.22e+00)	9.35e-03(3.59e-01)	2.33e-03(2.08e-01)	4.81e-02(6.25e-01)	5.10e-02(1.03e+00)
Chr19	39688755	4.76e-04(3.85e-01)	7.36e-02(1.11e+00)	2.28e-03(6.81e-01)	4.76e-04(3.85e-01)	3.46e-02(1.26e+00)	4.51e-04(4.72e-02)	4.36e-03(3.21e-01)	5.84e-02(7.13e-01)	1.20e-02(1.01e+00)
Chr10	46652446	4.89e-04(3.70e-01)	9.40e-02(1.19e+00)	8.71e-03(7.77e-01)	4.89e-04(3.70e-01)	8.42e-02(1.22e+00)	8.68e-05(2.11e-02)	1.31e-03(2.05e-01)	1.49e-02(6.69e-01)	3.24e-02(9.46e-01)
Chr05	1111919	4.89e-04(3.83e-01)	9.40e-02(1.19e+00)	8.71e-03(7.86e-01)	4.89e-04(3.83e-01)	8.42e-02(1.22e+00)	8.68e-05(2.13e-02)	1.31e-03(2.06e-01)	1.49e-02(6.70e-01)	3.24e-02(9.47e-01)
Chr05	34684137	4.89e-04(3.81e-01)	9.40e-02(1.19e+00)	8.71e-03(7.86e-01)	4.89e-04(3.81e-01)	8.42e-02(1.22e+00)	8.68e-05(2.13e-02)	1.31e-03(2.06e-01)	1.49e-02(6.70e-01)	3.24e-02(9.47e-01)
Chr05	36901009	4.89e-04(3.79e-01)	9.40e-02(1.19e+00)	8.71e-03(7.85e-01)	4.89e-04(3.79e-01)	8.42e-02(1.22e+00)	8.68e-05(2.12e-02)	1.31e-03(2.06e-01)	1.49e-02(6.70e-01)	3.24e-02(9.47e-01)
Chr14	45222119	4.89e-04(3.68e-01)	9.40e-02(1.19e+00)	8.71e-03(7.77e-01)	4.89e-04(3.68e-01)	8.42e-02(1.22e+00)	8.68e-05(2.10e-02)	1.31e-03(2.05e-01)	1.49e-02(6.69e-01)	3.24e-02(9.46e-01)
Chr04	50916626	4.89e-04(3.85e-01)	9.40e-02(1.19e+00)	8.71e-03(7.87e-01)	4.89e-04(3.85e-01)	8.42e-02(1.22e+00)	8.68e-05(2.13e-02)	1.31e-03(2.07e-01)	1.49e-02(6.71e-01)	3.24e-02(9.47e-01)
Chr06	6341290	4.89e-04(3.78e-01)	9.40e-02(1.19e+00)	8.71e-03(7.85e-01)	4.89e-04(3.78e-01)	8.42e-02(1.22e+00)	8.68e-05(2.12e-02)	1.31e-03(2.06e-01)	1.49e-02(6.70e-01)	3.24e-02(9.47e-01)
Chr06	46696108	4.89e-04(3.76e-01)	9.40e-02(1.19e+00)	8.71e-03(7.85e-01)	4.89e-04(3.76e-01)	8.42e-02(1.22e+00)	8.68e-05(2.12e-02)	1.31e-03(2.06e-01)	1.49e-02(6.70e-01)	3.24e-02(9.47e-01)
Chr13	38650117	4.93e-04(3.75e-01)	1.60e-02(1.01e+00)	1.43e-01(1.04e+00)	6.59e-02(1.14e+00)	2.57e-01(1.18e+00)	9.22e-03(3.56e-01)	7.66e-02(8.17e-01)	2.44e-02(8.79e-01)	4.93e-04(3.75e-01)
Chr06	7979076	5.02e-04(1.04e+00)	8.76e-01(1.03e+00)	1.96e-01(1.11e+00)	1.70e-01(1.19e+00)	5.02e-04(1.04e+00)	1.63e-01(1.01e+00)	5.59e-01(9.54e-01)	5.71e-01(1.02e+00)	1.62e-01(1.06e+00)
Chr06	47448282	5.08e-04(3.81e-01)	1.20e-01(1.19e+00)	9.24e-03(7.86e-01)	5.08e-04(3.81e-01)	2.10e-02(1.26e+00)	2.20e-02(5.05e-01)	3.93e-03(2.97e-01)	4.05e-02(7.93e-01)	7.59e-02(1.13e+00)
Chr17	343504	5.08e-04(3.85e-01)	3.06e-02(1.03e+00)	5.08e-04(3.85e-01)	2.70e-03(4.39e-01)	9.83e-02(1.21e+00)	5.46e-05(2.40e-02)	1.98e-04(4.78e-02)	1.15e-03(1.46e-01)	3.74e-03(6.72e-01)
Chr03	7186252	5.19e-04(3.87e-01)	4.40e-01(1.17e+00)	1.67e-01(1.07e+00)	5.19e-04(3.87e-01)	1.19e-01(1.22e+00)	1.00e-02(3.76e-01)	1.84e-02(3.75e-01)	1.32e-02(6.24e-01)	2.76e-01(1.01e+00)
Chr20	45153368	5.33e-04(4.12e-01)	5.33e-04(4.12e-01)	2.24e-03(6.76e-01)	2.07e-01(1.16e+00)	1.09e-01(1.23e+00)	9.43e-02(8.67e-01)	1.10e-01(9.33e-01)	8.27e-01(9.90e-01)	4.68e-02(1.02e+00)
Chr01	12796189	5.45e-04(1.91e-01)	3.99e-02(1.10e+00)	5.87e-02(9.27e-01)	5.11e-03(6.10e-01)	1.98e-01(1.17e+00)	5.03e-03(2.37e-01)	5.31e-02(6.90e-01)	1.89e-02(7.71e-01)	5.45e-04(1.91e-01)
Chr07	17086790	5.51e-04(4.09e-01)	5.51e-04(4.09e-01)	9.33e-02(1.02e+00)	2.13e-01(1.16e+00)	1.59e-01(1.14e+00)	5.59e-01(9.75e-01)	9.01e-01(9.90e-01)	6.20e-01(9.94e-01)	9.03e-01(1.00e+00)
Chr12	35644049	5.51e-04(4.07e-01)	5.51e-04(4.07e-01)	1.12e-03(5.23e-01)	3.94e-02(1.12e+00)	1.75e-01(1.16e+00)	5.50e-03(2.41e-01)	1.22e-02(5.13e-01)	1.80e-01(1.06e+00)	3.46e-02(9.67e-01)
Chr11	1212659	5.55e-04(4.10e-01)	1.84e-02(1.04e+00)	5.55e-04(4.10e-01)	9.66e-01(1.01e+00)	6.01e-02(1.21e+00)	1.18e-01(9.71e-01)	1.27e-01(9.95e-01)	3.55e-01(9.54e-01)	3.86e-01(1.05e+00)
Chr03	7600003	5.69e-04(1.98e-01)	1.62e-02(1.01e+00)	2.81e-01(1.11e+00)	4.68e-02(1.11e+00)	1.69e-01(1.15e+00)	1.51e-02(5.12e-01)	6.70e-02(7.91e-01)	3.31e-02(7.40e-01)	5.69e-04(1.98e-01)
Chr19	34983171	5.70e-04(1.13e+00)	1.46e-01(1.20e+00)	7.76e-03(7.49e-01)	1.01e-01(1.18e+00)	5.70e-04(1.13e+00)	2.35e-01(1.09e+00)	1.21e-01(9.73e-01)	3.26e-01(9.61e-01)	1.67e-01(1.06e+00)
Chr04	9063059	5.83e-04(1.15e+00)	1.21e-02(9.56e-01)	1.09e-02(8.37e-01)	5.59e-02(1.12e+00)	5.83e-04(1.15e+00)	1.21e-03(9.09e-02)	1.36e-03(2.09e-01)	1.70e-03(1.33e-01)	5.57e-02(1.06e+00)
Chr17	32912173	5.86e-04(4.23e-01)	1.72e-02(1.02e+00)	5.86e-04(4.23e-01)	1.30e-01(1.15e+00)	3.40e-01(1.14e+00)	1.22e-03(9.16e-02)	4.85e-03(3.32e-01)	2.21e-01(1.12e+00)	2.61e-02(1.02e+00)
Chr19	34577588	5.90e-04(4.10e-01)	1.88e-02(9.42e-01)	5.90e-04(4.10e-01)	1.06e-01(1.16e+00)	5.63e-03(1.46e+00)	1.02e-02(3.82e-01)	1.66e-03(2.31e-01)	3.18e-03(2.23e-01)	1.99e-02(9.22e-01)
Chr14	44447245	5.93e-04(1.15e+00)	3.86e-03(7.16e-01)	3.66e-02(1.04e+00)	2.04e-01(1.15e+00)	5.93e-04(1.15e+00)	1.38e-01(1.02e+00)	1.63e-01(1.02e+00)	2.81e-01(1.10e+00)	1.49e-01(1.04e+00)
Chr13	15138845	5.97e-04(4.37e-01)	7.43e-02(1.11e+00)	6.05e-03(8.47e-01)	5.97e-04(4.37e-01)	5.65e-02(1.21e+00)	1.75e-03(1.04e-01)	1.35e-02(5.54e-01)	1.83e-01(1.07e+00)	2.16e-02(9.59e-01)
Chr16	33359893	6.36e-04(4.61e-01)	1.40e-01(1.20e+00)	1.61e-01(1.06e+00)	6.36e-04(4.61e-01)	1.64e-02(1.21e+00)	6.07e-02(9.01e-01)	8.89e-02(8.87e-01)	4.33e-02(5.90e-01)	1.77e-03(4.65e-01)
Chr09	38751979	6.53e-04(2.22e-01)	1.19e-01(1.18e+00)	4.89e-03(8.42e-01)	9.69e-02(1.17e+00)	4.10e-01(1.10e+00)	7.11e-04(7.05e-02)	3.58e-04(7.73e-02)	2.11e-04(3.37e-02)	6.53e-04(2.22e-01)
Chr06	48476672	6.57e-04(4.70e-01)	2.83e-01(1.14e+00)	1.02e-01(1.04e+00)	6.57e-04(4.70e-01)	9.45e-02(1.23e+00)	2.53e-01(1.11e+00)	3.79e-02(5.54e-01)	1.17e-01(9.60e-01)	1.02e-02(9.77e-01)
Chr07	18363146	6.58e-04(4.50e-01)	3.24e-01(1.11e+00)	6.58e-04(4.50e-01)	7.52e-03(7.09e-01)	3.65e-01(1.11e+00)	4.42e-02(7.75e-01)	8.06e-04(1.49e-01)	7.89e-03(4.50e-01)	3.97e-02(1.01e+00)
Chr19	443453	6.69e-04(4.74e-01)	6.69e-04(4.74e-01)	1.56e-03(6.09e-01)	8.36e-02(1.18e+00)	3.61e-02(1.26e+00)	6.28e-04(6.35e-02)	9.33e-04(1.66e-01)	1.22e-01(9.79e-01)	4.31e-02(9.98e-01)
Chr19	47084971	6.73e-04(4.48e-01)	1.28e-02(9.67e-01)	6.73e-04(4.48e-01)	3.49e-02(1.09e+00)	1.19e-03(1.56e+00)	2.46e-02(5.42e-01)	6.60e-03(3.92e-01)	2.03e-01(1.11e+00)	9.52e-03(9.54e-01)
Chr16	29346335	6.80e-04(4.51e-01)	1.23e-02(9.62e-01)	6.80e-04(4.51e-01)	5.48e-02(1.12e+00)	8.55e-02(1.22e+00)	1.57e-02(5.22e-01)	2.05e-02(4.04e-01)	1.74e-02(7.36e-01)	2.33e-03(5.54e-01)
Chr10	51161965	6.93e-04(4.89e-01)	6.93e-04(4.89e-01)	4.13e-03(8.02e-01)	1.49e-01(1.17e+00)	8.00e-02(1.25e+00)	4.43e-02(7.77e-01)	7.30e-02(8.00e-01)	2.80e-01(1.10e+00)	3.03e-02(1.02e+00)
Chr10	51262457	6.93e-04(4.87e-01)	6.93e-04(4.87e-01)	4.13e-03(8.01e-01)	1.49e-01(1.17e+00)	8.00e-02(1.25e+00)	4.43e-02(7.77e-01)	7.30e-02(8.00e-01)	2.80e-01(1.10e+00)	3.03e-02(1.02e+00)
Chr02	5673223	7.04e-04(4.94e-01)	6.85e-02(1.09e+00)	3.07e-02(1.01e+00)	7.04e-04(4.94e-01)	5.73e-02(1.20e+00)	9.64e-02(8.74e-01)	1.12e-02(4.89e-01)	1.00e-02(5.21e-01)	7.69e-03(9.01e-01)
Chr02	1170166	7.10e-04(2.40e-01)	1.23e-02(9.61e-01)	8.70e-02(1.00e+00)	6.88e-02(1.15e+00)	6.48e-02(1.23e+00)	1.34e-02(4.70e-01)	3.86e-02(5.61e-01)	9.06e-03(4.95e-01)	7.10e-04(2.40e-01)
Chr10	4797852	7.11e-04(4.97e-01)	3.11e-02(1.03e+00)	6.24e-02(9.45e-01)	7.11e-04(4.97e-01)	4.09e-01(1.10e+00)	2.67e-02(5.76e-01)	1.43e-02(5.72e-01)	7.94e-02(8.48e-01)	1.87e-02(8.96e-01)
Chr11	2125388	7.13e-04(4.96e-01)	2.66e-01(1.14e+00)	1.35e-02(7.86e-01)	7.13e-04(4.96e-01)	5.42e-03(1.43e+00)	7.24e-02(7.68e-01)	9.17e-02(8.99e-01)	5.50e-02(6.85e-01)	1.02e-02(9.78e-01)
Chr03	35672089	7.13e-04(4.83e-01)	7.13e-04(4.83e-01)	2.45e-02(9.23e-01)	1.59e-01(1.19e+00)	1.36e-01(1.18e+00)	1.30e-01(1.01e+00)	1.55e-01(1.02e+00)	4.49e-01(9.80e-01)	1.56e-01(1.06e+00)
Chr20	24647647	7.20e-04(4.94e-01)	4.44e-01(1.17e+00)	5.10e-01(1.00e+00)	7.20e-04(4.94e-01)	7.73e-01(9.70e-01)	1.96e-01(1.03e+00)	1.87e-01(1.01e+00)	2.58e-01(1.14e+00)	6.86e-02(1.10e+00)
Chr10	44287403	7.24e-04(2.44e-01)	1.30e-03(6.38e-01)	1.84e-02(8.58e-01)	4.88e-02(1.12e+00)	1.52e-02(1.18e+00)	7.28e-02(7.70e-01)	1.01e-01(8.98e-01)	2.95e-01(1.11e+00)	7.24e-04(2.44e-01)
Chr19	47354040	7.29e-04(4.88e-01)	7.29e-04(4.88e-01)	8.75e-03(7.79e-01)	3.06e-02(1.13e+00)	3.22e-02(1.25e+00)	4.81e-05(2.14e-02)	1.53e-04(3.92e-02)	1.58e-03(1.27e-01)	8.65e-04(2.82e-01)
Chr16	7961485	7.46e-04(2.51e-01)	2.85e-01(1.14e+00)	2.68e-01(1.10e+00)	1.11e-02(7.98e-01)	1.68e-01(1.15e+00)	3.53e-01(1.12e+00)	1.38e-01(1.03e+00)	4.02e-02(7.91e-01)	7.46e-04(2.51e-01)
Chr08	37163887	7.46e-04(2.50e-01)	5.56e-02(1.10e+00)	4.73e-03(8.42e-01)	2.17e-02(1.02e+00)	2.98e-01(1.18e+00)	4.25e-02(7.65e-01)	5.10e-02(6.75e-01)	1.82e-02(7.55e-01)	7.46e-04(2.50e-01)
Chr16	30861295	7.53e-04(5.14e-01)	5.85e-01(1.12e+00)	8.85e-02(1.00e+00)	7.53e-04(5.14e-01)	1.83e-02(1.23e+00)	2.17e-01(1.05e+00)	1.68e-02(3.53e-01)	7.46e-02(8.15e-01)	2.27e-01(1.02e+00)
Chr08	44801874	7.54e-04(1.30e+00)	1.04e-02(9.11e-01)	8.33e-03(7.78e-01)	2.72e-02(1.09e+00)	7.54e-04(1.30e+00)	1.76e-02(4.69e-01)	1.90e-02(3.84e-01)	1.59e-01(1.05e+00)	8.16e-03(9.06e-01)
Chr05	41550014	7.55e-04(4.26e-01)	3.73e-02(1.08e+00)	7.55e-04(4.26e-01)	1.04e-02(8.01e-01)	2.04e-01(1.18e+00)	4.73e-03(2.26e-01)	1.61e-02(3.42e-01)	1.23e-02(5.99e-01)	4.07e-02(1.02e+00)
Chr18	55369281	7.63e-04(5.19e-01)	1.94e-01(1.13e+00)	1.38e-02(7.91e-01)	7.63e-04(5.19e-01)	9.01e-04(1.41e+00)	1.94e-02(5.00e-01)	7.74e-03(3.85e-01)	1.81e-02(7.51e-01)	2.38e-03(5.56e-01)
Chr02	45790034	7.65e-04(5.19e-01)	8.26e-02(1.14e+00)	1.68e-02(8.45e-01)	7.65e-04(5.19e-01)	3.28e-03(1.43e+00)	6.67e-02(9.44e-01)	4.20e-02(5.97e-01)	1.75e-02(7.37e-01)	8.52e-03(9.20e-01)
Chr18	3976794	7.71e-04(5.20e-01)	7.72e-02(1.13e+00)	2.33e-03(6.80e-01)	7.71e-04(5.20e-01)	5.54e-02(1.21e+00)	1.92e-03(1.11e-01)	3.92e-04(8.42e-02)	8.79e-02(8.81e-01)	1.93e-01(1.07e+00)
Chr08	15563436	7.73e-04(5.19e-01)	2.94e-05(2.53e-01)	2.90e-03(7.46e-01)	7.73e-04(5.19e-01)	3.68e-03(1.47e+00)	4.09e-02(7.47e-01)	1.96e-02(3.91e-01)	1.14e-01(9.51e-01)	1.81e-05(5.63e-02)
Chr01	4694892	7.81e-04(1.33e+00)	2.95e-03(8.06e-01)	1.11e-02(8.43e-01)	1.55e-01(1.18e+00)	7.81e-04(1.33e+00)	2.17e-01(1.05e+00)	5.46e-02(7.00e-01)	3.12e-01(1.11e+00)	4.32e-02(9.99e-01)
Chr20	39795103	7.94e-04(2.63e-01)	2.09e-03(7.20e-01)	3.21e-02(1.02e+00)	1.96e-02(9.82e-01)	3.23e-01(1.14e+00)	4.88e-04(5.08e-02)	1.48e-03(2.14e-01)	5.06e-04(7.45e-02)	7.94e-04(2.63e-01)
Chr13	43599193	7.98e-04(4.39e-01)	1.95e-02(9.58e-01)	7.98e-04(4.39e-01)	1.23e-01(1.17e+00)	2.88e-01(1.19e+00)	4.07e-03(2.06e-01)	1.65e-02(3.48e-01)	1.76e-01(1.05e+00)	8.48e-02(1.15e+00)
Chr10	44869387	7.98e-04(4.41e-01)	1.95e-02(9.58e-01)	7.98e-04(4.41e-01)	1.23e-01(1.17e+00)	2.88e-01(1.19e+00)	4.07e-03(2.06e-01)	1.65e-02(3.48e-01)	1.76e-01(1.05e+00)	8.48e-02(1.15e+00)
Chr13	34289533	8.07e-04(4.42e-01)	4.04e-02(1.10e+00)	8.07e-04(4.42e-01)	4.82e-01(1.07e+00)	2.22e-02(1.27e+00)	4.38e-01(1.14e+00)	2.35e-01(1.09e+00)	3.35e-01(9.65e-01)	4.18e-02(1.04e+00)
Chr16	31661187	8.20e-04(4.48e-01)	1.45e-01(1.20e+00)	8.20e-04(4.48e-01)	1.07e-02(8.01e-01)	9.64e-03(1.06e+00)	7.17e-02(7.64e-01)	2.66e-02(4.45e-01)	5.33e-01(1.01e+00)	3.09e-02(1.01e+00)
Chr18	53010400	8.31e-04(2.74e-01)	1.18e-01(1.18e+00)	2.44e-01(1.13e+00)	9.00e-02(1.19e+00)	1.05e-01(1.22e+00)	6.46e-04(6.52e-02)	1.05e-02(4.65e-01)	1.23e-03(1.52e-01)	8.31e-04(2.74e-01)
Chr14	48607669	8.34e-04(5.37e-01)	8.34e-04(5.37e-01)	7.58e-02(9.72e-01)	4.82e-01(1.07e+00)	1.03e-02(1.08e+00)	2.12e-01(1.04e+00)	8.93e-02(8.89e-01)	9.76e-01(1.01e+00)	5.82e-02(1.07e+00)
Chr09	48267829	8.35e-04(5.35e-01)	8.35e-04(5.35e-01)	1.58e-01(1.05e+00)	6.95e-01(1.03e+00)	6.00e-01(9.82e-01)	1.17e-01(9.69e-01)	4.14e-01(1.08e+00)	7.62e-01(1.02e+00)	3.89e-01(1.05e+00)
Chr06	10877941	8.37e-04(1.37e+00)	6.52e-03(8.28e-01)	4.94e-03(8.29e-01)	6.46e-01(1.02e+00)	8.37e-04(1.37e+00)	1.90e-02(4.95e-01)	1.44e-01(9.99e-01)	4.97e-01(1.00e+00)	7.26e-02(1.11e+00)
Chr09	5798919	8.48e-04(5.46e-01)	7.24e-02(1.10e+00)	1.18e-02(8.53e-01)	8.48e-04(5.46e-01)	6.71e-02(1.24e+00)	3.02e-04(3.37e-02)	2.16e-03(2.65e-01)	3.89e-02(7.74e-01)	2.08e-02(9.42e-01)
Chr19	49382600	8.49e-04(2.78e-01)	1.11e-02(9.26e-01)	2.92e-03(7.42e-01)	2.91e-03(4.55e-01)	2.06e-03(1.59e+00)	6.45e-03(2.72e-01)	2.56e-03(2.24e-01)	3.22e-02(7.30e-01)	8.49e-04(2.78e-01)
Chr08	1057296	8.57e-04(4.60e-01)	1.88e-02(9.44e-01)	8.57e-04(4.60e-01)	6.65e-02(1.14e+00)	1.67e-02(1.22e+00)	4.69e-02(7.82e-01)	8.98e-03(4.24e-01)	7.68e-02(8.30e-01)	2.94e-03(6.09e-01)
Chr05	5251251	8.84e-04(5.49e-01)	8.84e-04(5.49e-01)	1.70e-01(1.06e+00)	7.68e-01(1.02e+00)	4.69e-01(1.09e+00)	3.97e-01(1.13e+00)	1.75e-01(9.92e-01)	8.53e-01(9.90e-01)	7.98e-01(9.81e-01)
Chr08	47372164	8.91e-04(1.42e+00)	3.58e-02(1.07e+00)	1.47e-02(8.06e-01)	6.76e-02(1.14e+00)	8.91e-04(1.42e+00)	2.63e-01(1.11e+00)	9.71e-02(8.93e-01)	6.31e-01(9.94e-01)	2.17e-01(1.01e+00)
Chr16	35738006	8.91e-04(2.87e-01)	4.89e-01(1.15e+00)	2.70e-02(9.53e-01)	3.63e-01(1.14e+00)	6.54e-01(9.60e-01)	3.57e-02(6.88e-01)	4.10e-02(5.86e-01)	4.36e-03(2.92e-01)	8.91e-04(2.87e-01)
Chr18	55654619	8.93e-04(1.41e+00)	9.53e-03(8.78e-01)	5.73e-03(8.42e-01)	3.04e-02(1.13e+00)	8.93e-04(1.41e+00)	2.80e-01(1.12e+00)	3.18e-02(5.01e-01)	6.59e-01(9.94e-01)	5.51e-02(1.06e+00)
Chr13	42757173	8.95e-04(5.51e-01)	8.95e-04(5.51e-01)	6.15e-03(7.22e-01)	3.30e-02(1.08e+00)	1.14e-02(1.10e+00)	2.32e-02(5.19e-01)	1.92e-02(3.85e-01)	2.90e-03(2.06e-01)	1.33e-02(9.25e-01)
Chr08	44525872	9.19e-04(1.40e+00)	1.06e-01(1.20e+00)	2.15e-01(1.14e+00)	4.67e-02(1.11e+00)	9.19e-04(1.40e+00)	2.74e-01(1.12e+00)	4.13e-02(5.90e-01)	1.67e-01(1.03e+00)	4.69e-02(1.03e+00)
Chr16	33803483	9.25e-04(5.58e-01)	9.25e-04(5.58e-01)	6.35e-03(6.90e-01)	6.80e-02(1.14e+00)	8.99e-02(1.23e+00)	8.73e-02(8.48e-01)	8.10e-02(8.45e-01)	5.48e-01(1.02e+00)	2.39e-01(1.03e+00)
Chr12	35644301	9.31e-04(4.69e-01)	9.92e-04(5.54e-01)	9.31e-04(4.69e-01)	2.26e-02(1.03e+00)	1.40e-01(1.18e+00)	4.51e-03(2.20e-01)	6.24e-03(3.79e-01)	1.04e-01(9.26e-01)	2.88e-02(1.03e+00)
Chr11	5970288	9.31e-04(5.60e-01)	9.31e-04(5.60e-01)	4.13e-03(7.95e-01)	5.42e-02(1.12e+00)	7.34e-02(1.24e+00)	7.85e-02(8.04e-01)	1.10e-01(9.32e-01)	7.18e-01(1.00e+00)	8.08e-02(1.14e+00)
Chr02	8775233	9.43e-04(5.65e-01)	9.43e-04(5.65e-01)	7.94e-02(9.93e-01)	2.11e-01(1.16e+00)	6.51e-01(9.61e-01)	5.31e-04(5.49e-02)	2.88e-03(2.39e-01)	4.41e-03(2.95e-01)	1.34e-02(9.24e-01)
Chr07	35909486	9.46e-04(1.42e+00)	1.05e-01(1.20e+00)	3.58e-01(1.11e+00)	2.17e-02(1.02e+00)	9.46e-04(1.42e+00)	2.76e-01(1.12e+00)	2.76e-01(1.07e+00)	2.06e-01(1.11e+00)	3.30e-02(9.55e-01)
Chr09	38438319	9.49e-04(5.58e-01)	9.49e-04(5.58e-01)	1.90e-02(8.67e-01)	8.41e-02(1.19e+00)	8.00e-02(1.25e+00)	9.95e-02(8.90e-01)	1.25e-01(9.89e-01)	5.54e-01(1.02e+00)	1.51e-01(1.05e+00)
Chr09	38571649	9.49e-04(5.47e-01)	9.49e-04(5.47e-01)	1.90e-02(8.65e-01)	8.41e-02(1.18e+00)	8.00e-02(1.25e+00)	9.95e-02(8.90e-01)	1.25e-01(9.89e-01)	5.54e-01(1.02e+00)	1.51e-01(1.05e+00)
Chr04	47531714	9.49e-04(5.60e-01)	9.49e-04(5.60e-01)	1.90e-02(8.70e-01)	8.41e-02(1.19e+00)	8.00e-02(1.25e+00)	9.95e-02(8.90e-01)	1.25e-01(9.89e-01)	5.54e-01(1.02e+00)	1.51e-01(1.05e+00)
Chr17	40813345	9.49e-04(5.39e-01)	9.49e-04(5.39e-01)	1.90e-02(8.63e-01)	8.41e-02(1.18e+00)	8.00e-02(1.25e+00)	9.95e-02(8.89e-01)	1.25e-01(9.89e-01)	5.54e-01(1.02e+00)	1.51e-01(1.05e+00)
Chr10	46223524	9.68e-04(5.94e-01)	2.06e-01(1.14e+00)	2.50e-02(9.31e-01)	9.68e-04(5.94e-01)	7.70e-02(1.25e+00)	9.61e-04(8.84e-02)	6.56e-03(3.91e-01)	1.32e-02(6.25e-01)	8.51e-02(1.15e+00)
Chr14	44715078	9.68e-04(5.92e-01)	2.06e-01(1.14e+00)	2.50e-02(9.29e-01)	9.68e-04(5.92e-01)	7.70e-02(1.24e+00)	9.61e-04(8.84e-02)	6.56e-03(3.90e-01)	1.32e-02(6.24e-01)	8.51e-02(1.15e+00)
Chr08	11361160	9.79e-04(1.46e+00)	1.75e-02(1.03e+00)	4.51e-03(8.20e-01)	8.35e-02(1.18e+00)	9.79e-04(1.46e+00)	8.90e-02(8.41e-01)	2.17e-01(1.06e+00)	4.43e-02(5.97e-01)	1.11e-01(1.20e+00)
Chr14	46557173	9.83e-04(5.51e-01)	9.83e-04(5.51e-01)	1.42e-02(7.96e-01)	4.29e-02(1.14e+00)	1.90e-01(1.17e+00)	6.09e-03(2.61e-01)	3.97e-03(2.99e-01)	1.77e-02(7.41e-01)	5.14e-03(7.51e-01)
Chr09	39357802	9.83e-04(5.98e-01)	1.24e-01(1.18e+00)	7.64e-03(7.48e-01)	9.83e-04(5.98e-01)	3.31e-02(1.26e+00)	7.19e-02(7.65e-01)	2.61e-02(4.38e-01)	3.63e-02(7.53e-01)	3.67e-01(1.06e+00)
Chr01	4370600	9.83e-04(1.45e+00)	1.16e-01(1.21e+00)	1.29e-02(8.82e-01)	2.47e-02(1.06e+00)	9.83e-04(1.45e+00)	4.27e-01(1.13e+00)	1.18e-01(9.64e-01)	2.46e-01(1.14e+00)	5.37e-03(7.74e-01)
Chr11	5343321	9.88e-04(5.96e-01)	1.23e-01(1.18e+00)	6.74e-03(7.10e-01)	9.88e-04(5.96e-01)	7.35e-02(1.24e+00)	1.45e-01(1.04e+00)	3.68e-02(5.56e-01)	7.40e-02(8.11e-01)	1.12e-01(1.20e+00)
Chr16	35503155	9.90e-04(3.16e-01)	1.37e-01(1.20e+00)	2.05e-01(1.12e+00)	4.57e-01(1.10e+00)	2.99e-02(1.23e+00)	1.73e-01(1.03e+00)	2.86e-01(1.01e+00)	7.94e-02(8.48e-01)	9.90e-04(3.16e-01)
Chr06	209550	9.93e-04(3.16e-01)	5.30e-02(1.08e+00)	1.51e-02(8.10e-01)	4.03e-03(5.39e-01)	2.74e-03(1.44e+00)	4.33e-02(7.70e-01)	1.77e-02(3.64e-01)	4.71e-02(6.18e-01)	9.93e-04(3.16e-01)
Chr19	47913032	9.93e-04(1.45e+00)	9.45e-02(1.19e+00)	1.51e-01(1.04e+00)	8.23e-01(9.97e-01)	9.93e-04(1.45e+00)	4.64e-01(9.92e-01)	1.54e-02(3.36e-01)	2.74e-01(1.11e+00)	5.65e-01(9.63e-01)
Chr06	905485	1.01e-03(6.05e-01)	1.89e-01(1.13e+00)	2.83e-01(1.11e+00)	1.01e-03(6.05e-01)	5.76e-01(9.85e-01)	2.31e-01(1.08e+00)	2.96e-01(1.02e+00)	1.56e-01(1.04e+00)	5.88e-01(9.63e-01)
Chr17	18727696	1.02e-03(4.97e-01)	7.18e-02(1.10e+00)	1.02e-03(4.97e-01)	2.46e-02(1.06e+00)	1.33e-01(1.17e+00)	2.78e-03(1.51e-01)	1.79e-03(2.33e-01)	1.35e-02(6.35e-01)	1.47e-02(9.54e-01)
Chr12	35324400	1.04e-03(5.69e-01)	1.04e-03(5.69e-01)	5.98e-03(8.45e-01)	2.09e-03(3.62e-01)	2.24e-01(1.19e+00)	2.97e-02(6.07e-01)	8.35e-03(4.06e-01)	2.22e-01(1.13e+00)	1.17e-02(9.97e-01)
Chr16	29418965	1.04e-03(5.69e-01)	1.04e-03(5.69e-01)	2.76e-02(9.62e-01)	2.32e-02(1.04e+00)	3.97e-02(1.27e+00)	3.52e-04(3.81e-02)	6.92e-02(8.07e-01)	5.59e-03(3.51e-01)	1.95e-02(9.15e-01)
Chr07	6406215	1.04e-03(1.48e+00)	3.11e-02(1.03e+00)	9.22e-02(1.02e+00)	5.74e-02(1.13e+00)	1.04e-03(1.48e+00)	1.20e-01(9.78e-01)	4.97e-02(6.63e-01)	3.01e-01(1.11e+00)	2.04e-02(9.35e-01)
Chr15	4165951	1.06e-03(3.31e-01)	1.37e-02(9.88e-01)	2.30e-02(8.93e-01)	5.82e-01(1.00e+00)	3.32e-02(1.26e+00)	4.25e-02(7.65e-01)	8.24e-02(8.52e-01)	6.14e-02(7.32e-01)	1.06e-03(3.31e-01)
Chr11	2112869	1.07e-03(1.49e+00)	2.89e-01(1.15e+00)	2.43e-02(9.20e-01)	7.64e-03(7.15e-01)	1.07e-03(1.49e+00)	1.35e-01(1.01e+00)	5.29e-02(6.89e-01)	1.09e-01(9.34e-01)	2.38e-02(9.90e-01)
Chr07	35385678	1.09e-03(3.37e-01)	9.65e-02(1.19e+00)	3.77e-02(1.06e+00)	1.45e-01(1.16e+00)	1.66e-01(1.15e+00)	1.30e-01(1.01e+00)	4.52e-02(6.26e-01)	2.07e-01(1.11e+00)	1.09e-03(3.37e-01)
Chr06	47431628	1.10e-03(5.27e-01)	2.22e-02(9.98e-01)	1.10e-03(5.27e-01)	4.76e-02(1.12e+00)	1.04e-01(1.22e+00)	3.35e-02(6.60e-01)	1.30e-03(2.06e-01)	1.47e-02(6.65e-01)	1.93e-02(9.10e-01)
Chr01	5243015	1.11e-03(6.17e-01)	7.09e-02(1.09e+00)	1.56e-02(8.22e-01)	1.11e-03(6.17e-01)	2.45e-02(1.28e+00)	4.30e-02(7.68e-01)	2.74e-02(4.55e-01)	6.36e-02(7.47e-01)	2.13e-03(5.33e-01)
Chr17	36554653	1.11e-03(5.94e-01)	1.11e-03(5.94e-01)	3.31e-03(7.52e-01)	6.29e-02(1.14e+00)	9.56e-02(1.23e+00)	7.03e-03(2.87e-01)	2.50e-02(4.26e-01)	1.95e-01(1.09e+00)	9.69e-03(9.53e-01)
Chr12	4246659	1.14e-03(3.49e-01)	1.67e-02(1.02e+00)	6.42e-02(9.55e-01)	3.10e-02(1.07e+00)	8.22e-02(1.23e+00)	9.75e-03(3.68e-01)	1.03e-02(4.57e-01)	3.20e-02(7.27e-01)	1.14e-03(3.49e-01)
Chr20	33754126	1.14e-03(6.04e-01)	1.14e-03(6.04e-01)	5.98e-03(8.43e-01)	2.92e-01(1.10e+00)	1.47e-01(1.18e+00)	1.29e-01(1.00e+00)	1.04e-01(9.08e-01)	4.83e-01(1.00e+00)	8.36e-02(1.15e+00)
Chr09	47723022	1.14e-03(1.56e+00)	1.85e-02(9.40e-01)	2.85e-03(7.37e-01)	4.03e-02(1.12e+00)	1.14e-03(1.56e+00)	7.21e-02(7.67e-01)	7.68e-03(3.84e-01)	2.17e-01(1.12e+00)	7.96e-03(9.07e-01)
Chr15	14945578	1.15e-03(6.08e-01)	1.15e-03(6.08e-01)	9.24e-03(7.82e-01)	1.90e-02(9.70e-01)	3.26e-02(1.25e+00)	9.37e-03(3.59e-01)	2.18e-02(4.20e-01)	1.90e-02(7.75e-01)	2.37e-02(9.90e-01)
Chr09	47812644	1.15e-03(5.34e-01)	1.57e-02(1.02e+00)	1.15e-03(5.34e-01)	5.79e-02(1.13e+00)	1.94e-03(1.61e+00)	2.32e-01(1.08e+00)	2.32e-02(4.26e-01)	6.97e-01(1.00e+00)	5.79e-02(1.07e+00)
Chr19	37651499	1.16e-03(5.34e-01)	6.19e-02(1.11e+00)	1.16e-03(5.34e-01)	4.50e-03(5.69e-01)	2.84e-03(1.44e+00)	1.27e-01(9.98e-01)	3.76e-03(2.87e-01)	1.64e-01(1.03e+00)	2.07e-02(9.39e-01)
Chr04	47247382	1.16e-03(1.56e+00)	5.66e-02(1.10e+00)	7.80e-02(9.86e-01)	5.30e-03(6.19e-01)	1.16e-03(1.56e+00)	1.86e-01(1.06e+00)	6.99e-02(8.13e-01)	3.14e-01(9.51e-01)	1.03e-02(9.76e-01)
Chr17	10208818	1.17e-03(5.33e-01)	1.75e-01(1.15e+00)	1.17e-03(5.33e-01)	3.83e-03(5.50e-01)	5.59e-02(1.21e+00)	3.36e-03(1.76e-01)	9.56e-03(4.37e-01)	2.24e-02(8.37e-01)	3.75e-02(9.87e-01)
Chr06	37843582	1.17e-03(5.35e-01)	1.03e-02(9.06e-01)	1.17e-03(5.35e-01)	3.82e-02(1.11e+00)	1.05e-01(1.22e+00)	1.96e-04(3.91e-02)	2.21e-03(2.69e-01)	3.73e-02(7.63e-01)	1.75e-02(8.77e-01)
Chr13	36885187	1.17e-03(5.35e-01)	1.66e-02(1.01e+00)	1.17e-03(5.35e-01)	9.21e-02(1.19e+00)	1.61e-01(1.14e+00)	1.29e-02(4.59e-01)	1.65e-02(3.48e-01)	1.90e-02(7.76e-01)	3.00e-03(6.07e-01)
Chr18	45803245	1.17e-03(5.32e-01)	1.66e-02(1.01e+00)	1.17e-03(5.32e-01)	9.21e-02(1.19e+00)	1.61e-01(1.14e+00)	1.29e-02(4.59e-01)	1.65e-02(3.48e-01)	1.90e-02(7.75e-01)	3.00e-03(6.06e-01)
Chr17	18520666	1.17e-03(5.33e-01)	1.85e-02(9.40e-01)	1.17e-03(5.33e-01)	4.18e-02(1.13e+00)	1.05e-01(1.22e+00)	1.91e-04(3.83e-02)	5.12e-04(1.04e-01)	2.82e-02(8.51e-01)	1.44e-02(9.46e-01)
Chr10	37291250	1.18e-03(2.51e-01)	1.95e-02(9.59e-01)	2.41e-03(6.73e-01)	1.18e-03(2.51e-01)	5.22e-02(1.23e+00)	1.87e-03(1.08e-01)	3.95e-04(8.47e-02)	1.65e-04(2.69e-02)	1.08e-02(9.82e-01)
Chr01	5133200	1.18e-03(3.60e-01)	6.70e-02(1.09e+00)	2.10e-02(8.75e-01)	4.37e-03(5.59e-01)	1.26e-02(1.13e+00)	4.76e-02(7.90e-01)	3.44e-02(5.30e-01)	3.53e-02(7.46e-01)	1.18e-03(3.60e-01)
Chr06	47108092	1.18e-03(2.53e-01)	6.87e-01(1.09e+00)	9.89e-02(1.03e+00)	1.18e-03(2.53e-01)	4.79e-02(1.22e+00)	9.29e-02(8.59e-01)	5.74e-02(7.20e-01)	5.40e-02(6.77e-01)	2.13e-01(1.00e+00)
Chr05	35794187	1.18e-03(5.36e-01)	1.56e-02(1.01e+00)	1.18e-03(5.36e-01)	9.52e-02(1.20e+00)	1.69e-01(1.15e+00)	1.68e-03(1.01e-01)	5.43e-04(1.07e-01)	9.18e-03(5.00e-01)	6.41e-02(1.11e+00)
Chr10	41454789	1.19e-03(6.18e-01)	1.19e-03(6.18e-01)	2.37e-02(9.08e-01)	4.77e-01(1.07e+00)	6.16e-02(1.21e+00)	2.90e-01(1.13e+00)	3.02e-01(1.02e+00)	3.89e-01(9.66e-01)	5.62e-01(9.62e-01)
Chr07	5602566	1.20e-03(2.55e-01)	5.27e-03(7.58e-01)	3.00e-02(1.00e+00)	1.20e-03(2.55e-01)	8.87e-03(1.01e+00)	1.13e-01(9.52e-01)	5.53e-02(7.05e-01)	2.89e-01(1.11e+00)	2.02e-03(5.17e-01)
Chr14	47536110	1.20e-03(6.21e-01)	1.20e-03(6.21e-01)	1.84e-02(8.55e-01)	3.64e-03(5.31e-01)	3.34e-02(1.26e+00)	2.19e-02(5.03e-01)	6.44e-03(3.86e-01)	3.12e-01(1.11e+00)	1.52e-01(1.05e+00)
Chr12	11127748	1.21e-03(2.54e-01)	1.23e-01(1.18e+00)	1.86e-02(8.59e-01)	1.21e-03(2.54e-01)	5.91e-02(1.20e+00)	1.19e-03(9.02e-02)	7.48e-03(3.79e-01)	2.96e-02(8.68e-01)	5.44e-02(1.06e+00)
Chr13	21287437	1.22e-03(2.53e-01)	8.89e-01(1.03e+00)	3.41e-01(1.09e+00)	1.22e-03(2.53e-01)	3.60e-01(1.13e+00)	2.33e-01(1.08e+00)	1.74e-02(3.61e-01)	2.73e-02(8.35e-01)	2.06e-02(9.37e-01)
Chr16	31208406	1.22e-03(3.69e-01)	9.40e-02(1.19e+00)	3.41e-01(1.09e+00)	4.17e-02(1.13e+00)	3.30e-01(1.14e+00)	4.02e-05(1.87e-02)	1.87e-02(3.81e-01)	2.23e-06(2.24e-03)	1.22e-03(3.69e-01)
Chr13	20720292	1.22e-03(6.29e-01)	1.22e-03(6.29e-01)	1.11e-02(8.41e-01)	1.53e-01(1.17e+00)	4.16e-02(1.27e+00)	4.75e-02(7.88e-01)	1.53e-02(3.34e-01)	2.47e-01(1.15e+00)	3.13e-01(1.03e+00)
Chr14	46952630	1.24e-03(6.33e-01)	1.24e-03(6.33e-01)	4.24e-02(1.03e+00)	1.02e-01(1.18e+00)	1.09e-01(1.23e+00)	3.77e-02(7.08e-01)	1.76e-01(9.94e-01)	5.31e-01(1.01e+00)	6.26e-01(9.61e-01)
Chr03	2335032	1.24e-03(2.57e-01)	3.34e-01(1.12e+00)	1.11e-01(9.71e-01)	1.24e-03(2.57e-01)	3.75e-02(1.26e+00)	7.63e-03(3.08e-01)	1.82e-02(3.72e-01)	3.28e-01(9.64e-01)	5.39e-01(1.05e+00)
Chr17	2304675	1.24e-03(2.57e-01)	7.92e-02(1.13e+00)	1.02e-02(8.19e-01)	1.24e-03(2.57e-01)	6.64e-02(1.23e+00)	2.01e-04(3.98e-02)	4.61e-03(3.18e-01)	3.26e-02(7.34e-01)	4.89e-02(1.04e+00)
Chr02	45788300	1.25e-03(1.61e+00)	7.71e-02(1.13e+00)	1.11e-02(8.43e-01)	9.10e-04(5.81e-01)	1.25e-03(1.61e+00)	6.84e-02(9.49e-01)	4.38e-02(6.12e-01)	2.40e-02(8.68e-01)	7.61e-03(8.97e-01)
Chr05	41176002	1.25e-03(6.22e-01)	1.25e-03(6.22e-01)	4.76e-03(8.43e-01)	5.11e-02(1.13e+00)	6.74e-02(1.24e+00)	8.83e-02(8.38e-01)	1.92e-01(1.02e+00)	5.94e-01(1.00e+00)	3.22e-03(6.25e-01)
Chr01	7576622	1.25e-03(2.56e-01)	5.09e-02(1.11e+00)	8.95e-03(7.85e-01)	1.25e-03(2.56e-01)	9.95e-02(1.22e+00)	1.53e-02(5.16e-01)	4.77e-03(3.27e-01)	3.92e-02(7.78e-01)	2.64e-02(1.02e+00)
Chr01	2332829	1.25e-03(6.24e-01)	1.25e-03(6.24e-01)	6.50e-02(9.61e-01)	3.99e-01(1.14e+00)	2.23e-01(1.19e+00)	5.68e-02(8.72e-01)	9.35e-02(9.01e-01)	1.66e-01(1.04e+00)	5.67e-02(1.06e+00)
Chr16	91039	1.27e-03(5.47e-01)	4.82e-02(1.09e+00)	1.27e-03(5.47e-01)	5.91e-03(6.28e-01)	9.09e-02(1.23e+00)	3.59e-05(1.85e-02)	1.63e-03(2.28e-01)	1.48e-02(6.67e-01)	5.87e-01(9.64e-01)
Chr04	47281231	1.27e-03(3.79e-01)	2.10e-02(9.87e-01)	2.61e-02(9.44e-01)	2.10e-03(3.61e-01)	1.87e-03(1.61e+00)	1.46e-01(1.04e+00)	3.43e-02(5.28e-01)	2.88e-01(1.11e+00)	1.27e-03(3.79e-01)
Chr18	56877138	1.27e-03(6.28e-01)	1.27e-03(6.28e-01)	8.56e-03(7.81e-01)	1.03e-02(7.98e-01)	1.82e-02(1.23e+00)	7.28e-03(2.95e-01)	4.17e-03(3.10e-01)	8.33e-02(8.68e-01)	3.36e-01(1.04e+00)
Chr14	3330972	1.27e-03(3.80e-01)	1.91e-01(1.13e+00)	1.76e-01(1.07e+00)	5.93e-02(1.14e+00)	4.80e-01(9.92e-01)	2.39e-02(5.31e-01)	4.84e-02(6.52e-01)	2.64e-03(1.92e-01)	1.27e-03(3.80e-01)
Chr15	1200156	1.28e-03(1.64e+00)	7.08e-02(1.11e+00)	1.74e-01(1.06e+00)	2.56e-01(1.14e+00)	1.28e-03(1.64e+00)	1.39e-01(1.02e+00)	1.82e-01(1.00e+00)	5.63e-01(1.02e+00)	5.58e-01(9.60e-01)
Chr16	30659085	1.29e-03(1.64e+00)	1.42e-01(1.20e+00)	6.96e-03(7.14e-01)	7.01e-04(4.95e-01)	1.29e-03(1.64e+00)	1.61e-02(5.32e-01)	2.30e-03(2.07e-01)	2.47e-02(8.80e-01)	2.15e-02(9.55e-01)
Chr07	38248097	1.30e-03(3.86e-01)	4.66e-03(7.22e-01)	1.38e-02(7.91e-01)	4.66e-03(5.75e-01)	1.40e-02(1.16e+00)	1.64e-01(1.01e+00)	9.91e-02(9.01e-01)	7.17e-01(1.00e+00)	1.30e-03(3.86e-01)
Chr09	47356392	1.30e-03(3.84e-01)	1.82e-04(2.95e-01)	1.59e-03(6.08e-01)	1.34e-03(2.67e-01)	1.96e-03(1.60e+00)	2.26e-02(5.12e-01)	2.69e-03(2.30e-01)	2.38e-01(1.14e+00)	1.30e-03(3.84e-01)
Chr09	38765062	1.31e-03(6.23e-01)	1.31e-03(6.23e-01)	8.33e-03(7.78e-01)	2.31e-01(1.15e+00)	1.87e-01(1.16e+00)	1.69e-01(1.02e+00)	2.15e-01(1.06e+00)	4.65e-01(9.93e-01)	1.01e-01(1.17e+00)
Chr16	37065457	1.31e-03(3.86e-01)	4.91e-02(1.10e+00)	1.20e-01(9.98e-01)	1.48e-02(9.06e-01)	1.53e-01(1.13e+00)	3.47e-04(3.76e-02)	2.97e-02(4.80e-01)	9.74e-05(1.66e-02)	1.31e-03(3.86e-01)
Chr06	44663604	1.32e-03(3.89e-01)	5.92e-03(8.01e-01)	2.90e-02(9.84e-01)	5.88e-03(6.26e-01)	6.20e-03(1.48e+00)	1.18e-01(9.71e-01)	2.38e-02(4.35e-01)	3.47e-01(9.48e-01)	1.32e-03(3.89e-01)
Chr01	5061368	1.33e-03(1.59e+00)	2.09e-03(7.19e-01)	2.57e-03(7.02e-01)	1.37e-02(8.81e-01)	1.33e-03(1.59e+00)	1.11e-01(9.42e-01)	9.31e-02(9.07e-01)	2.79e-01(1.10e+00)	4.23e-03(7.09e-01)
Chr07	5866608	1.33e-03(6.33e-01)	1.33e-03(6.33e-01)	1.65e-02(8.36e-01)	9.11e-02(1.20e+00)	1.02e-01(1.22e+00)	9.41e-02(8.66e-01)	9.72e-02(8.93e-01)	4.55e-01(9.86e-01)	2.09e-01(1.08e+00)
Chr13	29859941	1.34e-03(5.73e-01)	3.91e-02(1.09e+00)	1.34e-03(5.73e-01)	3.80e-02(1.11e+00)	8.56e-03(1.01e+00)	1.26e-01(9.97e-01)	2.53e-02(4.29e-01)	4.27e-02(5.88e-01)	3.11e-02(1.02e+00)
Chr04	17505302	1.35e-03(5.74e-01)	1.06e-02(9.16e-01)	1.35e-03(5.74e-01)	1.14e-01(1.16e+00)	2.90e-02(1.22e+00)	1.55e-01(9.89e-01)	3.17e-01(1.03e+00)	4.71e-01(9.97e-01)	3.15e-01(1.03e+00)
Chr09	40623714	1.36e-03(6.39e-01)	1.36e-03(6.39e-01)	1.40e-03(5.87e-01)	6.61e-01(1.02e+00)	4.44e-02(1.25e+00)	9.00e-02(8.46e-01)	2.43e-02(4.16e-01)	8.97e-01(9.97e-01)	1.65e-02(9.71e-01)
Chr13	19303467	1.36e-03(6.40e-01)	1.36e-03(6.40e-01)	2.29e-03(6.77e-01)	3.98e-02(1.12e+00)	1.03e-02(1.08e+00)	8.54e-04(8.22e-02)	1.27e-03(2.02e-01)	4.98e-03(3.21e-01)	2.73e-02(1.01e+00)
Chr13	29814059	1.41e-03(1.57e+00)	6.38e-02(1.12e+00)	7.16e-02(9.74e-01)	1.31e-01(1.15e+00)	1.41e-03(1.57e+00)	1.23e-01(9.89e-01)	3.07e-02(4.87e-01)	1.33e-01(9.98e-01)	8.68e-02(1.16e+00)
Chr10	48785365	1.43e-03(6.36e-01)	1.43e-03(6.36e-01)	1.94e-02(8.71e-01)	4.89e-01(1.08e+00)	2.02e-02(1.26e+00)	1.36e-01(1.01e+00)	1.44e-01(1.00e+00)	3.79e-01(9.64e-01)	5.38e-02(1.05e+00)
Chr16	33656044	1.46e-03(4.20e-01)	4.83e-02(1.09e+00)	8.21e-02(9.92e-01)	3.53e-02(1.09e+00)	3.85e-02(1.27e+00)	9.94e-02(8.90e-01)	3.16e-01(1.03e+00)	5.04e-02(6.46e-01)	1.46e-03(4.20e-01)
Chr05	42019019	1.47e-03(1.53e+00)	1.49e-01(1.20e+00)	1.87e-02(8.61e-01)	1.83e-01(1.21e+00)	1.47e-03(1.53e+00)	2.33e-01(1.08e+00)	9.20e-02(8.99e-01)	4.95e-01(1.00e+00)	1.04e-01(1.18e+00)
Chr07	38127085	1.47e-03(4.23e-01)	3.55e-02(1.07e+00)	6.53e-02(9.62e-01)	9.70e-03(7.76e-01)	2.89e-02(1.22e+00)	2.44e-01(1.10e+00)	2.00e-01(1.04e+00)	4.67e-01(9.95e-01)	1.47e-03(4.23e-01)
Chr02	9495061	1.48e-03(4.22e-01)	1.40e-01(1.20e+00)	8.31e-02(9.99e-01)	6.63e-02(1.14e+00)	4.07e-01(1.10e+00)	8.94e-02(8.44e-01)	1.28e-02(5.33e-01)	4.06e-01(9.72e-01)	1.48e-03(4.22e-01)
Chr03	6942334	1.49e-03(4.24e-01)	7.50e-02(1.11e+00)	7.37e-02(9.69e-01)	1.48e-03(2.91e-01)	9.34e-01(9.92e-01)	2.18e-03(1.23e-01)	4.30e-03(3.18e-01)	5.22e-04(7.68e-02)	1.49e-03(4.24e-01)
Chr03	43793436	1.52e-03(4.31e-01)	6.97e-02(1.10e+00)	1.22e-01(1.00e+00)	1.26e-02(8.48e-01)	2.02e-01(1.18e+00)	1.24e-03(9.21e-02)	6.98e-02(8.12e-01)	5.40e-03(3.41e-01)	1.52e-03(4.31e-01)
Chr09	44379328	1.57e-03(4.41e-01)	1.81e-01(1.16e+00)	2.70e-02(9.57e-01)	2.02e-02(9.93e-01)	7.27e-02(1.24e+00)	2.04e-03(1.17e-01)	4.49e-04(9.39e-02)	2.40e-03(1.77e-01)	1.57e-03(4.41e-01)
Chr14	47876746	1.58e-03(1.61e+00)	2.14e-02(9.97e-01)	3.26e-02(1.02e+00)	1.55e-01(1.17e+00)	1.58e-03(1.61e+00)	3.65e-01(1.12e+00)	1.47e-01(1.01e+00)	3.92e-01(9.65e-01)	3.11e-01(1.03e+00)
Chr11	10012891	1.58e-03(1.56e+00)	4.72e-02(1.09e+00)	3.56e-02(1.04e+00)	6.69e-01(1.02e+00)	1.58e-03(1.56e+00)	4.56e-01(9.89e-01)	4.18e-01(1.08e+00)	6.47e-01(9.93e-01)	8.14e-01(9.86e-01)
Chr01	56249422	1.59e-03(4.43e-01)	3.27e-01(1.12e+00)	3.50e-01(1.10e+00)	4.17e-02(1.13e+00)	9.24e-02(1.23e+00)	7.49e-01(1.01e+00)	2.90e-01(1.02e+00)	1.33e-01(9.98e-01)	1.59e-03(4.43e-01)
Chr09	41765659	1.61e-03(1.56e+00)	2.28e-01(1.13e+00)	7.98e-02(9.94e-01)	3.83e-02(1.11e+00)	1.61e-03(1.56e+00)	7.65e-02(7.92e-01)	5.06e-02(6.70e-01)	2.94e-01(1.11e+00)	6.71e-03(8.63e-01)
Chr16	33324339	1.62e-03(4.51e-01)	1.11e-01(1.21e+00)	1.44e-01(1.04e+00)	5.74e-02(1.13e+00)	4.65e-02(1.22e+00)	5.44e-02(8.52e-01)	3.93e-01(1.07e+00)	2.89e-01(1.11e+00)	1.62e-03(4.51e-01)
Chr01	12590469	1.70e-03(4.64e-01)	2.51e-01(1.13e+00)	2.54e-01(1.13e+00)	4.86e-02(1.12e+00)	3.83e-01(1.09e+00)	2.34e-02(5.23e-01)	2.10e-01(1.06e+00)	6.71e-02(7.66e-01)	1.70e-03(4.64e-01)
Chr01	13299546	1.70e-03(4.63e-01)	2.51e-01(1.13e+00)	2.54e-01(1.13e+00)	4.86e-02(1.12e+00)	3.83e-01(1.09e+00)	2.34e-02(5.23e-01)	2.10e-01(1.05e+00)	6.71e-02(7.66e-01)	1.70e-03(4.63e-01)
Chr01	13461566	1.70e-03(4.62e-01)	2.51e-01(1.13e+00)	2.54e-01(1.13e+00)	4.86e-02(1.12e+00)	3.83e-01(1.09e+00)	2.34e-02(5.23e-01)	2.10e-01(1.05e+00)	6.71e-02(7.66e-01)	1.70e-03(4.62e-01)
Chr01	13871850	1.70e-03(4.61e-01)	2.51e-01(1.13e+00)	2.54e-01(1.13e+00)	4.86e-02(1.12e+00)	3.83e-01(1.09e+00)	2.34e-02(5.23e-01)	2.10e-01(1.05e+00)	6.71e-02(7.66e-01)	1.70e-03(4.61e-01)
Chr01	14067618	1.70e-03(4.60e-01)	2.51e-01(1.13e+00)	2.54e-01(1.13e+00)	4.86e-02(1.12e+00)	3.83e-01(1.09e+00)	2.34e-02(5.23e-01)	2.10e-01(1.05e+00)	6.71e-02(7.66e-01)	1.70e-03(4.60e-01)
Chr01	14447110	1.70e-03(4.60e-01)	2.51e-01(1.13e+00)	2.54e-01(1.13e+00)	4.86e-02(1.12e+00)	3.83e-01(1.09e+00)	2.34e-02(5.23e-01)	2.10e-01(1.05e+00)	6.71e-02(7.66e-01)	1.70e-03(4.60e-01)
Chr01	14660961	1.70e-03(4.53e-01)	2.51e-01(1.13e+00)	2.54e-01(1.13e+00)	4.86e-02(1.12e+00)	3.83e-01(1.09e+00)	2.34e-02(5.22e-01)	2.10e-01(1.05e+00)	6.71e-02(7.65e-01)	1.70e-03(4.53e-01)
Chr20	36606992	1.73e-03(1.60e+00)	2.20e-02(1.01e+00)	2.12e-02(8.74e-01)	3.90e-01(1.15e+00)	1.73e-03(1.60e+00)	3.76e-01(1.12e+00)	2.94e-01(1.02e+00)	9.20e-01(9.97e-01)	2.38e-02(9.91e-01)
Chr19	36755106	1.76e-03(1.61e+00)	1.32e-01(1.19e+00)	1.63e-02(8.33e-01)	5.63e-01(9.95e-01)	1.76e-03(1.61e+00)	2.92e-01(1.13e+00)	6.87e-02(8.04e-01)	2.86e-01(1.10e+00)	4.36e-02(9.97e-01)
Chr01	1432834	1.77e-03(1.60e+00)	4.03e-02(1.10e+00)	7.94e-02(9.94e-01)	6.45e-02(1.14e+00)	1.77e-03(1.60e+00)	9.14e-02(8.52e-01)	6.33e-02(7.66e-01)	2.26e-01(1.13e+00)	2.81e-02(1.02e+00)
Chr11	9365882	1.77e-03(1.60e+00)	3.36e-01(1.13e+00)	1.91e-02(8.67e-01)	1.67e-02(9.49e-01)	1.77e-03(1.60e+00)	6.15e-02(9.06e-01)	1.01e-01(9.12e-01)	2.28e-01(1.13e+00)	9.87e-02(1.16e+00)
Chr19	48061775	1.77e-03(1.59e+00)	3.00e-01(1.09e+00)	3.33e-01(1.08e+00)	9.39e-01(9.99e-01)	1.77e-03(1.59e+00)	5.30e-01(1.01e+00)	5.01e-02(6.66e-01)	2.94e-01(1.11e+00)	7.22e-01(9.82e-01)
Chr07	10214061	1.83e-03(1.60e+00)	1.32e-01(1.19e+00)	8.17e-02(9.93e-01)	6.09e-02(1.13e+00)	1.83e-03(1.60e+00)	3.38e-01(1.11e+00)	1.10e-01(9.30e-01)	8.66e-01(9.93e-01)	1.13e-02(9.84e-01)
Chr13	27335560	1.84e-03(1.61e+00)	2.48e-02(9.94e-01)	3.49e-03(7.52e-01)	1.84e-02(9.58e-01)	1.84e-03(1.61e+00)	2.27e-02(5.10e-01)	4.23e-02(5.99e-01)	8.61e-02(8.82e-01)	9.28e-03(9.45e-01)
Chr15	7683223	1.85e-03(1.60e+00)	1.13e-02(9.22e-01)	2.29e-02(8.93e-01)	5.49e-01(9.93e-01)	1.85e-03(1.60e+00)	2.84e-01(1.12e+00)	2.70e-01(1.06e+00)	6.29e-01(9.94e-01)	6.20e-02(1.09e+00)
Chr15	6786621	1.91e-03(1.64e+00)	9.67e-02(1.19e+00)	7.32e-02(9.68e-01)	5.42e-02(1.12e+00)	1.91e-03(1.64e+00)	1.24e-01(9.92e-01)	1.28e-01(9.95e-01)	2.96e-01(1.11e+00)	1.99e-02(9.22e-01)
Chr18	228761	1.94e-03(1.62e+00)	5.35e-01(1.12e+00)	2.98e-01(1.12e+00)	2.26e-01(1.14e+00)	1.94e-03(1.62e+00)	1.07e-01(9.27e-01)	6.24e-02(7.60e-01)	3.34e-01(9.64e-01)	9.31e-02(1.16e+00)
Chr09	45356442	1.97e-03(1.59e+00)	1.02e-01(1.21e+00)	2.13e-02(8.77e-01)	6.29e-02(1.14e+00)	1.97e-03(1.59e+00)	2.90e-01(1.13e+00)	9.20e-02(8.99e-01)	1.80e-02(7.49e-01)	3.72e-01(1.06e+00)
Chr08	1044102	1.99e-03(1.56e+00)	1.47e-01(1.20e+00)	2.32e-01(1.14e+00)	7.23e-02(1.15e+00)	1.99e-03(1.56e+00)	2.32e-01(1.08e+00)	2.62e-01(1.06e+00)	8.90e-02(8.87e-01)	3.98e-01(1.06e+00)
Chr03	44594650	2.10e-03(1.51e+00)	2.02e-02(9.69e-01)	2.47e-02(9.26e-01)	1.65e-01(1.19e+00)	2.10e-03(1.51e+00)	5.04e-02(8.17e-01)	2.16e-01(1.06e+00)	9.75e-02(9.17e-01)	8.70e-02(1.14e+00)
Chr06	16128602	2.12e-03(1.51e+00)	1.15e-01(1.21e+00)	2.54e-02(9.34e-01)	3.19e-01(1.12e+00)	2.12e-03(1.51e+00)	4.97e-01(1.00e+00)	3.51e-01(1.04e+00)	9.02e-01(9.97e-01)	6.95e-01(9.82e-01)
Chr14	4387866	2.13e-03(1.50e+00)	1.40e-02(9.96e-01)	3.05e-02(1.00e+00)	1.23e-02(8.36e-01)	2.13e-03(1.50e+00)	1.24e-01(9.92e-01)	2.80e-02(4.61e-01)	2.58e-01(1.14e+00)	4.11e-03(7.04e-01)
Chr08	11129490	2.18e-03(1.49e+00)	1.19e-01(1.18e+00)	1.25e-02(8.70e-01)	4.97e-01(9.76e-01)	2.18e-03(1.49e+00)	7.66e-01(1.01e+00)	5.37e-02(6.95e-01)	2.65e-01(1.11e+00)	8.10e-01(9.85e-01)
Chr11	7386316	2.21e-03(1.50e+00)	6.37e-03(8.23e-01)	1.68e-02(8.41e-01)	2.72e-01(1.14e+00)	2.21e-03(1.50e+00)	1.39e-01(1.02e+00)	3.48e-01(1.04e+00)	4.54e-01(9.85e-01)	8.07e-02(1.14e+00)
Chr15	6952993	2.25e-03(1.50e+00)	9.34e-02(1.18e+00)	5.18e-02(9.05e-01)	1.31e-01(1.15e+00)	2.25e-03(1.50e+00)	5.42e-02(8.51e-01)	6.72e-02(7.92e-01)	7.04e-02(7.88e-01)	5.06e-02(1.03e+00)
Chr18	54868220	2.25e-03(1.50e+00)	2.10e-01(1.14e+00)	3.38e-01(1.09e+00)	9.50e-01(1.00e+00)	2.25e-03(1.50e+00)	7.29e-01(1.01e+00)	9.84e-01(1.00e+00)	6.19e-01(9.93e-01)	6.77e-01(9.75e-01)
Chr20	39712318	2.28e-03(1.51e+00)	6.66e-01(1.12e+00)	5.07e-02(9.08e-01)	1.07e-01(1.16e+00)	2.28e-03(1.51e+00)	8.27e-01(9.97e-01)	3.80e-01(1.06e+00)	5.60e-01(1.02e+00)	5.25e-01(1.05e+00)
Chr17	36052847	2.28e-03(1.50e+00)	5.01e-02(1.11e+00)	1.45e-02(7.98e-01)	1.24e-01(1.16e+00)	2.28e-03(1.50e+00)	3.52e-01(1.12e+00)	1.81e-01(1.00e+00)	9.74e-01(1.01e+00)	3.63e-02(9.76e-01)
Chr07	5866674	2.32e-03(1.45e+00)	1.58e-01(1.20e+00)	6.92e-02(9.65e-01)	1.71e-01(1.19e+00)	2.32e-03(1.45e+00)	5.63e-01(9.75e-01)	5.11e-01(9.53e-01)	5.12e-01(1.01e+00)	2.82e-02(1.02e+00)
Chr19	46792187	2.32e-03(1.45e+00)	3.24e-02(1.04e+00)	4.89e-03(8.38e-01)	2.58e-02(1.08e+00)	2.32e-03(1.45e+00)	3.65e-02(6.98e-01)	8.07e-03(3.96e-01)	5.50e-02(6.85e-01)	1.48e-02(9.54e-01)
Chr08	11555030	2.34e-03(1.45e+00)	8.30e-03(8.56e-01)	5.36e-03(8.19e-01)	1.43e-02(8.94e-01)	2.34e-03(1.45e+00)	4.46e-04(4.69e-02)	5.02e-04(1.02e-01)	1.05e-04(1.78e-02)	8.90e-03(9.34e-01)
Chr13	22368792	2.40e-03(1.47e+00)	1.31e-01(1.19e+00)	7.35e-03(7.33e-01)	7.06e-02(1.15e+00)	2.40e-03(1.47e+00)	1.28e-01(1.00e+00)	6.69e-03(3.93e-01)	3.40e-01(9.41e-01)	5.33e-02(1.05e+00)
Chr19	34769443	2.42e-03(1.45e+00)	1.26e-01(1.19e+00)	8.65e-02(9.95e-01)	8.23e-01(9.97e-01)	2.42e-03(1.45e+00)	5.19e-01(1.01e+00)	5.14e-01(9.54e-01)	9.14e-01(9.98e-01)	7.60e-02(1.13e+00)
Chr06	6861070	2.42e-03(1.45e+00)	2.54e-01(1.13e+00)	4.43e-02(1.05e+00)	5.39e-01(9.87e-01)	2.42e-03(1.45e+00)	5.15e-01(1.01e+00)	4.19e-01(1.08e+00)	6.99e-01(1.00e+00)	7.73e-02(1.14e+00)
Chr10	47099455	2.44e-03(1.45e+00)	5.93e-02(1.10e+00)	4.58e-03(8.30e-01)	2.08e-02(9.97e-01)	2.44e-03(1.45e+00)	2.35e-01(1.09e+00)	4.97e-02(6.63e-01)	6.67e-02(7.63e-01)	2.55e-02(1.01e+00)
Chr06	1673727	2.49e-03(1.47e+00)	3.70e-03(7.08e-01)	2.00e-02(8.67e-01)	8.65e-02(1.20e+00)	2.49e-03(1.47e+00)	1.03e-02(3.86e-01)	1.19e-01(9.67e-01)	3.56e-01(9.56e-01)	1.59e-01(1.06e+00)
Chr13	29979394	2.49e-03(1.46e+00)	2.30e-01(1.12e+00)	5.12e-02(9.14e-01)	2.42e-02(1.05e+00)	2.49e-03(1.46e+00)	4.64e-03(2.23e-01)	2.14e-03(2.65e-01)	1.13e-01(9.45e-01)	1.68e-01(1.06e+00)
Chr06	15642869	2.54e-03(1.47e+00)	5.64e-02(1.10e+00)	5.39e-02(9.01e-01)	2.59e-02(1.08e+00)	2.54e-03(1.47e+00)	1.35e-01(1.01e+00)	1.67e-01(1.02e+00)	2.06e-01(1.11e+00)	7.06e-02(1.11e+00)
Chr16	31676337	2.56e-03(1.46e+00)	2.52e-01(1.13e+00)	2.13e-03(6.69e-01)	3.59e-02(1.10e+00)	2.56e-03(1.46e+00)	1.84e-01(1.06e+00)	3.85e-02(5.61e-01)	4.70e-01(9.96e-01)	2.51e-01(1.04e+00)
Chr18	54118340	2.56e-03(1.46e+00)	1.10e-01(1.21e+00)	1.30e-01(1.01e+00)	8.17e-01(9.96e-01)	2.56e-03(1.46e+00)	6.30e-01(9.95e-01)	4.62e-01(1.07e+00)	7.82e-01(1.02e+00)	4.81e-01(1.08e+00)
Chr14	4110088	2.57e-03(1.46e+00)	1.15e-01(1.21e+00)	1.46e-01(1.05e+00)	8.52e-02(1.19e+00)	2.57e-03(1.46e+00)	2.13e-01(1.05e+00)	2.96e-01(1.02e+00)	4.58e-01(9.88e-01)	6.06e-02(1.09e+00)
Chr09	5652172	2.59e-03(1.45e+00)	4.56e-02(1.14e+00)	6.14e-02(9.42e-01)	1.75e-02(9.64e-01)	2.59e-03(1.45e+00)	8.52e-02(8.37e-01)	3.48e-02(5.35e-01)	4.22e-02(5.84e-01)	4.02e-03(6.92e-01)
Chr16	37262753	2.60e-03(1.45e+00)	6.43e-02(1.12e+00)	4.53e-02(1.05e+00)	1.22e-01(1.17e+00)	2.60e-03(1.45e+00)	3.32e-01(1.10e+00)	1.47e-01(1.01e+00)	3.10e-01(1.11e+00)	1.33e-02(9.25e-01)
Chr03	44718966	2.63e-03(1.46e+00)	4.10e-02(1.10e+00)	2.67e-02(9.51e-01)	1.38e-01(1.15e+00)	2.63e-03(1.46e+00)	1.02e-01(9.03e-01)	1.64e-01(1.02e+00)	1.67e-01(1.03e+00)	1.90e-01(1.07e+00)
Chr14	3974308	2.64e-03(1.45e+00)	2.52e-01(1.13e+00)	2.12e-01(1.13e+00)	2.77e-01(1.11e+00)	2.64e-03(1.45e+00)	3.92e-01(1.12e+00)	3.80e-01(1.06e+00)	5.74e-01(1.02e+00)	1.29e-01(1.12e+00)
Chr02	12466888	2.67e-03(1.46e+00)	2.16e-02(9.99e-01)	7.80e-02(9.87e-01)	3.48e-02(1.09e+00)	2.67e-03(1.46e+00)	3.89e-01(1.12e+00)	8.71e-02(8.77e-01)	4.07e-01(9.73e-01)	5.19e-02(1.04e+00)

## Sheet: Table S5
Supplementary Table S5. List of the chromosomal positions for the candidates of the genetic factors for trait r. 100 positions were selected from each of the eight environments and merged into a set (with no duplicate elements). Obtained chromosomal positions were sorted according to their minimum p-values in the eight environments. Adjusted p-values (q-values) by the Benjamini-Hochberg procedure…
Chromosome	Position (bp)	Minimum p-value (corresponding q-value)	June 2019 TF	July 2019 TF	August 2019 TF	June 2018 TF	June 2019 MF	July 2019 MF	August 2019 MF	July 2018 MF
Chr19	37651499	4.45e-10(6.91e-05)	5.13e-03(5.76e-01)	4.45e-10(6.91e-05)	5.65e-05(4.39e-01)	5.89e-05(6.53e-01)	6.72e-04(1.68e-01)	1.62e-06(1.80e-02)	4.64e-02(1.35e+00)	6.65e-04(8.33e-01)
Chr05	3512955	2.41e-08(3.74e-03)	1.04e-02(7.61e-01)	6.27e-03(5.25e-01)	5.04e-03(8.57e-01)	1.62e-02(1.17e+00)	8.40e-02(1.25e+00)	2.41e-08(3.74e-03)	4.22e-01(9.13e-01)	7.91e-02(1.16e+00)
Chr10	45310798	3.94e-08(6.12e-03)	7.40e-03(6.50e-01)	2.03e-06(1.85e-02)	3.94e-08(6.12e-03)	3.79e-06(5.88e-01)	5.62e-06(8.72e-01)	1.30e-04(2.34e-01)	1.09e-03(6.60e-01)	5.03e-03(8.72e-01)
Chr06	13514436	5.21e-08(4.04e-03)	7.84e-04(3.49e-01)	5.21e-08(4.04e-03)	1.33e-02(8.29e-01)	3.38e-03(9.29e-01)	6.87e-05(2.18e-01)	2.03e-04(2.06e-01)	5.61e-02(1.28e+00)	2.24e-03(7.18e-01)
Chr17	4876969	1.09e-07(1.68e-02)	1.09e-07(1.68e-02)	5.09e-02(1.12e+00)	4.30e-01(1.18e+00)	4.15e-01(1.27e+00)	3.46e-02(1.04e+00)	1.08e-03(5.93e-01)	9.85e-01(1.00e+00)	8.08e-01(1.07e+00)
Chr19	47691787	2.20e-07(1.14e-02)	1.12e-04(1.04e-01)	2.20e-07(1.14e-02)	3.46e-03(7.82e-01)	6.39e-04(7.03e-01)	1.16e-03(2.35e-01)	3.97e-05(1.67e-01)	1.97e-01(1.10e+00)	4.09e-03(8.00e-01)
Chr01	44107225	4.54e-07(7.05e-02)	4.11e-01(1.42e+00)	1.13e-04(2.18e-01)	1.38e-03(9.07e-01)	3.64e-03(9.52e-01)	3.77e-01(1.20e+00)	1.52e-02(9.52e-01)	4.54e-07(7.05e-02)	1.32e-03(9.69e-01)
Chr16	4109837	5.63e-07(7.95e-03)	1.01e-02(7.52e-01)	7.71e-05(1.99e-01)	3.37e-03(7.83e-01)	4.39e-04(7.10e-01)	2.41e-02(9.59e-01)	5.63e-07(7.95e-03)	1.09e-01(1.15e+00)	2.31e-04(8.14e-01)
Chr01	44216683	6.93e-07(2.69e-02)	8.55e-01(1.16e+00)	2.52e-03(3.45e-01)	3.75e-03(7.95e-01)	1.65e-02(1.18e+00)	6.18e-01(1.13e+00)	1.11e-01(1.29e+00)	6.93e-07(2.69e-02)	3.79e-03(7.67e-01)
Chr16	4296058	1.07e-06(1.38e-02)	1.84e-03(3.99e-01)	1.30e-05(6.13e-02)	3.83e-03(8.02e-01)	1.25e-03(8.40e-01)	2.01e-02(9.20e-01)	1.07e-06(1.38e-02)	2.42e-01(1.05e+00)	1.66e-04(6.95e-01)
Chr11	3133460	2.11e-06(1.82e-02)	1.13e-01(1.28e+00)	2.11e-06(1.82e-02)	1.56e-02(8.90e-01)	7.40e-03(1.02e+00)	4.42e-03(5.17e-01)	8.84e-02(1.27e+00)	2.04e-02(1.35e+00)	1.40e-04(7.75e-01)
Chr01	44327313	3.02e-06(2.23e-02)	8.39e-01(1.16e+00)	5.83e-02(1.17e+00)	6.15e-02(1.19e+00)	8.35e-02(1.31e+00)	6.30e-01(1.13e+00)	4.98e-01(9.82e-01)	3.02e-06(2.23e-02)	5.20e-02(1.12e+00)
Chr04	41143574	3.27e-06(5.07e-01)	6.02e-04(3.05e-01)	1.88e-05(7.69e-02)	2.33e-02(1.02e+00)	1.91e-02(1.20e+00)	3.66e-04(1.03e-01)	1.64e-05(8.23e-02)	2.16e-01(1.09e+00)	3.27e-06(5.07e-01)
Chr13	42711332	4.71e-06(3.65e-01)	4.71e-06(3.65e-01)	9.52e-04(5.89e-01)	4.71e-02(1.15e+00)	8.20e-03(1.02e+00)	1.22e-02(7.38e-01)	1.49e-02(9.41e-01)	3.72e-01(9.63e-01)	1.28e-03(9.85e-01)
Chr19	45240361	4.92e-06(1.62e-02)	1.31e-01(1.28e+00)	3.11e-02(9.97e-01)	6.62e-03(9.35e-01)	8.35e-02(1.29e+00)	8.92e-05(3.05e-02)	2.68e-02(1.07e+00)	4.92e-06(1.62e-02)	3.91e-02(1.07e+00)
Chr13	22823420	5.71e-06(2.96e-01)	5.71e-06(2.96e-01)	8.17e-05(1.86e-01)	7.23e-04(9.13e-01)	1.16e-01(1.32e+00)	1.71e-03(3.15e-01)	1.28e-03(6.26e-01)	5.42e-01(9.54e-01)	5.08e-02(1.11e+00)
Chr20	33754360	7.46e-06(1.65e-01)	7.46e-06(1.65e-01)	1.54e-02(7.54e-01)	2.58e-01(1.27e+00)	3.75e-03(9.61e-01)	4.15e-02(1.10e+00)	5.19e-02(1.15e+00)	9.72e-01(1.00e+00)	1.92e-01(1.26e+00)
Chr07	6406215	8.31e-06(6.44e-02)	1.12e-01(1.28e+00)	8.31e-06(6.44e-02)	2.88e-03(7.69e-01)	2.71e-01(1.32e+00)	1.46e-03(2.78e-01)	4.21e-03(7.50e-01)	2.59e-01(1.06e+00)	3.79e-03(7.67e-01)
Chr16	31864920	8.44e-06(2.62e-02)	5.76e-01(1.26e+00)	3.43e-01(1.27e+00)	4.31e-02(1.13e+00)	6.78e-01(1.17e+00)	7.74e-01(1.06e+00)	7.45e-02(1.26e+00)	8.44e-06(2.62e-02)	2.23e-01(1.27e+00)
Chr20	227016	8.71e-06(4.66e-02)	5.25e-05(5.91e-02)	7.69e-05(2.02e-01)	5.23e-03(8.70e-01)	8.83e-03(1.03e+00)	1.62e-03(3.03e-01)	8.71e-06(4.66e-02)	6.50e-02(1.29e+00)	3.13e-03(7.11e-01)
Chr18	56893172	1.06e-05(7.86e-02)	5.65e-03(6.04e-01)	1.06e-05(7.86e-02)	1.24e-02(8.20e-01)	9.17e-02(1.31e+00)	1.12e-03(2.30e-01)	5.78e-05(2.04e-01)	2.12e-01(1.10e+00)	7.84e-02(1.16e+00)
Chr13	23129964	1.13e-05(7.29e-02)	5.79e-03(6.10e-01)	1.13e-05(7.29e-02)	1.23e-02(8.32e-01)	9.62e-02(1.32e+00)	1.19e-03(2.40e-01)	5.94e-05(2.01e-01)	2.17e-01(1.09e+00)	7.89e-02(1.16e+00)
Chr13	28185850	1.13e-05(7.00e-02)	5.79e-03(6.10e-01)	1.13e-05(7.00e-02)	1.23e-02(8.32e-01)	9.62e-02(1.32e+00)	1.19e-03(2.39e-01)	5.94e-05(1.96e-01)	2.17e-01(1.09e+00)	7.89e-02(1.16e+00)
Chr18	56787668	1.13e-05(6.73e-02)	5.79e-03(6.09e-01)	1.13e-05(6.73e-02)	1.23e-02(8.31e-01)	9.62e-02(1.31e+00)	1.19e-03(2.39e-01)	5.94e-05(1.92e-01)	2.17e-01(1.09e+00)	7.89e-02(1.16e+00)
Chr02	12466888	1.13e-05(7.61e-02)	5.79e-03(6.10e-01)	1.13e-05(7.61e-02)	1.23e-02(8.33e-01)	9.62e-02(1.33e+00)	1.19e-03(2.40e-01)	5.94e-05(2.05e-01)	2.17e-01(1.09e+00)	7.89e-02(1.16e+00)
Chr01	43955385	1.15e-05(6.18e-02)	9.76e-02(1.29e+00)	1.15e-05(6.18e-02)	1.79e-04(7.94e-01)	3.75e-03(9.66e-01)	1.55e-01(1.24e+00)	6.02e-03(8.96e-01)	2.02e-05(5.13e-02)	2.18e-02(1.11e+00)
Chr13	12220827	1.19e-05(9.25e-01)	8.70e-02(1.28e+00)	1.35e-05(5.97e-02)	3.92e-03(8.04e-01)	1.18e-01(1.32e+00)	4.47e-04(1.21e-01)	2.00e-02(9.76e-01)	8.46e-02(1.22e+00)	1.19e-05(9.25e-01)
Chr08	17011832	1.21e-05(6.07e-02)	2.59e-04(2.01e-01)	1.21e-05(6.07e-02)	3.72e-02(1.13e+00)	2.43e-02(1.25e+00)	2.41e-05(4.67e-01)	7.41e-04(4.64e-01)	1.55e-01(1.15e+00)	3.66e-02(1.05e+00)
Chr10	38930322	1.21e-05(5.88e-02)	2.59e-04(2.00e-01)	1.21e-05(5.88e-02)	3.72e-02(1.13e+00)	2.43e-02(1.24e+00)	2.41e-05(4.15e-01)	7.41e-04(4.62e-01)	1.55e-01(1.15e+00)	3.66e-02(1.05e+00)
Chr08	35766452	1.25e-05(1.77e-01)	1.25e-05(1.77e-01)	4.69e-04(4.33e-01)	7.92e-02(1.20e+00)	3.61e-04(7.67e-01)	2.74e-04(7.83e-02)	1.47e-03(6.46e-01)	6.43e-01(9.99e-01)	4.44e-02(1.09e+00)
Chr01	5061368	1.26e-05(6.53e-01)	1.66e-03(3.82e-01)	7.72e-05(1.96e-01)	8.21e-03(9.94e-01)	2.06e-02(1.20e+00)	4.23e-03(5.03e-01)	5.00e-05(1.80e-01)	4.09e-01(9.02e-01)	1.26e-05(6.53e-01)
Chr07	5719283	1.28e-05(1.66e-01)	1.28e-05(1.66e-01)	1.49e-01(1.34e+00)	9.70e-01(1.01e+00)	4.89e-03(1.03e+00)	3.74e-02(1.06e+00)	4.98e-02(1.13e+00)	4.89e-01(9.43e-01)	8.36e-01(1.07e+00)
Chr02	6963130	1.29e-05(9.99e-01)	5.39e-04(2.89e-01)	1.54e-05(6.65e-02)	3.01e-02(1.07e+00)	1.09e-02(1.09e+00)	1.29e-05(9.99e-01)	5.40e-03(8.62e-01)	4.76e-02(1.35e+00)	2.82e-04(7.54e-01)
Chr12	5520945	1.51e-05(4.69e-01)	1.37e-02(8.18e-01)	4.03e-03(4.56e-01)	1.88e-05(1.46e+00)	2.50e-02(1.26e+00)	1.51e-05(4.69e-01)	5.55e-03(8.67e-01)	7.78e-03(1.28e+00)	6.32e-03(8.96e-01)
Chr14	45691079	1.51e-05(7.83e-02)	3.30e-03(4.64e-01)	7.52e-03(5.80e-01)	2.32e-02(1.01e+00)	8.70e-03(1.03e+00)	2.55e-02(9.83e-01)	1.51e-05(7.83e-02)	6.31e-02(1.29e+00)	7.79e-03(9.65e-01)
Chr06	8112324	1.62e-05(6.28e-01)	9.67e-02(1.28e+00)	1.74e-02(7.90e-01)	2.06e-02(9.65e-01)	3.23e-02(1.27e+00)	1.94e-01(1.26e+00)	5.00e-02(1.13e+00)	5.30e-02(1.31e+00)	1.62e-05(6.28e-01)
Chr18	8565237	1.76e-05(1.95e-01)	1.76e-05(1.95e-01)	1.41e-01(1.34e+00)	9.07e-01(1.06e+00)	3.87e-02(1.26e+00)	1.27e-01(1.26e+00)	5.12e-02(1.14e+00)	4.31e-01(9.15e-01)	9.16e-01(1.05e+00)
Chr01	52511998	1.86e-05(1.92e-01)	1.86e-05(1.92e-01)	8.67e-02(1.27e+00)	1.54e-01(1.31e+00)	6.20e-01(1.20e+00)	1.53e-01(1.23e+00)	2.58e-02(1.06e+00)	4.83e-01(9.38e-01)	1.65e-01(1.23e+00)
Chr13	28250928	1.96e-05(9.51e-02)	3.44e-02(1.10e+00)	1.68e-03(3.04e-01)	2.38e-03(7.31e-01)	2.76e-01(1.32e+00)	3.11e-02(1.03e+00)	1.96e-05(9.51e-02)	4.98e-02(1.34e+00)	5.07e-02(1.11e+00)
Chr06	12953251	2.06e-05(2.00e-01)	2.06e-05(2.00e-01)	1.93e-03(3.42e-01)	1.14e-01(1.28e+00)	1.59e-03(8.82e-01)	4.64e-02(1.13e+00)	2.34e-02(1.03e+00)	2.89e-01(1.04e+00)	6.51e-01(1.06e+00)
Chr13	37833311	2.14e-05(1.66e+00)	2.05e-01(1.39e+00)	6.15e-03(5.22e-01)	3.32e-02(1.10e+00)	2.14e-05(1.66e+00)	3.34e-02(1.06e+00)	5.82e-01(9.86e-01)	4.09e-01(9.02e-01)	8.75e-02(1.17e+00)
Chr18	7973445	2.17e-05(1.98e-01)	2.17e-05(1.98e-01)	2.33e-01(1.33e+00)	3.54e-01(1.22e+00)	9.46e-02(1.31e+00)	5.85e-01(1.12e+00)	4.15e-03(7.44e-01)	5.12e-01(9.42e-01)	2.47e-01(1.09e+00)
Chr09	40623714	2.30e-05(1.98e-01)	2.30e-05(1.98e-01)	1.55e-04(2.31e-01)	7.16e-03(9.50e-01)	5.26e-04(6.91e-01)	1.10e-03(2.26e-01)	5.75e-03(8.83e-01)	3.04e-01(1.04e+00)	8.98e-03(9.86e-01)
Chr13	39215906	2.35e-05(1.22e+00)	5.40e-03(5.96e-01)	8.08e-03(5.98e-01)	5.79e-01(1.08e+00)	2.35e-05(1.22e+00)	9.26e-02(1.25e+00)	3.06e-01(1.03e+00)	5.11e-01(9.42e-01)	5.86e-02(1.09e+00)
Chr19	36762533	2.37e-05(9.43e-02)	5.24e-04(2.85e-01)	2.37e-05(9.43e-02)	5.82e-02(1.19e+00)	5.10e-04(6.82e-01)	2.24e-03(3.58e-01)	6.59e-04(4.36e-01)	3.39e-01(9.88e-01)	6.40e-04(8.57e-01)
Chr07	8560380	2.82e-05(3.98e-01)	4.02e-01(1.42e+00)	3.40e-01(1.27e+00)	3.08e-01(1.25e+00)	2.04e-01(1.34e+00)	2.82e-05(3.98e-01)	1.30e-01(1.29e+00)	3.81e-01(9.61e-01)	1.01e-01(1.17e+00)
Chr08	950405	2.85e-05(1.48e+00)	7.11e-01(1.21e+00)	3.41e-02(1.03e+00)	2.85e-05(1.48e+00)	1.00e+00(1.22e+00)	3.52e-01(1.20e+00)	5.64e-02(1.18e+00)	3.12e-01(1.04e+00)	6.87e-01(1.07e+00)
Chr11	1389179	2.93e-05(9.09e-01)	3.67e-05(2.11e-01)	3.84e-04(3.99e-01)	5.83e-04(8.78e-01)	2.93e-05(9.09e-01)	4.25e-03(5.04e-01)	1.38e-02(9.06e-01)	5.06e-02(1.34e+00)	1.63e-02(1.13e+00)
Chr16	33701308	3.02e-05(6.70e-01)	2.05e-02(9.55e-01)	3.29e-02(1.01e+00)	5.29e-02(1.17e+00)	3.02e-05(6.70e-01)	2.02e-02(9.20e-01)	4.78e-02(1.12e+00)	1.62e-01(1.14e+00)	2.69e-01(1.07e+00)
Chr19	47657041	3.04e-05(1.35e-01)	1.76e-04(1.50e-01)	2.72e-07(1.06e-02)	8.55e-03(1.00e+00)	1.37e-04(8.49e-01)	7.56e-04(1.72e-01)	3.04e-05(1.35e-01)	3.03e-01(1.04e+00)	2.34e-03(7.29e-01)
Chr19	47526143	3.06e-05(1.13e-01)	1.09e-03(3.92e-01)	3.06e-05(1.13e-01)	6.26e-02(1.20e+00)	1.73e-03(8.57e-01)	4.66e-03(5.37e-01)	5.18e-04(3.85e-01)	4.19e-01(9.09e-01)	1.24e-02(1.06e+00)
Chr08	1057296	3.21e-05(2.26e-01)	3.21e-05(2.26e-01)	4.54e-03(4.83e-01)	1.92e-03(6.73e-01)	8.08e-03(1.02e+00)	1.98e-02(9.15e-01)	2.34e-03(7.60e-01)	1.69e-02(1.28e+00)	1.83e-01(1.24e+00)
Chr16	32860216	3.28e-05(1.41e-01)	1.09e-02(7.71e-01)	1.30e-03(2.58e-01)	1.70e-02(9.12e-01)	6.51e-02(1.26e+00)	9.89e-03(6.85e-01)	3.28e-05(1.41e-01)	4.39e-01(9.21e-01)	1.16e-01(1.17e+00)
Chr16	32945458	3.33e-05(2.25e-01)	3.33e-05(2.25e-01)	2.20e-01(1.34e+00)	4.46e-01(1.17e+00)	2.92e-01(1.29e+00)	2.04e-02(9.24e-01)	1.16e-02(1.08e+00)	6.50e-01(1.00e+00)	2.98e-01(1.07e+00)
Chr15	3545424	3.46e-05(1.25e-01)	2.68e-03(4.80e-01)	3.46e-05(1.25e-01)	9.92e-02(1.27e+00)	1.02e-01(1.33e+00)	2.33e-03(3.70e-01)	3.85e-02(1.10e+00)	4.03e-03(1.04e+00)	1.24e-02(1.06e+00)
Chr10	23527499	3.50e-05(2.26e-01)	3.50e-05(2.26e-01)	2.42e-02(9.20e-01)	6.54e-01(1.10e+00)	2.82e-02(1.26e+00)	2.00e-01(1.26e+00)	1.50e-01(1.30e+00)	3.80e-01(9.61e-01)	9.53e-01(9.99e-01)
Chr10	36636223	3.50e-05(2.17e-01)	3.50e-05(2.17e-01)	2.42e-02(9.20e-01)	6.54e-01(1.10e+00)	2.82e-02(1.26e+00)	2.00e-01(1.26e+00)	1.50e-01(1.30e+00)	3.80e-01(9.61e-01)	9.53e-01(9.99e-01)
Chr19	47082378	3.60e-05(1.27e-01)	2.12e-02(9.67e-01)	3.60e-05(1.27e-01)	1.04e-04(6.73e-01)	1.07e-02(1.07e+00)	1.80e-02(8.86e-01)	3.78e-03(6.98e-01)	1.10e-01(1.15e+00)	1.44e-02(1.08e+00)
Chr18	9493320	4.00e-05(1.94e-01)	5.13e-01(1.40e+00)	1.41e-01(1.34e+00)	5.53e-01(1.08e+00)	1.64e-01(1.31e+00)	4.00e-05(1.94e-01)	1.06e-01(1.29e+00)	3.56e-01(9.83e-01)	9.60e-01(1.00e+00)
Chr10	37817404	4.13e-05(4.01e-01)	8.53e-01(1.16e+00)	2.55e-01(1.34e+00)	4.13e-05(4.01e-01)	6.38e-01(1.20e+00)	9.52e-01(9.97e-01)	2.06e-01(9.62e-01)	1.05e-01(1.13e+00)	2.12e-01(1.27e+00)
Chr14	48504850	4.20e-05(1.45e-01)	2.06e-02(9.57e-01)	4.20e-05(1.45e-01)	1.60e-02(8.91e-01)	5.58e-02(1.26e+00)	2.73e-02(9.89e-01)	1.70e-04(2.71e-01)	1.01e-01(1.13e+00)	2.26e-02(1.12e+00)
Chr07	19462449	4.20e-05(3.62e-01)	1.11e-01(1.27e+00)	2.58e-02(9.28e-01)	4.20e-05(3.62e-01)	1.88e-01(1.34e+00)	2.18e-02(9.32e-01)	9.84e-03(1.06e+00)	7.95e-02(1.28e+00)	1.15e-03(1.06e+00)
Chr14	301340	4.28e-05(2.22e-01)	4.28e-05(2.22e-01)	8.83e-01(1.01e+00)	9.12e-01(1.06e+00)	6.20e-01(1.19e+00)	7.68e-01(1.06e+00)	9.14e-02(1.27e+00)	3.03e-01(1.04e+00)	3.44e-01(1.04e+00)
Chr11	34631510	4.31e-05(2.16e-01)	4.31e-05(2.16e-01)	3.84e-03(4.41e-01)	1.35e-03(9.18e-01)	4.83e-01(1.22e+00)	3.81e-02(1.07e+00)	3.30e-04(2.94e-01)	6.63e-01(1.01e+00)	9.74e-01(1.01e+00)
Chr02	7285925	4.44e-05(1.76e-01)	2.29e-02(9.90e-01)	1.99e-02(8.51e-01)	1.16e-01(1.28e+00)	1.79e-03(8.66e-01)	8.23e-02(1.25e+00)	4.44e-05(1.76e-01)	1.13e-01(1.16e+00)	2.46e-02(1.05e+00)
Chr19	48635481	4.63e-05(1.71e-01)	3.61e-02(1.12e+00)	6.40e-03(5.29e-01)	1.18e-01(1.29e+00)	6.71e-02(1.26e+00)	1.77e-03(3.16e-01)	4.63e-05(1.71e-01)	3.38e-01(9.88e-01)	2.76e-01(1.08e+00)
Chr18	57275433	5.10e-05(1.72e-01)	1.03e-02(7.58e-01)	5.10e-05(1.72e-01)	4.80e-02(1.15e+00)	2.86e-02(1.26e+00)	1.06e-03(2.20e-01)	4.41e-04(3.51e-01)	1.17e-01(1.16e+00)	1.22e-01(1.18e+00)
Chr16	33437459	5.62e-05(6.14e-02)	5.62e-05(6.14e-02)	1.79e-03(3.21e-01)	2.25e-01(1.27e+00)	2.62e-02(1.27e+00)	1.42e-02(7.94e-01)	3.72e-02(1.09e+00)	2.02e-02(1.34e+00)	2.91e-01(1.08e+00)
Chr09	5213779	5.73e-05(6.17e-02)	5.73e-05(6.17e-02)	4.49e-01(1.19e+00)	5.83e-01(1.08e+00)	1.00e+00(1.19e+00)	3.08e-02(1.03e+00)	4.30e-02(1.07e+00)	2.94e-01(1.04e+00)	8.84e-01(1.06e+00)
Chr20	47120728	5.82e-05(2.15e-01)	1.29e-02(8.02e-01)	6.01e-03(5.53e-01)	7.94e-02(1.20e+00)	5.75e-03(1.02e+00)	5.82e-05(2.15e-01)	8.96e-03(1.01e+00)	1.19e-01(1.16e+00)	3.66e-02(1.05e+00)
Chr06	11256658	5.98e-05(6.19e-01)	3.30e-03(4.64e-01)	9.44e-04(5.98e-01)	8.74e-03(1.00e+00)	5.98e-05(6.19e-01)	4.90e-02(1.15e+00)	6.29e-02(1.21e+00)	1.05e-01(1.13e+00)	9.58e-03(1.00e+00)
Chr06	7819016	6.09e-05(1.35e+00)	1.23e-01(1.27e+00)	8.06e-03(5.98e-01)	3.16e-02(1.09e+00)	1.51e-01(1.32e+00)	2.35e-01(1.27e+00)	1.34e-01(1.29e+00)	1.81e-01(1.12e+00)	6.09e-05(1.35e+00)
Chr01	4401838	6.29e-05(1.22e+00)	1.70e-01(1.34e+00)	2.61e-01(1.35e+00)	2.10e-01(1.30e+00)	2.01e-01(1.35e+00)	3.54e-02(1.04e+00)	4.37e-01(1.01e+00)	4.98e-01(9.36e-01)	6.29e-05(1.22e+00)
Chr01	4681823	6.29e-05(8.87e-01)	1.70e-01(1.34e+00)	2.61e-01(1.35e+00)	2.10e-01(1.30e+00)	2.01e-01(1.35e+00)	3.54e-02(1.04e+00)	4.37e-01(1.01e+00)	4.98e-01(9.36e-01)	6.29e-05(8.87e-01)
Chr09	43297138	6.33e-05(2.18e-01)	5.56e-01(1.30e+00)	6.13e-02(1.19e+00)	7.78e-02(1.22e+00)	4.72e-01(1.26e+00)	6.33e-05(2.18e-01)	2.09e-02(9.97e-01)	3.27e-01(9.81e-01)	4.33e-02(1.09e+00)
Chr15	655209	6.52e-05(6.98e-02)	6.52e-05(6.98e-02)	3.27e-03(4.10e-01)	2.20e-02(9.90e-01)	5.93e-02(1.28e+00)	1.48e-03(2.82e-01)	1.02e-01(1.28e+00)	1.53e-01(1.14e+00)	2.25e-01(1.27e+00)
Chr02	40962617	6.76e-05(1.91e-01)	2.17e-02(9.71e-01)	9.60e-03(6.42e-01)	8.97e-02(1.24e+00)	4.68e-03(1.05e+00)	6.42e-03(5.37e-01)	6.76e-05(1.91e-01)	3.48e-01(9.86e-01)	6.71e-04(8.33e-01)
Chr18	8262078	6.83e-05(1.89e-01)	2.42e-02(1.02e+00)	4.32e-02(1.08e+00)	8.66e-03(9.99e-01)	2.00e-02(1.19e+00)	4.60e-02(1.13e+00)	6.83e-05(1.89e-01)	9.67e-01(1.00e+00)	9.10e-02(1.17e+00)
Chr05	31794880	6.99e-05(1.90e-01)	1.74e-01(1.35e+00)	6.30e-01(1.06e+00)	1.46e-01(1.32e+00)	2.12e-01(1.32e+00)	6.36e-01(1.13e+00)	6.99e-05(1.90e-01)	9.26e-01(1.06e+00)	4.54e-01(1.08e+00)
Chr07	16373781	7.23e-05(9.35e-01)	8.59e-02(1.27e+00)	1.58e-01(1.34e+00)	2.10e-01(1.28e+00)	2.19e-02(1.21e+00)	4.47e-02(1.12e+00)	2.71e-02(1.07e+00)	1.67e-01(1.14e+00)	7.23e-05(9.35e-01)
Chr10	8962288	7.24e-05(7.59e-02)	7.24e-05(7.59e-02)	5.95e-02(1.17e+00)	9.27e-01(1.00e+00)	6.51e-02(1.28e+00)	4.45e-01(1.17e+00)	6.48e-01(9.63e-01)	3.96e-01(9.21e-01)	7.55e-01(1.09e+00)
Chr18	49096743	7.27e-05(1.94e-01)	7.95e-04(3.49e-01)	5.65e-01(1.08e+00)	1.63e-01(1.32e+00)	6.20e-01(1.18e+00)	9.41e-01(9.94e-01)	7.27e-05(1.94e-01)	8.43e-01(1.05e+00)	9.02e-01(1.06e+00)
Chr13	2910081	7.28e-05(1.98e-01)	8.17e-03(6.93e-01)	7.28e-05(1.98e-01)	1.09e-01(1.27e+00)	9.65e-03(1.05e+00)	1.15e-02(7.34e-01)	1.70e-03(6.81e-01)	1.09e-01(1.15e+00)	4.47e-02(1.09e+00)
Chr20	35288614	7.61e-05(2.00e-01)	4.36e-03(5.24e-01)	3.61e-04(3.84e-01)	4.60e-02(1.14e+00)	1.71e-03(8.50e-01)	5.75e-03(4.99e-01)	7.61e-05(2.00e-01)	1.37e-01(1.14e+00)	2.47e-02(1.05e+00)
Chr03	37585676	7.63e-05(2.04e-01)	1.64e-02(8.92e-01)	7.63e-05(2.04e-01)	5.64e-02(1.18e+00)	4.57e-02(1.30e+00)	1.12e-02(7.29e-01)	2.22e-03(7.44e-01)	3.36e-01(9.85e-01)	2.35e-01(1.15e+00)
Chr07	18181669	7.65e-05(7.42e-01)	1.33e-02(8.08e-01)	8.84e-03(6.27e-01)	2.05e-02(9.62e-01)	7.65e-05(7.42e-01)	2.18e-04(6.60e-02)	3.93e-04(3.33e-01)	8.97e-01(1.06e+00)	4.65e-04(1.03e+00)
Chr08	3720073	7.76e-05(8.08e-02)	7.76e-05(8.08e-02)	4.84e-02(1.11e+00)	2.18e-01(1.29e+00)	1.02e-01(1.34e+00)	1.33e-01(1.25e+00)	3.41e-02(1.06e+00)	2.18e-01(1.09e+00)	3.15e-02(1.05e+00)
Chr08	3526771	7.91e-05(8.18e-02)	7.91e-05(8.18e-02)	4.09e-02(1.07e+00)	2.06e-01(1.30e+00)	8.35e-02(1.30e+00)	1.23e-01(1.25e+00)	3.30e-02(1.05e+00)	2.93e-01(1.04e+00)	3.88e-02(1.07e+00)
Chr20	35448091	7.92e-05(1.98e-01)	3.99e-03(5.03e-01)	5.70e-03(5.41e-01)	1.19e-01(1.29e+00)	3.86e-03(9.69e-01)	7.92e-05(1.98e-01)	2.89e-04(2.64e-01)	2.10e-01(1.10e+00)	2.36e-01(1.15e+00)
Chr13	22872366	7.95e-05(1.99e-01)	6.99e-06(2.71e-01)	7.95e-05(1.99e-01)	7.43e-04(9.15e-01)	1.16e-01(1.32e+00)	1.73e-03(3.10e-01)	1.43e-03(6.38e-01)	6.06e-01(9.80e-01)	4.90e-02(1.11e+00)
Chr19	37710413	8.02e-05(2.88e-02)	2.48e-03(4.65e-01)	3.31e-07(1.03e-02)	2.34e-04(9.33e-01)	4.32e-04(7.89e-01)	8.02e-05(2.88e-02)	7.37e-06(4.40e-02)	2.61e-03(8.48e-01)	1.64e-03(1.03e+00)
Chr06	7051004	8.05e-05(1.92e-01)	5.39e-02(1.22e+00)	8.05e-05(1.92e-01)	1.01e-02(7.51e-01)	5.50e-03(1.03e+00)	6.59e-02(1.25e+00)	1.83e-02(1.00e+00)	2.34e-02(1.38e+00)	1.76e-03(1.03e+00)
Chr09	5819996	8.38e-05(8.56e-02)	8.38e-05(8.56e-02)	6.57e-03(5.37e-01)	2.65e-01(1.27e+00)	1.75e-02(1.20e+00)	9.98e-03(6.87e-01)	9.11e-02(1.27e+00)	7.86e-01(1.04e+00)	4.70e-02(1.10e+00)
Chr19	47082265	8.73e-05(6.16e-01)	3.60e-02(1.12e+00)	5.74e-05(1.82e-01)	8.73e-05(6.16e-01)	6.57e-03(1.04e+00)	2.27e-02(9.45e-01)	6.86e-03(9.60e-01)	1.20e-01(1.16e+00)	2.57e-02(9.98e-01)
Chr14	47049751	8.92e-05(7.28e-01)	1.94e-02(9.36e-01)	2.37e-02(9.14e-01)	7.91e-03(9.84e-01)	8.92e-05(7.28e-01)	3.89e-01(1.20e+00)	1.31e-01(1.29e+00)	4.31e-01(9.15e-01)	8.07e-02(1.16e+00)
Chr03	6617420	9.42e-05(2.00e-01)	9.19e-04(3.72e-01)	9.42e-05(2.00e-01)	1.98e-02(9.67e-01)	2.92e-04(7.96e-01)	1.92e-02(9.06e-01)	6.15e-01(9.61e-01)	5.43e-01(9.55e-01)	6.57e-02(1.12e+00)
Chr12	12527215	9.81e-05(3.32e-02)	4.96e-01(1.44e+00)	1.23e-03(2.55e-01)	3.63e-02(1.12e+00)	2.31e-01(1.33e+00)	9.81e-05(3.32e-02)	1.39e-02(9.07e-01)	2.74e-01(1.06e+00)	2.00e-01(1.26e+00)
Chr04	41537670	9.91e-05(1.10e+00)	7.02e-04(3.36e-01)	1.60e-03(2.96e-01)	1.62e-01(1.31e+00)	2.50e-02(1.26e+00)	1.28e-03(2.52e-01)	7.35e-04(4.64e-01)	3.46e-01(9.85e-01)	9.91e-05(1.10e+00)
Chr19	34533152	1.01e-04(2.06e-01)	1.22e-02(8.02e-01)	1.01e-04(2.06e-01)	3.29e-03(7.78e-01)	2.70e-02(1.28e+00)	1.19e-02(7.34e-01)	3.38e-03(7.82e-01)	2.27e-02(1.37e+00)	9.46e-02(1.18e+00)
Chr01	44131021	1.03e-04(2.08e-01)	3.28e-01(1.42e+00)	1.03e-04(2.08e-01)	4.05e-03(8.12e-01)	1.38e-02(1.13e+00)	3.25e-01(1.22e+00)	1.59e-02(9.62e-01)	2.52e-06(2.06e-02)	2.88e-03(7.05e-01)
Chr08	4617686	1.06e-04(1.00e-01)	1.06e-04(1.00e-01)	2.49e-02(9.28e-01)	2.93e-01(1.25e+00)	1.53e-02(1.15e+00)	1.18e-01(1.24e+00)	4.21e-01(1.01e+00)	2.29e-01(1.06e+00)	7.07e-03(9.27e-01)
Chr19	37942487	1.07e-04(2.13e-01)	2.80e-01(1.41e+00)	1.07e-04(2.13e-01)	3.78e-02(1.13e+00)	1.51e-01(1.31e+00)	4.27e-02(1.11e+00)	1.27e-02(1.10e+00)	1.88e-01(1.08e+00)	3.78e-02(1.06e+00)
Chr13	27335560	1.10e-04(5.88e-01)	1.64e-02(8.92e-01)	2.91e-04(3.22e-01)	1.10e-04(5.88e-01)	1.70e-01(1.32e+00)	2.57e-02(9.87e-01)	5.33e-04(3.92e-01)	9.26e-02(1.22e+00)	5.31e-02(1.12e+00)
Chr11	1637438	1.12e-04(1.99e-01)	1.73e-02(9.09e-01)	2.47e-03(3.43e-01)	3.78e-04(8.75e-01)	3.66e-04(7.68e-01)	1.97e-02(9.14e-01)	2.32e-01(9.77e-01)	1.12e-04(1.99e-01)	2.22e-02(1.11e+00)
Chr07	8064074	1.16e-04(2.33e-01)	2.06e-03(4.18e-01)	1.15e-03(6.12e-01)	1.92e-02(9.55e-01)	2.95e-02(1.27e+00)	4.85e-02(1.14e+00)	1.16e-04(2.33e-01)	9.09e-02(1.21e+00)	3.97e-03(7.85e-01)
Chr18	55004797	1.16e-04(6.00e-01)	3.32e-02(1.08e+00)	1.25e-02(6.82e-01)	1.16e-04(6.00e-01)	1.04e-01(1.32e+00)	2.74e-02(9.91e-01)	4.33e-02(1.08e+00)	2.46e-02(1.34e+00)	2.13e-01(1.27e+00)
Chr13	25751829	1.16e-04(2.26e-01)	3.62e-04(2.48e-01)	2.51e-02(9.33e-01)	1.75e-01(1.31e+00)	1.48e-02(1.15e+00)	1.89e-03(3.28e-01)	1.16e-04(2.26e-01)	5.85e-01(9.73e-01)	3.05e-01(1.05e+00)
Chr04	1956006	1.16e-04(2.29e-01)	3.62e-04(2.49e-01)	2.51e-02(9.33e-01)	1.75e-01(1.31e+00)	1.48e-02(1.16e+00)	1.89e-03(3.29e-01)	1.16e-04(2.29e-01)	5.85e-01(9.73e-01)	3.05e-01(1.05e+00)
Chr02	41171186	1.16e-04(2.32e-01)	3.62e-04(2.51e-01)	2.51e-02(9.34e-01)	1.75e-01(1.31e+00)	1.48e-02(1.16e+00)	1.89e-03(3.29e-01)	1.16e-04(2.32e-01)	5.85e-01(9.73e-01)	3.05e-01(1.05e+00)
Chr04	17699884	1.17e-04(3.88e-02)	5.71e-02(1.23e+00)	2.48e-02(9.26e-01)	1.36e-01(1.30e+00)	1.22e-02(1.10e+00)	1.17e-04(3.88e-02)	1.43e-01(1.29e+00)	8.95e-01(1.06e+00)	6.79e-01(1.07e+00)
Chr13	27692796	1.17e-04(2.02e-01)	8.59e-02(1.27e+00)	1.17e-04(2.02e-01)	1.27e-03(9.13e-01)	6.82e-02(1.27e+00)	3.82e-02(1.07e+00)	4.28e-03(7.59e-01)	2.79e-02(1.34e+00)	1.77e-01(1.25e+00)
Chr08	3567485	1.18e-04(1.22e+00)	7.03e-02(1.27e+00)	3.83e-02(1.06e+00)	1.45e-02(8.68e-01)	1.17e-02(1.11e+00)	9.46e-02(1.25e+00)	5.12e-02(1.14e+00)	6.86e-01(1.02e+00)	1.18e-04(1.22e+00)
Chr16	33803483	1.19e-04(3.93e-02)	4.96e-02(1.20e+00)	4.29e-03(4.65e-01)	1.24e-01(1.28e+00)	4.03e-03(9.95e-01)	1.19e-04(3.93e-02)	3.21e-02(1.04e+00)	1.63e-01(1.13e+00)	1.95e-01(1.26e+00)
Chr18	1861969	1.19e-04(8.41e-01)	4.88e-02(1.20e+00)	9.52e-04(5.96e-01)	5.34e-02(1.17e+00)	1.19e-04(8.41e-01)	6.04e-03(5.17e-01)	2.40e-02(1.04e+00)	1.06e-01(1.13e+00)	1.45e-01(1.21e+00)
Chr13	15750076	1.19e-04(1.08e-01)	1.19e-04(1.08e-01)	1.08e-02(6.66e-01)	2.71e-01(1.28e+00)	4.82e-03(1.02e+00)	9.51e-02(1.25e+00)	2.40e-01(9.89e-01)	1.91e-01(1.09e+00)	1.10e-02(1.02e+00)
Chr18	20862291	1.20e-04(2.30e-01)	1.96e-03(4.08e-01)	4.58e-03(4.87e-01)	1.12e-02(7.97e-01)	4.47e-03(1.06e+00)	8.47e-03(6.40e-01)	1.20e-04(2.30e-01)	7.20e-02(1.29e+00)	2.44e-02(1.05e+00)
Chr01	24240448	1.21e-04(1.09e-01)	1.21e-04(1.09e-01)	7.29e-03(5.72e-01)	4.11e-01(1.19e+00)	9.10e-03(1.04e+00)	4.15e-03(4.96e-01)	1.22e-02(1.10e+00)	4.06e-01(8.99e-01)	3.05e-01(1.05e+00)
Chr16	30834212	1.21e-04(1.08e-01)	1.21e-04(1.08e-01)	7.29e-03(5.72e-01)	4.11e-01(1.19e+00)	9.10e-03(1.03e+00)	4.15e-03(4.96e-01)	1.22e-02(1.10e+00)	4.06e-01(8.99e-01)	3.05e-01(1.05e+00)
Chr14	4786369	1.22e-04(1.09e-01)	1.22e-04(1.09e-01)	1.29e-02(6.90e-01)	3.51e-02(1.12e+00)	8.83e-03(1.04e+00)	7.98e-03(6.16e-01)	3.11e-03(7.68e-01)	2.30e-01(1.06e+00)	1.08e-01(1.16e+00)
Chr02	2577131	1.22e-04(2.32e-01)	4.35e-01(1.43e+00)	5.45e-02(1.15e+00)	3.22e-02(1.09e+00)	8.97e-03(1.05e+00)	2.53e-01(1.28e+00)	1.22e-04(2.32e-01)	5.93e-01(9.78e-01)	5.70e-02(1.08e+00)
Chr16	2799348	1.23e-04(2.31e-01)	3.90e-01(1.43e+00)	7.16e-02(1.23e+00)	1.15e-01(1.28e+00)	1.00e+00(1.08e+00)	4.17e-01(1.21e+00)	1.23e-04(2.31e-01)	7.48e-01(1.03e+00)	9.05e-02(1.17e+00)
Chr15	3095323	1.26e-04(1.11e-01)	1.26e-04(1.11e-01)	7.40e-03(5.74e-01)	3.61e-01(1.22e+00)	1.01e-01(1.32e+00)	1.23e-03(2.44e-01)	1.48e-02(9.37e-01)	4.72e-01(9.39e-01)	8.45e-03(9.99e-01)
Chr16	2608534	1.28e-04(2.36e-01)	8.69e-02(1.28e+00)	2.62e-01(1.34e+00)	1.58e-01(1.31e+00)	6.78e-01(1.17e+00)	7.33e-01(1.08e+00)	1.28e-04(2.36e-01)	4.10e-01(9.02e-01)	1.17e-01(1.17e+00)
Chr04	17866566	1.31e-04(4.33e-02)	2.86e-02(1.07e+00)	9.91e-03(6.48e-01)	1.25e-01(1.28e+00)	6.97e-03(1.06e+00)	1.31e-04(4.33e-02)	1.83e-01(9.30e-01)	8.97e-01(1.06e+00)	8.80e-01(1.05e+00)
Chr01	1432834	1.33e-04(2.24e-01)	1.58e-01(1.33e+00)	1.33e-04(2.24e-01)	1.10e-02(7.88e-01)	3.82e-01(1.28e+00)	2.34e-03(3.69e-01)	1.92e-02(1.03e+00)	4.04e-01(8.98e-01)	1.86e-02(1.08e+00)
Chr13	18607794	1.34e-04(2.23e-01)	1.80e-03(3.93e-01)	1.34e-04(2.23e-01)	9.92e-02(1.27e+00)	6.61e-02(1.27e+00)	5.57e-04(1.46e-01)	5.17e-03(8.48e-01)	7.15e-02(1.29e+00)	9.97e-03(1.01e+00)
Chr06	49030935	1.34e-04(1.30e+00)	7.57e-02(1.28e+00)	2.50e-03(3.45e-01)	7.00e-02(1.21e+00)	1.01e-01(1.33e+00)	2.38e-03(3.73e-01)	2.23e-01(9.70e-01)	1.06e-01(1.13e+00)	1.34e-04(1.30e+00)
Chr11	7052548	1.34e-04(9.89e-01)	7.57e-02(1.28e+00)	2.50e-03(3.44e-01)	7.00e-02(1.21e+00)	1.01e-01(1.33e+00)	2.38e-03(3.71e-01)	2.23e-01(9.70e-01)	1.06e-01(1.13e+00)	1.34e-04(9.89e-01)
Chr12	3671120	1.34e-04(9.44e-01)	7.57e-02(1.28e+00)	2.50e-03(3.44e-01)	7.00e-02(1.21e+00)	1.01e-01(1.33e+00)	2.38e-03(3.71e-01)	2.23e-01(9.70e-01)	1.06e-01(1.13e+00)	1.34e-04(9.44e-01)
Chr12	4524624	1.34e-04(9.03e-01)	7.57e-02(1.28e+00)	2.50e-03(3.43e-01)	7.00e-02(1.21e+00)	1.01e-01(1.33e+00)	2.38e-03(3.70e-01)	2.23e-01(9.70e-01)	1.06e-01(1.13e+00)	1.34e-04(9.03e-01)
Chr07	18181691	1.35e-04(4.44e-02)	1.36e-02(8.15e-01)	6.13e-03(5.21e-01)	2.25e-02(1.00e+00)	1.07e-04(7.92e-01)	1.35e-04(4.44e-02)	3.89e-04(3.34e-01)	9.03e-01(1.07e+00)	7.40e-04(8.90e-01)
Chr13	27898103	1.35e-04(6.17e-01)	3.67e-02(1.13e+00)	6.24e-04(5.02e-01)	1.35e-04(6.17e-01)	3.20e-04(8.14e-01)	4.94e-04(1.32e-01)	3.37e-02(1.06e+00)	6.82e-02(1.28e+00)	6.83e-03(9.25e-01)
Chr06	1291246	1.36e-04(8.77e-01)	1.71e-01(1.34e+00)	9.52e-03(6.38e-01)	1.33e-01(1.29e+00)	1.44e-01(1.33e+00)	2.87e-01(1.24e+00)	1.32e-02(8.87e-01)	1.69e-01(1.12e+00)	1.36e-04(8.77e-01)
Chr19	37471823	1.37e-04(7.90e-01)	1.26e-02(8.05e-01)	2.48e-03(3.44e-01)	1.46e-02(8.72e-01)	3.48e-02(1.25e+00)	1.79e-02(8.85e-01)	7.09e-04(4.51e-01)	6.91e-02(1.28e+00)	1.37e-04(7.90e-01)
Chr20	47167151	1.39e-04(2.25e-01)	1.94e-02(9.36e-01)	1.39e-04(2.25e-01)	1.81e-02(9.29e-01)	8.58e-03(1.02e+00)	1.97e-03(3.35e-01)	1.03e-03(5.77e-01)	2.44e-01(1.05e+00)	1.53e-03(1.03e+00)
Chr06	3568829	1.41e-04(8.42e-01)	9.98e-03(7.51e-01)	9.93e-03(6.48e-01)	4.35e-01(1.18e+00)	1.41e-04(8.42e-01)	1.26e-02(7.48e-01)	3.72e-01(1.04e+00)	2.46e-01(1.05e+00)	9.71e-02(1.16e+00)
Chr01	50065024	1.43e-04(7.66e-01)	8.60e-01(1.16e+00)	5.26e-01(1.07e+00)	7.59e-01(1.04e+00)	1.72e-01(1.34e+00)	2.45e-01(1.28e+00)	3.59e-01(1.03e+00)	8.14e-01(1.04e+00)	1.43e-04(7.66e-01)
Chr11	5982489	1.44e-04(2.51e-01)	1.52e-02(8.62e-01)	2.09e-04(2.88e-01)	8.35e-04(9.39e-01)	1.54e-03(8.78e-01)	7.71e-04(1.75e-01)	1.44e-04(2.51e-01)	2.01e-04(3.04e-01)	9.55e-04(9.88e-01)
Chr13	14299186	1.44e-04(4.73e-02)	5.39e-01(1.37e+00)	1.46e-01(1.34e+00)	7.62e-01(1.04e+00)	1.75e-01(1.32e+00)	1.44e-04(4.73e-02)	1.58e-01(1.29e+00)	3.97e-01(9.21e-01)	9.04e-01(1.06e+00)
Chr18	2482299	1.44e-04(4.68e-02)	5.39e-01(1.37e+00)	1.46e-01(1.34e+00)	7.62e-01(1.04e+00)	1.75e-01(1.32e+00)	1.44e-04(4.68e-02)	1.58e-01(1.29e+00)	3.97e-01(9.21e-01)	9.04e-01(1.06e+00)
Chr18	9654680	1.44e-04(4.65e-02)	5.39e-01(1.37e+00)	1.46e-01(1.34e+00)	7.62e-01(1.04e+00)	1.75e-01(1.32e+00)	1.44e-04(4.65e-02)	1.58e-01(1.29e+00)	3.97e-01(9.21e-01)	9.04e-01(1.06e+00)
Chr15	2907150	1.44e-04(4.69e-02)	5.39e-01(1.37e+00)	1.46e-01(1.34e+00)	7.62e-01(1.04e+00)	1.75e-01(1.32e+00)	1.44e-04(4.69e-02)	1.58e-01(1.29e+00)	3.97e-01(9.21e-01)	9.04e-01(1.06e+00)
Chr03	1133529	1.45e-04(1.27e-01)	1.45e-04(1.27e-01)	8.43e-03(6.12e-01)	8.41e-02(1.21e+00)	2.19e-02(1.21e+00)	3.29e-02(1.05e+00)	7.48e-02(1.26e+00)	1.69e-01(1.12e+00)	4.54e-01(1.07e+00)
Chr02	7615529	1.47e-04(4.71e-02)	4.78e-02(1.19e+00)	9.51e-02(1.28e+00)	8.10e-02(1.20e+00)	3.82e-01(1.28e+00)	1.47e-04(4.71e-02)	3.61e-02(1.08e+00)	6.05e-02(1.28e+00)	8.42e-02(1.16e+00)
Chr07	42630712	1.49e-04(2.46e-01)	1.55e-01(1.33e+00)	6.20e-03(5.22e-01)	5.77e-02(1.19e+00)	6.10e-03(1.05e+00)	5.32e-02(1.17e+00)	1.49e-04(2.46e-01)	2.21e-01(1.10e+00)	4.96e-02(1.11e+00)
Chr13	30916986	1.51e-04(2.52e-01)	1.54e-01(1.33e+00)	3.29e-02(1.01e+00)	1.22e-01(1.29e+00)	2.27e-01(1.33e+00)	7.13e-03(5.71e-01)	2.47e-02(1.04e+00)	1.51e-04(2.52e-01)	2.33e-01(1.15e+00)
Chr02	7169072	1.52e-04(6.95e-01)	4.58e-02(1.18e+00)	4.80e-03(4.98e-01)	2.40e-02(1.03e+00)	2.83e-03(8.94e-01)	3.58e-03(4.59e-01)	4.14e-04(3.38e-01)	7.75e-03(1.27e+00)	1.52e-04(6.95e-01)
Chr15	681746	1.55e-04(4.95e-02)	7.04e-03(6.41e-01)	5.73e-02(1.17e+00)	3.50e-02(1.12e+00)	4.37e-02(1.29e+00)	1.55e-04(4.95e-02)	1.34e-01(1.29e+00)	2.81e-02(1.34e+00)	8.48e-02(1.17e+00)
Chr04	5816885	1.57e-04(8.70e-01)	2.05e-01(1.39e+00)	1.96e-02(8.47e-01)	3.40e-02(1.11e+00)	1.57e-04(8.70e-01)	1.01e-01(1.26e+00)	5.56e-02(1.18e+00)	2.22e-01(1.10e+00)	3.46e-02(1.03e+00)
Chr15	32266263	1.59e-04(7.73e-01)	3.18e-01(1.42e+00)	7.37e-02(1.23e+00)	3.59e-01(1.22e+00)	1.59e-04(7.73e-01)	1.73e-01(1.24e+00)	7.18e-02(1.24e+00)	8.31e-01(1.05e+00)	1.27e-02(1.06e+00)
Chr18	4923748	1.62e-04(7.17e-01)	5.03e-04(2.81e-01)	8.30e-03(6.07e-01)	3.78e-02(1.13e+00)	1.62e-04(7.17e-01)	2.82e-02(1.00e+00)	1.05e-02(1.05e+00)	1.51e-01(1.15e+00)	5.99e-03(8.73e-01)
Chr15	30151471	1.62e-04(7.61e-01)	2.08e-01(1.39e+00)	5.26e-02(1.14e+00)	2.93e-01(1.25e+00)	1.62e-04(7.61e-01)	3.83e-02(1.07e+00)	8.39e-02(1.27e+00)	5.39e-01(9.54e-01)	5.60e-03(9.11e-01)
Chr15	31750697	1.62e-04(7.39e-01)	2.08e-01(1.39e+00)	5.26e-02(1.14e+00)	2.93e-01(1.25e+00)	1.62e-04(7.39e-01)	3.83e-02(1.07e+00)	8.39e-02(1.27e+00)	5.39e-01(9.54e-01)	5.60e-03(9.10e-01)
Chr18	51487596	1.64e-04(6.89e-01)	2.81e-02(1.06e+00)	6.70e-03(5.44e-01)	4.37e-01(1.18e+00)	1.64e-04(6.89e-01)	3.41e-02(1.03e+00)	1.55e-01(1.29e+00)	4.38e-01(9.21e-01)	5.06e-02(1.11e+00)
Chr03	9030120	1.67e-04(2.75e-01)	1.83e-01(1.36e+00)	6.53e-01(1.06e+00)	2.73e-01(1.27e+00)	7.54e-01(1.22e+00)	2.32e-01(1.28e+00)	1.29e-01(1.29e+00)	1.67e-04(2.75e-01)	7.10e-01(1.08e+00)
Chr03	1236382	1.69e-04(1.46e-01)	1.69e-04(1.46e-01)	1.02e-02(6.53e-01)	1.00e-01(1.27e+00)	2.74e-02(1.29e+00)	3.85e-02(1.07e+00)	8.59e-02(1.27e+00)	1.96e-01(1.10e+00)	5.08e-01(1.06e+00)
Chr07	16592007	1.70e-04(5.40e-02)	5.29e-01(1.38e+00)	1.27e-03(2.57e-01)	5.21e-02(1.17e+00)	3.08e-01(1.29e+00)	1.70e-04(5.40e-02)	1.98e-02(1.05e+00)	2.82e-01(1.04e+00)	2.68e-01(1.07e+00)
Chr07	17075300	1.71e-04(6.62e-01)	4.01e-01(1.42e+00)	2.97e-03(3.85e-01)	2.87e-02(1.06e+00)	2.66e-01(1.31e+00)	3.10e-02(1.03e+00)	1.22e-01(1.30e+00)	1.36e-01(1.17e+00)	1.71e-04(6.62e-01)
Chr19	27408802	1.71e-04(2.77e-01)	2.49e-01(1.41e+00)	2.07e-01(1.33e+00)	1.17e-01(1.29e+00)	5.87e-01(1.17e+00)	1.87e-01(1.26e+00)	2.04e-01(9.59e-01)	1.71e-04(2.77e-01)	4.37e-01(1.08e+00)
Chr09	45123419	1.74e-04(2.73e-01)	2.51e-03(4.70e-01)	4.14e-04(3.94e-01)	3.64e-03(7.85e-01)	1.86e-02(1.19e+00)	2.58e-02(9.75e-01)	1.74e-04(2.73e-01)	8.43e-02(1.22e+00)	6.33e-02(1.11e+00)
Chr19	39948834	1.75e-04(7.13e-01)	4.19e-02(1.17e+00)	6.78e-02(1.20e+00)	1.13e-02(7.96e-01)	1.75e-04(7.13e-01)	3.47e-02(1.04e+00)	2.05e-02(9.86e-01)	3.77e-02(1.34e+00)	3.91e-02(1.07e+00)
Chr04	48985871	1.79e-04(5.67e-02)	3.96e-03(5.01e-01)	1.86e-01(1.35e+00)	4.21e-01(1.18e+00)	2.92e-01(1.30e+00)	1.79e-04(5.67e-02)	2.10e-02(1.00e+00)	3.86e-01(9.18e-01)	3.60e-01(1.05e+00)
Chr02	8734730	1.80e-04(6.98e-01)	2.62e-01(1.41e+00)	9.06e-02(1.28e+00)	1.59e-01(1.31e+00)	1.80e-04(6.98e-01)	2.58e-01(1.27e+00)	5.77e-02(1.19e+00)	3.33e-01(9.83e-01)	1.34e-01(1.19e+00)
Chr11	5971306	1.85e-04(1.57e-01)	1.85e-04(1.57e-01)	3.09e-03(3.96e-01)	8.22e-04(9.45e-01)	1.54e-01(1.32e+00)	2.10e-02(9.25e-01)	1.55e-03(6.44e-01)	1.82e-01(1.13e+00)	6.61e-03(9.11e-01)
Chr02	10304650	1.86e-04(7.02e-01)	3.25e-01(1.43e+00)	7.41e-03(5.74e-01)	8.85e-02(1.23e+00)	1.86e-04(7.02e-01)	2.37e-02(9.54e-01)	3.88e-02(1.10e+00)	2.21e-01(1.10e+00)	2.29e-02(1.12e+00)
Chr17	36510705	1.88e-04(7.12e-01)	3.21e-01(1.42e+00)	7.04e-04(5.25e-01)	2.68e-02(1.04e+00)	9.03e-02(1.31e+00)	1.83e-02(8.93e-01)	8.65e-03(1.00e+00)	2.81e-01(1.03e+00)	1.88e-04(7.12e-01)
Chr07	19642397	1.89e-04(8.14e-01)	1.43e-01(1.30e+00)	4.43e-02(1.09e+00)	1.89e-04(8.14e-01)	2.92e-01(1.30e+00)	5.67e-02(1.19e+00)	1.53e-02(9.53e-01)	1.83e-01(1.13e+00)	3.56e-03(7.50e-01)
Chr09	41676962	1.92e-04(1.62e-01)	1.92e-04(1.62e-01)	4.92e-02(1.11e+00)	8.92e-01(1.06e+00)	5.26e-03(1.03e+00)	4.49e-01(1.18e+00)	2.32e-01(9.77e-01)	8.98e-01(1.06e+00)	7.72e-01(1.10e+00)
Chr18	9536024	1.94e-04(2.02e-01)	2.27e-01(1.40e+00)	2.07e-01(1.33e+00)	7.39e-02(1.22e+00)	7.14e-02(1.28e+00)	3.51e-02(1.04e+00)	1.94e-04(2.02e-01)	2.48e-01(1.05e+00)	5.87e-01(1.03e+00)
Chr10	40721413	1.95e-04(1.63e-01)	1.95e-04(1.63e-01)	1.82e-01(1.35e+00)	9.01e-01(1.06e+00)	8.83e-03(1.04e+00)	4.73e-01(1.15e+00)	4.84e-01(1.02e+00)	9.98e-01(1.00e+00)	3.04e-01(1.05e+00)
Chr11	24895564	1.95e-04(1.62e-01)	1.95e-04(1.62e-01)	1.82e-01(1.35e+00)	9.01e-01(1.06e+00)	8.83e-03(1.04e+00)	4.73e-01(1.15e+00)	4.84e-01(1.02e+00)	9.98e-01(1.00e+00)	3.04e-01(1.05e+00)
Chr20	34422632	1.95e-04(2.02e-01)	1.82e-01(1.36e+00)	1.62e-02(7.63e-01)	2.15e-02(9.84e-01)	2.43e-01(1.31e+00)	3.83e-02(1.07e+00)	1.95e-04(2.02e-01)	8.24e-01(1.05e+00)	7.03e-02(1.13e+00)
Chr17	38107038	1.95e-04(1.61e-01)	1.95e-04(1.61e-01)	4.33e-01(1.19e+00)	1.97e-01(1.31e+00)	1.59e-01(1.30e+00)	7.88e-01(1.06e+00)	1.04e-01(1.28e+00)	3.57e-01(9.81e-01)	6.88e-01(1.07e+00)
Chr13	8627383	1.97e-04(7.29e-01)	4.89e-01(1.44e+00)	4.16e-03(4.57e-01)	2.79e-02(1.05e+00)	3.33e-01(1.27e+00)	4.81e-02(1.14e+00)	1.21e-01(1.30e+00)	1.47e-01(1.14e+00)	1.97e-04(7.29e-01)
Chr18	9976248	1.98e-04(3.04e-01)	4.25e-01(1.43e+00)	3.70e-01(1.24e+00)	5.35e-02(1.17e+00)	4.52e-01(1.27e+00)	1.32e-02(7.65e-01)	5.60e-02(1.18e+00)	1.98e-04(3.04e-01)	9.39e-02(1.18e+00)
Chr16	31969953	1.98e-04(3.02e-01)	7.84e-01(1.19e+00)	1.41e-01(1.34e+00)	1.61e-01(1.31e+00)	4.06e-01(1.27e+00)	1.12e-01(1.25e+00)	3.87e-01(1.02e+00)	1.98e-04(3.02e-01)	2.90e-01(1.08e+00)
Chr18	20003528	2.00e-04(2.04e-01)	3.45e-01(1.42e+00)	5.22e-01(1.07e+00)	7.97e-02(1.20e+00)	2.27e-01(1.32e+00)	8.16e-01(1.05e+00)	2.00e-04(2.04e-01)	5.23e-01(9.43e-01)	4.99e-01(1.06e+00)
Chr19	39524087	2.04e-04(7.38e-01)	2.46e-01(1.41e+00)	2.72e-02(9.48e-01)	3.86e-03(8.00e-01)	8.22e-02(1.29e+00)	5.67e-02(1.19e+00)	5.14e-02(1.14e+00)	7.67e-02(1.28e+00)	2.04e-04(7.38e-01)
Chr01	45671262	2.05e-04(2.07e-01)	1.62e-01(1.34e+00)	1.01e-02(6.49e-01)	1.75e-02(9.22e-01)	1.97e-01(1.35e+00)	1.64e-02(8.51e-01)	2.05e-04(2.07e-01)	6.62e-01(1.01e+00)	4.22e-02(1.08e+00)
Chr02	9994733	2.09e-04(7.56e-01)	5.54e-02(1.23e+00)	8.39e-04(5.76e-01)	1.37e-01(1.30e+00)	2.09e-04(7.56e-01)	1.12e-01(1.25e+00)	6.99e-03(9.61e-01)	1.01e-01(1.13e+00)	2.63e-02(1.00e+00)
Chr15	7931891	2.10e-04(2.86e-01)	3.62e-03(4.74e-01)	2.10e-04(2.86e-01)	4.33e-03(8.29e-01)	8.20e-03(1.01e+00)	8.92e-04(1.94e-01)	1.14e-03(6.06e-01)	1.95e-01(1.10e+00)	1.86e-03(1.00e+00)
Chr13	14656089	2.15e-04(6.59e-02)	5.67e-01(1.27e+00)	2.96e-01(1.34e+00)	6.20e-01(1.10e+00)	3.14e-01(1.28e+00)	2.15e-04(6.59e-02)	2.68e-01(1.01e+00)	2.03e-01(1.11e+00)	6.58e-01(1.06e+00)
Chr13	14909976	2.15e-04(6.56e-02)	5.67e-01(1.27e+00)	2.96e-01(1.34e+00)	6.20e-01(1.10e+00)	3.14e-01(1.28e+00)	2.15e-04(6.56e-02)	2.68e-01(1.01e+00)	2.03e-01(1.11e+00)	6.58e-01(1.06e+00)
Chr07	36208274	2.15e-04(6.71e-02)	5.67e-01(1.27e+00)	2.96e-01(1.34e+00)	6.20e-01(1.10e+00)	3.14e-01(1.29e+00)	2.15e-04(6.71e-02)	2.68e-01(1.01e+00)	2.03e-01(1.11e+00)	6.58e-01(1.06e+00)
Chr07	37001255	2.15e-04(6.67e-02)	5.67e-01(1.27e+00)	2.96e-01(1.34e+00)	6.20e-01(1.10e+00)	3.14e-01(1.29e+00)	2.15e-04(6.67e-02)	2.68e-01(1.01e+00)	2.03e-01(1.11e+00)	6.58e-01(1.06e+00)
Chr18	1645409	2.15e-04(6.55e-02)	5.67e-01(1.27e+00)	2.96e-01(1.34e+00)	6.20e-01(1.10e+00)	3.14e-01(1.27e+00)	2.15e-04(6.55e-02)	2.68e-01(1.01e+00)	2.03e-01(1.11e+00)	6.58e-01(1.06e+00)
Chr11	32885236	2.15e-04(6.65e-02)	5.67e-01(1.27e+00)	2.96e-01(1.34e+00)	6.20e-01(1.10e+00)	3.14e-01(1.28e+00)	2.15e-04(6.65e-02)	2.68e-01(1.01e+00)	2.03e-01(1.11e+00)	6.58e-01(1.06e+00)
Chr07	10365992	2.17e-04(1.75e-01)	2.17e-04(1.75e-01)	4.39e-02(1.09e+00)	6.17e-01(1.10e+00)	6.03e-01(1.18e+00)	2.70e-02(9.84e-01)	1.31e-02(8.85e-01)	6.24e-01(9.90e-01)	2.53e-01(1.10e+00)
Chr07	25705280	2.26e-04(6.78e-02)	8.18e-02(1.27e+00)	5.80e-02(1.17e+00)	2.70e-02(1.04e+00)	3.67e-01(1.27e+00)	2.26e-04(6.78e-02)	5.59e-03(8.71e-01)	1.90e-03(8.12e-01)	1.88e-01(1.25e+00)
Chr11	6134355	2.29e-04(7.91e-01)	2.56e-02(1.03e+00)	8.96e-03(6.28e-01)	1.23e-02(8.29e-01)	2.29e-04(7.91e-01)	2.72e-02(9.89e-01)	6.12e-02(1.20e+00)	2.08e-01(1.10e+00)	5.46e-02(1.12e+00)
Chr18	5614018	2.31e-04(9.71e-01)	5.00e-02(1.20e+00)	2.31e-02(9.02e-01)	2.31e-04(9.71e-01)	1.44e-02(1.14e+00)	2.83e-01(1.25e+00)	1.34e-02(8.90e-01)	6.94e-03(1.24e+00)	1.34e-02(1.09e+00)
Chr13	28117662	2.32e-04(2.27e-01)	7.40e-03(6.50e-01)	9.44e-02(1.28e+00)	2.83e-01(1.25e+00)	1.00e+00(1.13e+00)	3.78e-01(1.20e+00)	2.32e-04(2.27e-01)	8.19e-01(1.05e+00)	9.04e-01(1.06e+00)
Chr18	5225669	2.33e-04(7.86e-01)	1.97e-02(9.45e-01)	7.17e-03(5.66e-01)	4.23e-03(8.34e-01)	2.33e-04(7.86e-01)	2.58e-01(1.27e+00)	4.71e-02(1.11e+00)	2.10e-02(1.34e+00)	3.92e-03(7.81e-01)
Chr02	40994721	2.36e-04(7.48e-01)	8.12e-02(1.27e+00)	3.98e-02(1.07e+00)	7.82e-02(1.22e+00)	1.72e-02(1.19e+00)	4.93e-02(1.15e+00)	7.40e-04(4.65e-01)	3.14e-01(1.03e+00)	2.36e-04(7.48e-01)
Chr18	55240238	2.40e-04(6.94e-02)	5.92e-01(1.26e+00)	2.21e-01(1.34e+00)	6.53e-01(1.10e+00)	3.53e-01(1.26e+00)	2.40e-04(6.94e-02)	1.26e-01(1.29e+00)	2.12e-01(1.10e+00)	6.86e-01(1.07e+00)
Chr15	2424264	2.40e-04(7.01e-02)	5.92e-01(1.26e+00)	2.21e-01(1.34e+00)	6.53e-01(1.10e+00)	3.53e-01(1.26e+00)	2.40e-04(7.01e-02)	1.26e-01(1.29e+00)	2.12e-01(1.10e+00)	6.86e-01(1.07e+00)
Chr09	45099583	2.41e-04(2.90e-01)	1.41e-03(3.45e-01)	2.41e-04(2.90e-01)	4.69e-03(8.36e-01)	9.10e-03(1.04e+00)	1.61e-02(8.42e-01)	1.74e-04(2.70e-01)	9.09e-02(1.21e+00)	1.05e-01(1.16e+00)
Chr13	17292000	2.43e-04(2.90e-01)	1.43e-02(8.38e-01)	2.43e-04(2.90e-01)	1.77e-01(1.31e+00)	2.20e-03(9.30e-01)	7.10e-03(5.68e-01)	9.23e-02(1.28e+00)	8.96e-01(1.06e+00)	2.37e-01(1.15e+00)
Chr08	42782321	2.47e-04(1.94e-01)	2.47e-04(1.94e-01)	7.57e-02(1.24e+00)	2.40e-01(1.26e+00)	1.40e-02(1.14e+00)	1.14e-01(1.25e+00)	4.87e-02(1.13e+00)	5.22e-02(1.31e+00)	9.91e-01(1.00e+00)
Chr13	27271131	2.51e-04(2.43e-01)	6.79e-03(6.46e-01)	2.43e-02(9.17e-01)	7.48e-03(9.70e-01)	3.99e-02(1.27e+00)	6.48e-02(1.24e+00)	2.51e-04(2.43e-01)	1.51e-01(1.15e+00)	6.17e-02(1.10e+00)
Chr13	32232613	2.55e-04(2.46e-01)	2.90e-03(5.01e-01)	5.36e-02(1.15e+00)	6.23e-01(1.10e+00)	5.87e-01(1.18e+00)	2.60e-02(9.78e-01)	2.55e-04(2.46e-01)	8.46e-01(1.05e+00)	8.43e-02(1.16e+00)
Chr13	32621208	2.55e-04(2.39e-01)	2.90e-03(4.98e-01)	5.36e-02(1.15e+00)	6.23e-01(1.10e+00)	5.87e-01(1.18e+00)	2.60e-02(9.77e-01)	2.55e-04(2.39e-01)	8.46e-01(1.05e+00)	8.43e-02(1.16e+00)
Chr05	3949784	2.55e-04(1.99e-01)	2.55e-04(1.99e-01)	9.34e-01(1.00e+00)	9.01e-01(1.06e+00)	7.01e-01(1.19e+00)	9.61e-01(1.00e+00)	1.98e-01(9.50e-01)	1.90e-01(1.09e+00)	3.29e-01(1.04e+00)
Chr13	39685460	2.56e-04(7.95e-01)	3.63e-01(1.42e+00)	5.29e-02(1.14e+00)	3.03e-01(1.26e+00)	1.67e-01(1.32e+00)	1.75e-01(1.25e+00)	1.77e-02(9.88e-01)	1.62e-02(1.27e+00)	2.56e-04(7.95e-01)
Chr08	9290677	2.60e-04(7.77e-01)	7.93e-01(1.15e+00)	4.66e-02(1.10e+00)	2.72e-01(1.28e+00)	1.81e-01(1.33e+00)	1.89e-01(1.26e+00)	8.66e-01(9.96e-01)	3.47e-01(9.86e-01)	2.60e-04(7.77e-01)
Chr01	44083864	2.62e-04(7.68e-01)	4.70e-01(1.44e+00)	5.85e-04(4.94e-01)	3.63e-03(7.88e-01)	2.55e-03(9.37e-01)	3.93e-01(1.20e+00)	5.85e-02(1.19e+00)	1.35e-05(3.60e-02)	2.62e-04(7.68e-01)
Chr19	40117790	2.63e-04(3.78e-01)	9.13e-01(1.12e+00)	6.69e-01(1.05e+00)	1.66e-01(1.32e+00)	7.54e-01(1.18e+00)	8.32e-01(9.89e-01)	6.76e-01(9.70e-01)	2.63e-04(3.78e-01)	3.41e-01(1.05e+00)
Chr02	15583272	2.64e-04(7.58e-02)	1.30e-01(1.28e+00)	4.85e-03(5.00e-01)	1.14e-01(1.28e+00)	1.83e-02(1.19e+00)	2.64e-04(7.58e-02)	1.53e-02(9.54e-01)	1.78e-01(1.13e+00)	1.60e-01(1.23e+00)
Chr07	19196212	2.65e-04(7.48e-01)	1.82e-01(1.36e+00)	1.44e-02(7.30e-01)	2.27e-03(7.21e-01)	1.15e-01(1.32e+00)	7.96e-02(1.25e+00)	1.48e-02(9.37e-01)	4.95e-01(9.35e-01)	2.65e-04(7.48e-01)
Chr08	265634	2.68e-04(1.04e+00)	4.00e-03(5.01e-01)	1.10e-02(6.46e-01)	2.68e-04(1.04e+00)	7.53e-04(7.35e-01)	8.62e-03(6.47e-01)	9.00e-02(1.27e+00)	5.30e-01(9.46e-01)	5.24e-01(1.05e+00)
Chr06	19091079	2.71e-04(3.53e-01)	2.86e-01(1.41e+00)	9.83e-01(1.00e+00)	9.44e-02(1.25e+00)	8.75e-01(1.25e+00)	7.12e-01(1.09e+00)	2.31e-01(9.75e-01)	2.71e-04(3.53e-01)	8.67e-01(1.05e+00)
Chr19	50002092	2.71e-04(7.51e-01)	1.66e-01(1.34e+00)	1.82e-01(1.35e+00)	5.60e-01(1.08e+00)	1.00e+00(1.02e+00)	1.66e-01(1.23e+00)	2.81e-01(1.00e+00)	1.16e-01(1.16e+00)	2.71e-04(7.51e-01)
Chr11	1619962	2.75e-04(9.94e-01)	3.29e-03(4.64e-01)	1.73e-03(3.12e-01)	2.75e-04(9.94e-01)	3.45e-04(7.76e-01)	6.49e-03(5.41e-01)	1.07e-01(1.29e+00)	1.17e-02(1.20e+00)	5.11e-02(1.11e+00)
Chr07	36227772	2.78e-04(9.81e-01)	1.73e-02(9.11e-01)	6.41e-02(1.20e+00)	2.78e-04(9.81e-01)	2.74e-02(1.28e+00)	2.56e-03(3.90e-01)	3.14e-02(1.03e+00)	3.32e-02(1.35e+00)	2.37e-01(1.15e+00)
Chr13	2439710	2.83e-04(7.32e-01)	2.12e-01(1.39e+00)	2.79e-03(3.69e-01)	6.95e-02(1.21e+00)	2.71e-01(1.32e+00)	2.06e-02(9.25e-01)	1.02e-01(1.28e+00)	4.08e-01(9.02e-01)	2.83e-04(7.32e-01)
Chr08	15073140	2.86e-04(3.22e-01)	4.40e-01(1.44e+00)	2.86e-04(3.22e-01)	3.99e-04(8.36e-01)	4.86e-02(1.26e+00)	3.71e-02(1.06e+00)	2.82e-02(1.07e+00)	1.15e-01(1.16e+00)	3.70e-01(1.06e+00)
Chr11	6069197	2.90e-04(9.78e-01)	1.15e-02(7.88e-01)	6.31e-04(5.00e-01)	2.90e-04(9.78e-01)	1.43e-03(8.80e-01)	1.06e-03(2.20e-01)	1.26e-03(6.22e-01)	8.47e-04(6.17e-01)	1.18e-02(1.04e+00)
Chr10	13876671	2.92e-04(8.30e-02)	8.10e-01(1.16e+00)	1.69e-02(7.85e-01)	9.53e-02(1.25e+00)	2.43e-02(1.25e+00)	2.92e-04(8.30e-02)	1.62e-02(9.67e-01)	4.59e-02(1.35e+00)	1.20e-02(1.05e+00)
Chr04	1479489	2.95e-04(3.66e-01)	7.78e-01(1.19e+00)	7.15e-01(1.06e+00)	1.76e-01(1.31e+00)	1.00e+00(1.30e+00)	5.49e-01(1.12e+00)	8.57e-01(9.94e-01)	2.95e-04(3.66e-01)	9.74e-01(1.01e+00)
Chr18	56544363	2.96e-04(3.24e-01)	2.36e-02(1.00e+00)	2.96e-04(3.24e-01)	4.38e-02(1.13e+00)	1.84e-01(1.33e+00)	5.08e-03(5.04e-01)	5.12e-04(3.82e-01)	5.91e-01(9.76e-01)	1.07e-01(1.16e+00)
Chr17	5440744	3.04e-04(2.32e-01)	3.04e-04(2.32e-01)	3.34e-01(1.31e+00)	9.57e-01(1.01e+00)	1.00e+00(1.06e+00)	6.99e-02(1.26e+00)	1.20e-01(1.30e+00)	2.38e-01(1.05e+00)	1.88e-01(1.25e+00)
Chr16	35246815	3.04e-04(9.83e-01)	2.13e-01(1.39e+00)	1.19e-01(1.31e+00)	3.04e-04(9.83e-01)	5.18e-01(1.20e+00)	1.15e-02(7.35e-01)	4.86e-03(8.15e-01)	7.24e-02(1.29e+00)	1.64e-01(1.23e+00)
Chr11	4720165	3.04e-04(9.26e-01)	5.36e-01(1.37e+00)	9.08e-03(6.32e-01)	3.04e-04(9.26e-01)	9.62e-02(1.32e+00)	2.68e-01(1.25e+00)	7.12e-02(1.25e+00)	1.30e-02(1.24e+00)	1.75e-03(1.03e+00)
Chr18	4523284	3.06e-04(8.04e-01)	1.91e-03(4.06e-01)	7.32e-03(5.73e-01)	3.26e-03(7.77e-01)	3.06e-04(8.04e-01)	3.47e-02(1.04e+00)	4.43e-03(7.74e-01)	2.86e-01(1.04e+00)	1.56e-03(1.03e+00)
Chr11	1619458	3.06e-04(8.18e-01)	2.09e-03(4.23e-01)	5.60e-04(4.80e-01)	1.90e-03(6.73e-01)	3.06e-04(8.18e-01)	1.19e-02(7.33e-01)	7.39e-02(1.25e+00)	1.74e-02(1.30e+00)	3.62e-02(1.05e+00)
Chr04	50022953	3.09e-04(2.35e-01)	3.09e-04(2.35e-01)	5.77e-02(1.17e+00)	7.53e-01(1.03e+00)	2.43e-01(1.32e+00)	4.29e-02(1.11e+00)	1.72e-02(9.79e-01)	7.59e-01(1.03e+00)	3.76e-02(1.06e+00)
Chr13	27584969	3.09e-04(9.05e-01)	1.62e-03(3.74e-01)	7.18e-04(5.33e-01)	3.09e-04(9.05e-01)	3.09e-02(1.26e+00)	3.44e-03(4.52e-01)	4.22e-02(1.07e+00)	2.06e-01(1.10e+00)	1.82e-02(1.10e+00)
Chr18	8262975	3.12e-04(2.36e-01)	3.12e-04(2.36e-01)	1.13e-02(6.52e-01)	9.01e-01(1.06e+00)	1.16e-01(1.31e+00)	1.10e-02(7.22e-01)	2.01e-02(9.76e-01)	9.64e-01(1.00e+00)	1.45e-01(1.21e+00)
Chr15	13088352	3.15e-04(8.15e-01)	5.70e-02(1.23e+00)	1.09e-02(6.64e-01)	6.79e-01(1.10e+00)	3.15e-04(8.15e-01)	5.06e-01(1.11e+00)	4.02e-01(1.02e+00)	7.15e-01(1.02e+00)	7.58e-02(1.15e+00)
Chr13	24014025	3.16e-04(2.38e-01)	3.16e-04(2.38e-01)	1.32e-02(7.00e-01)	6.31e-01(1.10e+00)	7.26e-01(1.19e+00)	7.10e-02(1.27e+00)	5.93e-02(1.20e+00)	5.84e-01(9.72e-01)	9.40e-01(9.95e-01)
Chr16	723170	3.21e-04(2.88e-01)	4.39e-03(5.27e-01)	9.12e-03(6.33e-01)	1.83e-01(1.32e+00)	1.15e-01(1.31e+00)	5.29e-03(5.18e-01)	3.21e-04(2.88e-01)	9.02e-01(1.07e+00)	1.88e-01(1.25e+00)
Chr15	32480729	3.25e-04(7.64e-01)	2.64e-01(1.41e+00)	6.96e-02(1.21e+00)	3.66e-01(1.19e+00)	3.25e-04(7.64e-01)	4.66e-02(1.13e+00)	7.53e-02(1.26e+00)	7.39e-01(1.03e+00)	6.65e-03(9.12e-01)
Chr16	29259501	3.30e-04(9.32e-01)	5.60e-03(6.02e-01)	6.39e-04(5.03e-01)	3.30e-04(9.32e-01)	2.44e-03(9.25e-01)	2.15e-01(1.27e+00)	2.11e-02(9.99e-01)	6.35e-01(9.97e-01)	7.84e-02(1.16e+00)
Chr06	44521004	3.31e-04(2.37e-01)	3.31e-04(2.37e-01)	5.23e-01(1.07e+00)	7.23e-01(1.06e+00)	2.66e-01(1.32e+00)	5.82e-02(1.20e+00)	1.46e-01(1.30e+00)	3.48e-01(9.87e-01)	5.69e-01(1.03e+00)
Chr15	12154491	3.35e-04(2.39e-01)	3.35e-04(2.39e-01)	8.17e-03(6.03e-01)	5.91e-02(1.18e+00)	7.14e-02(1.28e+00)	1.17e-02(7.38e-01)	2.37e-02(1.04e+00)	1.77e-01(1.12e+00)	4.76e-01(1.07e+00)
Chr06	47295596	3.37e-04(9.55e-02)	7.57e-01(1.20e+00)	1.39e-01(1.34e+00)	6.60e-01(1.10e+00)	4.52e-01(1.28e+00)	3.37e-04(9.55e-02)	2.91e-01(1.01e+00)	4.87e-01(9.42e-01)	6.16e-01(1.05e+00)
Chr15	26515544	3.40e-04(7.87e-01)	2.54e-01(1.41e+00)	8.52e-02(1.27e+00)	2.60e-01(1.27e+00)	3.40e-04(7.87e-01)	1.16e-01(1.24e+00)	1.26e-01(1.29e+00)	6.90e-01(1.02e+00)	5.38e-03(9.05e-01)
Chr14	3272588	3.40e-04(9.62e-02)	1.48e-03(3.57e-01)	4.21e-03(4.58e-01)	2.11e-02(9.77e-01)	1.42e-02(1.14e+00)	3.40e-04(9.62e-02)	5.97e-03(8.95e-01)	6.33e-01(9.95e-01)	2.43e-02(1.11e+00)
Chr18	4924903	3.42e-04(2.43e-01)	3.42e-04(2.43e-01)	6.79e-03(5.48e-01)	1.18e-02(8.15e-01)	1.56e-03(8.72e-01)	1.29e-01(1.26e+00)	3.17e-02(1.03e+00)	8.14e-02(1.24e+00)	2.19e-02(1.11e+00)
Chr02	9799065	3.44e-04(3.73e-01)	2.14e-02(9.66e-01)	3.44e-04(3.73e-01)	2.19e-01(1.29e+00)	2.40e-03(9.56e-01)	6.67e-02(1.25e+00)	8.70e-03(1.01e+00)	8.30e-02(1.22e+00)	7.39e-02(1.14e+00)
Chr02	9904396	3.44e-04(3.70e-01)	2.14e-02(9.65e-01)	3.44e-04(3.70e-01)	2.19e-01(1.29e+00)	2.40e-03(9.54e-01)	6.67e-02(1.25e+00)	8.70e-03(1.01e+00)	8.30e-02(1.22e+00)	7.39e-02(1.14e+00)
Chr09	49314043	3.44e-04(2.43e-01)	3.44e-04(2.43e-01)	1.00e+00(1.01e+00)	5.92e-01(1.09e+00)	8.25e-01(1.22e+00)	7.42e-01(1.08e+00)	1.59e-01(1.29e+00)	9.15e-01(1.06e+00)	7.02e-01(1.07e+00)
Chr14	3745833	3.45e-04(7.54e-01)	4.45e-03(5.28e-01)	3.30e-03(4.11e-01)	2.58e-02(1.03e+00)	3.45e-04(7.54e-01)	2.30e-03(3.66e-01)	2.21e-03(7.45e-01)	1.13e-01(1.15e+00)	2.76e-02(1.02e+00)
Chr02	7181578	3.47e-04(9.78e-02)	1.10e-02(7.75e-01)	5.69e-03(5.41e-01)	4.04e-02(1.14e+00)	8.33e-03(1.02e+00)	3.47e-04(9.78e-02)	1.35e-03(6.19e-01)	3.45e-03(9.82e-01)	1.15e-03(1.05e+00)
Chr02	7845227	3.52e-04(9.90e-02)	4.89e-02(1.19e+00)	1.62e-01(1.34e+00)	1.07e-01(1.27e+00)	3.98e-01(1.28e+00)	3.52e-04(9.90e-02)	5.83e-02(1.19e+00)	6.46e-02(1.29e+00)	1.02e-01(1.17e+00)
Chr04	41881941	3.53e-04(3.11e-01)	1.27e-01(1.27e+00)	3.91e-02(1.07e+00)	8.44e-02(1.21e+00)	3.93e-02(1.28e+00)	2.84e-02(1.01e+00)	3.53e-04(3.11e-01)	3.74e-01(9.58e-01)	3.67e-02(1.05e+00)
Chr10	47748764	3.56e-04(3.12e-01)	1.58e-01(1.33e+00)	5.93e-02(1.17e+00)	4.70e-02(1.15e+00)	2.31e-01(1.33e+00)	1.63e-01(1.23e+00)	3.56e-04(3.12e-01)	8.58e-02(1.21e+00)	8.70e-02(1.17e+00)
Chr13	29859208	3.59e-04(2.50e-01)	3.59e-04(2.50e-01)	5.87e-02(1.17e+00)	6.27e-01(1.10e+00)	1.00e+00(1.13e+00)	1.69e-01(1.24e+00)	7.42e-02(1.26e+00)	8.88e-01(1.06e+00)	6.41e-01(1.06e+00)
Chr01	3860954	3.60e-04(4.23e-01)	5.30e-01(1.38e+00)	2.38e-01(1.33e+00)	1.71e-01(1.32e+00)	8.75e-01(1.27e+00)	4.69e-01(1.15e+00)	6.57e-02(1.23e+00)	3.60e-04(4.23e-01)	3.49e-01(1.05e+00)
Chr12	36120528	3.62e-04(9.20e-01)	1.06e-01(1.29e+00)	2.66e-03(3.60e-01)	3.62e-04(9.20e-01)	1.51e-01(1.32e+00)	4.83e-02(1.14e+00)	4.15e-02(1.06e+00)	8.85e-01(1.06e+00)	9.99e-01(1.00e+00)
Chr03	19249096	3.67e-04(4.16e-01)	2.21e-01(1.40e+00)	2.86e-01(1.34e+00)	1.99e-01(1.30e+00)	1.28e-01(1.35e+00)	2.32e-01(1.28e+00)	1.67e-01(9.36e-01)	3.67e-04(4.16e-01)	8.81e-01(1.05e+00)
Chr07	36483685	3.68e-04(9.20e-01)	6.73e-01(1.21e+00)	5.07e-03(5.11e-01)	3.68e-04(9.20e-01)	1.30e-01(1.35e+00)	1.75e-01(1.25e+00)	3.88e-03(7.08e-01)	4.44e-04(4.78e-01)	3.38e-02(1.02e+00)
Chr06	44469469	3.72e-04(1.04e-01)	4.87e-01(1.44e+00)	3.59e-01(1.26e+00)	4.07e-01(1.20e+00)	2.76e-01(1.32e+00)	3.72e-04(1.04e-01)	2.79e-01(1.00e+00)	9.34e-02(1.22e+00)	4.62e-01(1.07e+00)
Chr13	10540325	3.74e-04(3.24e-01)	9.49e-04(3.76e-01)	2.39e-03(3.92e-01)	6.40e-02(1.20e+00)	4.47e-03(1.06e+00)	6.98e-03(5.61e-01)	3.74e-04(3.24e-01)	5.80e-02(1.28e+00)	1.27e-01(1.18e+00)
Chr20	36149036	3.78e-04(7.51e-01)	1.54e-01(1.33e+00)	4.78e-03(4.97e-01)	7.14e-04(9.08e-01)	3.78e-04(7.51e-01)	1.09e-01(1.25e+00)	5.37e-02(1.17e+00)	6.25e-01(9.91e-01)	1.03e-01(1.17e+00)
Chr13	17220917	3.78e-04(8.64e-01)	7.17e-01(1.20e+00)	3.05e-01(1.32e+00)	3.78e-04(8.64e-01)	2.35e-01(1.32e+00)	6.01e-01(1.13e+00)	2.42e-02(1.05e+00)	4.86e-02(1.33e+00)	4.42e-01(1.08e+00)
Chr15	2288829	3.80e-04(1.06e-01)	4.37e-01(1.43e+00)	4.58e-01(1.19e+00)	5.44e-01(1.10e+00)	5.18e-01(1.20e+00)	3.80e-04(1.06e-01)	2.07e-01(9.63e-01)	2.06e-02(1.34e+00)	7.53e-01(1.09e+00)
Chr11	34567713	3.80e-04(1.06e-01)	5.26e-03(5.87e-01)	6.69e-02(1.20e+00)	1.92e-02(9.55e-01)	1.72e-01(1.33e+00)	3.80e-04(1.06e-01)	4.18e-02(1.06e+00)	5.60e-01(9.59e-01)	1.04e-01(1.17e+00)
Chr19	47350110	3.81e-04(2.59e-01)	3.81e-04(2.59e-01)	3.67e-03(4.25e-01)	9.90e-02(1.27e+00)	9.77e-02(1.31e+00)	3.39e-02(1.03e+00)	2.39e-03(7.72e-01)	3.48e-01(9.86e-01)	3.27e-01(1.04e+00)
Chr15	633549	3.82e-04(4.00e-01)	1.23e-04(1.09e-01)	3.82e-04(4.00e-01)	8.01e-03(9.79e-01)	1.24e-02(1.10e+00)	2.82e-03(4.10e-01)	1.16e-02(1.08e+00)	5.92e-02(1.27e+00)	4.88e-02(1.11e+00)
Chr05	204751	3.83e-04(7.53e-01)	2.44e-01(1.41e+00)	1.01e-02(6.47e-01)	5.59e-02(1.18e+00)	3.83e-04(7.53e-01)	2.55e-02(9.82e-01)	1.53e-01(1.30e+00)	4.07e-01(9.00e-01)	9.20e-02(1.18e+00)
Chr02	47222965	3.87e-04(2.60e-01)	3.87e-04(2.60e-01)	3.74e-01(1.24e+00)	7.75e-01(1.04e+00)	6.57e-01(1.21e+00)	7.76e-03(6.06e-01)	7.90e-02(1.27e+00)	8.06e-01(1.04e+00)	3.77e-01(1.06e+00)
Chr18	55362861	3.96e-04(1.10e-01)	5.86e-01(1.26e+00)	3.30e-01(1.31e+00)	9.25e-01(1.00e+00)	6.03e-01(1.17e+00)	3.96e-04(1.10e-01)	5.28e-01(9.93e-01)	2.09e-01(1.10e+00)	7.96e-01(1.10e+00)
Chr15	1190779	3.97e-04(3.33e-01)	2.44e-01(1.41e+00)	2.18e-01(1.34e+00)	8.02e-02(1.20e+00)	1.36e-02(1.12e+00)	6.13e-02(1.22e+00)	3.97e-04(3.33e-01)	3.88e-02(1.34e+00)	4.31e-01(1.07e+00)
Chr06	7862339	3.97e-04(3.28e-01)	5.69e-02(1.24e+00)	1.81e-03(3.25e-01)	9.52e-02(1.25e+00)	2.95e-02(1.27e+00)	2.40e-02(9.57e-01)	3.97e-04(3.28e-01)	2.49e-01(1.05e+00)	8.97e-03(9.87e-01)
Chr18	24054917	3.98e-04(2.66e-01)	3.98e-04(2.66e-01)	1.36e-02(7.12e-01)	1.02e-01(1.27e+00)	5.41e-02(1.25e+00)	8.72e-03(6.52e-01)	1.17e-02(1.08e+00)	4.40e-01(9.22e-01)	3.31e-02(1.02e+00)
Chr18	24255171	3.98e-04(2.65e-01)	3.98e-04(2.65e-01)	1.36e-02(7.12e-01)	1.02e-01(1.27e+00)	5.41e-02(1.25e+00)	8.72e-03(6.52e-01)	1.17e-02(1.08e+00)	4.40e-01(9.22e-01)	3.31e-02(1.02e+00)
Chr15	43866013	4.07e-04(1.00e+00)	5.85e-01(1.26e+00)	2.03e-01(1.33e+00)	1.33e-01(1.29e+00)	3.87e-02(1.27e+00)	1.78e-01(1.24e+00)	1.03e-02(1.05e+00)	7.07e-01(1.02e+00)	4.07e-04(1.00e+00)
Chr07	13357621	4.11e-04(1.14e-01)	1.95e-01(1.38e+00)	1.14e-02(6.53e-01)	5.27e-03(8.74e-01)	6.29e-03(1.06e+00)	4.11e-04(1.14e-01)	4.92e-02(1.12e+00)	1.10e-02(1.33e+00)	2.54e-02(1.05e+00)
Chr04	41263756	4.13e-04(1.00e+00)	1.01e-03(3.88e-01)	1.45e-03(2.81e-01)	2.16e-01(1.29e+00)	1.30e-02(1.11e+00)	2.89e-03(4.14e-01)	2.12e-03(7.38e-01)	3.88e-01(9.19e-01)	4.13e-04(1.00e+00)
Chr07	5570470	4.14e-04(1.14e-01)	6.65e-02(1.25e+00)	3.08e-01(1.32e+00)	8.41e-01(1.05e+00)	1.81e-01(1.33e+00)	4.14e-04(1.14e-01)	3.49e-01(1.02e+00)	2.90e-01(1.04e+00)	5.79e-01(1.03e+00)
Chr19	1085136	4.20e-04(7.84e-01)	2.95e-01(1.42e+00)	2.01e-02(8.56e-01)	6.13e-02(1.19e+00)	4.20e-04(7.84e-01)	4.63e-01(1.15e+00)	7.90e-02(1.27e+00)	1.66e-02(1.27e+00)	6.42e-03(9.05e-01)
Chr08	46885184	4.23e-04(4.00e-01)	1.90e-02(9.30e-01)	4.23e-04(4.00e-01)	3.42e-02(1.11e+00)	6.38e-03(1.06e+00)	3.37e-03(4.49e-01)	1.40e-03(6.33e-01)	2.51e-02(1.35e+00)	5.18e-02(1.12e+00)
Chr06	21485310	4.23e-04(1.17e-01)	6.34e-01(1.24e+00)	2.33e-01(1.33e+00)	1.13e-01(1.28e+00)	1.44e-01(1.33e+00)	4.23e-04(1.17e-01)	1.64e-01(1.28e+00)	3.53e-01(9.90e-01)	1.25e-01(1.18e+00)
Chr17	19673494	4.28e-04(2.79e-01)	4.28e-04(2.79e-01)	1.91e-01(1.35e+00)	3.48e-01(1.22e+00)	3.13e-02(1.26e+00)	6.43e-01(1.13e+00)	8.60e-01(9.94e-01)	7.16e-01(1.02e+00)	9.67e-01(1.00e+00)
Chr18	17682773	4.28e-04(2.78e-01)	4.28e-04(2.78e-01)	1.91e-01(1.35e+00)	3.48e-01(1.22e+00)	3.13e-02(1.26e+00)	6.43e-01(1.13e+00)	8.60e-01(9.94e-01)	7.16e-01(1.02e+00)	9.67e-01(1.00e+00)
Chr16	5788165	4.28e-04(2.77e-01)	4.28e-04(2.77e-01)	2.21e-02(8.85e-01)	8.66e-01(1.06e+00)	1.54e-03(8.72e-01)	4.47e-01(1.18e+00)	7.37e-02(1.25e+00)	6.37e-01(9.98e-01)	6.53e-01(1.06e+00)
Chr18	55868929	4.30e-04(1.03e+00)	3.31e-02(1.08e+00)	3.50e-02(1.03e+00)	5.18e-03(8.70e-01)	3.09e-02(1.26e+00)	1.25e-01(1.26e+00)	5.17e-02(1.14e+00)	1.10e-01(1.15e+00)	4.30e-04(1.03e+00)
Chr04	44669288	4.30e-04(1.01e+00)	6.64e-01(1.22e+00)	4.20e-02(1.08e+00)	3.06e-02(1.08e+00)	1.54e-01(1.33e+00)	5.12e-02(1.16e+00)	1.72e-03(6.74e-01)	3.58e-01(9.79e-01)	4.30e-04(1.01e+00)
Chr09	49525639	4.33e-04(4.77e-01)	7.32e-01(1.20e+00)	4.11e-01(1.22e+00)	1.90e-01(1.31e+00)	6.78e-01(1.19e+00)	1.56e-01(1.24e+00)	7.97e-02(1.28e+00)	4.33e-04(4.77e-01)	1.20e-01(1.17e+00)
Chr05	41309262	4.33e-04(2.79e-01)	4.33e-04(2.79e-01)	2.26e-01(1.33e+00)	3.69e-01(1.19e+00)	1.35e-01(1.35e+00)	3.22e-01(1.23e+00)	1.71e-02(9.78e-01)	4.77e-01(9.35e-01)	1.18e-01(1.17e+00)
Chr10	42158038	4.34e-04(8.32e-01)	1.93e-03(4.10e-01)	1.02e-02(6.50e-01)	4.34e-04(8.32e-01)	4.96e-03(1.01e+00)	3.28e-03(4.38e-01)	1.24e-01(1.30e+00)	7.77e-02(1.27e+00)	4.59e-01(1.07e+00)
Chr04	42330667	4.34e-04(1.19e-01)	1.40e-02(8.28e-01)	1.08e-02(6.64e-01)	5.21e-01(1.11e+00)	8.09e-02(1.30e+00)	4.34e-04(1.19e-01)	7.31e-03(9.73e-01)	1.04e-01(1.13e+00)	2.33e-02(1.10e+00)
Chr18	24793462	4.35e-04(2.79e-01)	4.35e-04(2.79e-01)	1.50e-02(7.44e-01)	1.02e-01(1.27e+00)	5.58e-02(1.26e+00)	9.18e-03(6.64e-01)	1.23e-02(1.10e+00)	4.35e-01(9.18e-01)	2.32e-02(1.10e+00)
Chr02	8600130	4.35e-04(1.19e-01)	1.77e-02(9.06e-01)	2.89e-02(9.72e-01)	5.45e-01(1.09e+00)	1.26e-01(1.35e+00)	4.35e-04(1.19e-01)	5.18e-01(9.89e-01)	6.31e-02(1.29e+00)	9.27e-02(1.18e+00)
Chr08	3846158	4.38e-04(2.71e-01)	4.38e-04(2.71e-01)	9.12e-02(1.28e+00)	2.27e-01(1.27e+00)	2.66e-01(1.31e+00)	2.94e-01(1.24e+00)	9.34e-02(1.28e+00)	6.22e-01(9.89e-01)	1.32e-01(1.19e+00)
Chr10	46734302	4.38e-04(2.70e-01)	4.38e-04(2.70e-01)	5.55e-01(1.07e+00)	8.37e-01(1.05e+00)	1.00e+00(1.17e+00)	8.99e-01(9.97e-01)	9.98e-01(1.00e+00)	8.43e-01(1.05e+00)	4.57e-01(1.07e+00)
Chr13	16154260	4.39e-04(7.74e-01)	6.84e-03(6.48e-01)	9.61e-04(5.89e-01)	1.60e-01(1.31e+00)	4.39e-04(7.74e-01)	5.45e-02(1.18e+00)	3.69e-02(1.09e+00)	3.45e-01(9.84e-01)	1.06e-01(1.16e+00)
Chr14	3542772	4.39e-04(7.65e-01)	1.17e-02(7.90e-01)	3.49e-02(1.03e+00)	6.07e-03(9.05e-01)	4.39e-04(7.65e-01)	4.03e-02(1.09e+00)	2.07e-03(7.27e-01)	3.53e-01(9.90e-01)	1.44e-01(1.21e+00)
Chr15	25844188	4.39e-04(7.57e-01)	2.90e-01(1.42e+00)	1.12e-01(1.30e+00)	3.12e-01(1.23e+00)	4.39e-04(7.57e-01)	1.49e-01(1.23e+00)	1.60e-01(1.29e+00)	8.24e-01(1.05e+00)	7.79e-03(9.65e-01)
Chr15	27805091	4.39e-04(7.49e-01)	2.90e-01(1.42e+00)	1.12e-01(1.30e+00)	3.12e-01(1.23e+00)	4.39e-04(7.49e-01)	1.49e-01(1.23e+00)	1.60e-01(1.29e+00)	8.24e-01(1.05e+00)	7.79e-03(9.64e-01)
Chr15	28453967	4.39e-04(7.40e-01)	2.90e-01(1.41e+00)	1.12e-01(1.30e+00)	3.12e-01(1.23e+00)	4.39e-04(7.40e-01)	1.49e-01(1.23e+00)	1.60e-01(1.29e+00)	8.24e-01(1.05e+00)	7.79e-03(9.63e-01)
Chr15	29331471	4.39e-04(7.32e-01)	2.90e-01(1.41e+00)	1.12e-01(1.30e+00)	3.12e-01(1.23e+00)	4.39e-04(7.32e-01)	1.49e-01(1.23e+00)	1.60e-01(1.29e+00)	8.24e-01(1.05e+00)	7.79e-03(9.62e-01)
Chr15	32159140	4.39e-04(7.25e-01)	2.90e-01(1.41e+00)	1.12e-01(1.30e+00)	3.12e-01(1.23e+00)	4.39e-04(7.25e-01)	1.49e-01(1.23e+00)	1.60e-01(1.29e+00)	8.24e-01(1.05e+00)	7.79e-03(9.62e-01)
Chr11	10012891	4.43e-04(2.71e-01)	4.43e-04(2.71e-01)	2.30e-03(3.83e-01)	2.18e-01(1.29e+00)	7.72e-02(1.29e+00)	4.00e-03(4.92e-01)	2.44e-03(7.85e-01)	6.53e-01(1.00e+00)	8.65e-02(1.17e+00)
Chr05	37434426	4.48e-04(3.54e-01)	9.40e-03(7.35e-01)	1.46e-02(7.36e-01)	1.36e-02(8.38e-01)	1.06e-02(1.08e+00)	7.77e-03(6.06e-01)	4.48e-04(3.54e-01)	3.02e-02(1.34e+00)	2.39e-02(1.10e+00)
Chr15	7700528	4.49e-04(8.10e-01)	3.11e-03(5.22e-01)	1.85e-02(8.20e-01)	4.49e-04(8.10e-01)	2.20e-03(9.27e-01)	6.71e-02(1.25e+00)	5.04e-02(1.13e+00)	3.79e-02(1.34e+00)	4.65e-03(8.52e-01)
Chr18	5084636	4.49e-04(2.72e-01)	4.49e-04(2.72e-01)	1.04e-02(6.53e-01)	2.02e-01(1.31e+00)	1.20e-03(8.14e-01)	1.91e-01(1.26e+00)	8.82e-02(1.28e+00)	6.46e-01(1.00e+00)	5.83e-02(1.08e+00)
Chr15	13129641	4.50e-04(4.75e-01)	1.00e+00(1.00e+00)	8.73e-02(1.27e+00)	4.37e-03(8.23e-01)	3.82e-01(1.26e+00)	1.48e-02(8.09e-01)	2.34e-02(1.03e+00)	4.50e-04(4.75e-01)	8.68e-02(1.17e+00)
Chr18	47251353	4.51e-04(1.02e+00)	4.63e-02(1.19e+00)	3.83e-02(1.06e+00)	7.78e-02(1.22e+00)	2.12e-01(1.31e+00)	1.60e-02(8.41e-01)	5.59e-02(1.18e+00)	4.93e-02(1.34e+00)	4.51e-04(1.02e+00)
Chr18	20417563	4.53e-04(3.55e-01)	1.14e-03(4.02e-01)	7.84e-03(5.90e-01)	1.41e-02(8.51e-01)	5.58e-02(1.26e+00)	5.82e-03(5.03e-01)	4.53e-04(3.55e-01)	5.85e-01(9.73e-01)	2.27e-02(1.12e+00)
Chr18	51488310	4.53e-04(2.73e-01)	4.53e-04(2.73e-01)	4.20e-03(4.58e-01)	7.05e-02(1.21e+00)	1.52e-03(8.75e-01)	7.13e-03(5.70e-01)	7.20e-03(9.70e-01)	7.46e-01(1.03e+00)	3.48e-01(1.05e+00)
Chr04	6578644	4.55e-04(7.93e-01)	2.77e-01(1.41e+00)	7.49e-02(1.23e+00)	4.55e-04(7.93e-01)	2.15e-02(1.21e+00)	2.31e-01(1.28e+00)	1.14e-01(1.29e+00)	3.55e-01(9.82e-01)	3.74e-01(1.06e+00)
Chr16	33161878	4.55e-04(1.23e-01)	3.85e-01(1.43e+00)	1.36e-01(1.34e+00)	8.48e-01(1.05e+00)	3.87e-02(1.26e+00)	4.55e-04(1.23e-01)	3.10e-01(1.03e+00)	1.84e-01(1.13e+00)	9.24e-01(1.05e+00)
Chr10	37933210	4.58e-04(7.89e-01)	3.33e-01(1.43e+00)	4.70e-01(1.19e+00)	4.58e-04(7.89e-01)	1.00e+00(1.17e+00)	7.07e-01(1.09e+00)	2.63e-01(1.00e+00)	1.29e-01(1.18e+00)	1.82e-01(1.25e+00)
Chr03	27028530	4.58e-04(4.80e-01)	1.90e-01(1.37e+00)	1.74e-01(1.34e+00)	1.64e-01(1.32e+00)	8.89e-02(1.31e+00)	2.36e-01(1.27e+00)	1.13e-01(1.29e+00)	4.58e-04(4.80e-01)	9.92e-01(1.00e+00)
Chr06	50952960	4.64e-04(1.25e-01)	3.35e-02(1.09e+00)	1.26e-03(2.56e-01)	6.40e-02(1.20e+00)	1.09e-01(1.33e+00)	4.64e-04(1.25e-01)	9.13e-03(1.02e+00)	1.61e-01(1.13e+00)	9.72e-02(1.16e+00)
Chr19	47623288	4.65e-04(1.25e-01)	3.17e-04(2.32e-01)	3.81e-07(9.85e-03)	2.02e-02(9.70e-01)	2.06e-04(7.62e-01)	4.65e-04(1.25e-01)	4.01e-05(1.64e-01)	2.09e-01(1.10e+00)	4.79e-03(8.63e-01)
Chr19	37508794	4.71e-04(3.64e-01)	1.31e-02(8.07e-01)	2.15e-03(3.66e-01)	1.53e-02(8.86e-01)	3.64e-02(1.25e+00)	1.75e-02(8.78e-01)	4.71e-04(3.64e-01)	6.96e-02(1.28e+00)	1.50e-04(7.78e-01)
Chr18	5133426	4.76e-04(8.03e-01)	1.76e-03(3.89e-01)	6.25e-03(5.24e-01)	4.76e-04(8.03e-01)	2.59e-03(9.19e-01)	4.09e-02(1.10e+00)	2.74e-03(7.24e-01)	1.70e-02(1.29e+00)	3.57e-03(7.51e-01)
Chr07	11590471	4.77e-04(1.28e-01)	5.05e-01(1.40e+00)	3.01e-02(9.90e-01)	6.45e-02(1.20e+00)	6.21e-02(1.27e+00)	4.77e-04(1.28e-01)	1.36e-01(1.28e+00)	6.11e-03(1.19e+00)	3.11e-02(1.05e+00)
Chr07	19364899	4.78e-04(1.03e+00)	8.04e-02(1.27e+00)	2.00e-02(8.53e-01)	3.25e-02(1.09e+00)	2.43e-02(1.25e+00)	5.95e-03(5.12e-01)	3.59e-02(1.08e+00)	6.17e-01(9.86e-01)	4.78e-04(1.03e+00)
Chr07	19489882	4.78e-04(1.02e+00)	8.04e-02(1.27e+00)	2.00e-02(8.53e-01)	3.25e-02(1.09e+00)	2.43e-02(1.25e+00)	5.95e-03(5.12e-01)	3.59e-02(1.08e+00)	6.17e-01(9.86e-01)	4.78e-04(1.02e+00)
Chr02	45630588	4.80e-04(6.66e-01)	2.94e-02(1.05e+00)	9.58e-03(6.41e-01)	1.32e-01(1.29e+00)	4.80e-04(6.66e-01)	8.28e-02(1.25e+00)	5.45e-01(9.97e-01)	3.84e-01(9.17e-01)	1.00e-01(1.17e+00)
Chr03	28323335	4.84e-04(5.01e-01)	1.44e-01(1.31e+00)	6.69e-02(1.20e+00)	8.06e-02(1.20e+00)	2.19e-02(1.21e+00)	1.48e-01(1.22e+00)	6.55e-02(1.22e+00)	4.84e-04(5.01e-01)	5.09e-01(1.06e+00)
Chr20	40503327	4.88e-04(2.75e-01)	4.88e-04(2.75e-01)	4.51e-02(1.10e+00)	2.80e-01(1.25e+00)	1.02e-02(1.06e+00)	2.79e-01(1.25e+00)	8.99e-01(1.00e+00)	9.31e-02(1.22e+00)	1.61e-01(1.23e+00)
Chr05	1621999	4.89e-04(3.70e-01)	7.60e-02(1.28e+00)	3.95e-01(1.24e+00)	1.07e-01(1.27e+00)	4.64e-02(1.30e+00)	3.81e-01(1.20e+00)	4.89e-04(3.70e-01)	3.58e-01(9.79e-01)	4.86e-02(1.12e+00)
Chr13	16437650	4.89e-04(8.16e-01)	7.12e-01(1.21e+00)	4.60e-01(1.19e+00)	4.89e-04(8.16e-01)	5.87e-01(1.18e+00)	7.62e-02(1.28e+00)	1.69e-01(9.39e-01)	2.21e-01(1.10e+00)	3.09e-01(1.06e+00)
Chr04	48158465	4.90e-04(4.45e-01)	4.52e-03(5.32e-01)	4.90e-04(4.45e-01)	5.72e-03(8.91e-01)	1.51e-01(1.32e+00)	1.91e-03(3.31e-01)	1.93e-02(1.03e+00)	3.00e-02(1.34e+00)	4.75e-03(8.57e-01)
Chr16	32959706	4.95e-04(6.68e-01)	1.70e-02(9.06e-01)	1.04e-02(6.55e-01)	2.40e-02(1.03e+00)	4.95e-04(6.68e-01)	7.85e-03(6.10e-01)	2.99e-02(1.09e+00)	4.71e-01(9.38e-01)	4.11e-01(1.07e+00)
Chr18	51605745	4.99e-04(1.33e-01)	1.62e-01(1.34e+00)	6.81e-02(1.21e+00)	3.61e-01(1.22e+00)	1.07e-02(1.07e+00)	4.99e-04(1.33e-01)	3.59e-01(1.03e+00)	2.24e-01(1.09e+00)	7.64e-01(1.09e+00)
Chr01	52660558	5.01e-04(8.19e-01)	4.30e-02(1.17e+00)	9.55e-02(1.26e+00)	5.01e-04(8.19e-01)	1.63e-03(8.90e-01)	3.14e-02(1.04e+00)	1.01e-01(1.28e+00)	1.49e-01(1.14e+00)	2.16e-01(1.28e+00)
Chr09	39137694	5.02e-04(5.13e-01)	3.29e-01(1.42e+00)	4.84e-01(1.19e+00)	3.03e-01(1.25e+00)	2.52e-01(1.32e+00)	4.42e-01(1.18e+00)	5.23e-01(9.90e-01)	5.02e-04(5.13e-01)	7.63e-01(1.09e+00)
Chr06	46839943	5.05e-04(1.33e-01)	5.44e-01(1.35e+00)	6.53e-02(1.20e+00)	5.75e-03(8.91e-01)	1.09e-01(1.33e+00)	5.05e-04(1.33e-01)	8.34e-02(1.27e+00)	2.99e-02(1.34e+00)	6.71e-01(1.06e+00)
Chr13	18124746	5.09e-04(4.54e-01)	1.74e-03(3.92e-01)	5.09e-04(4.54e-01)	6.06e-02(1.19e+00)	6.02e-02(1.29e+00)	9.15e-04(1.98e-01)	1.37e-02(9.00e-01)	3.19e-02(1.35e+00)	6.05e-03(8.75e-01)
Chr06	13210704	5.10e-04(1.35e-01)	5.10e-02(1.20e+00)	6.11e-02(1.19e+00)	7.20e-02(1.22e+00)	2.12e-02(1.21e+00)	5.10e-04(1.35e-01)	1.65e-01(1.28e+00)	1.69e-01(1.12e+00)	2.97e-01(1.09e+00)
Chr03	38191206	5.12e-04(2.84e-01)	5.12e-04(2.84e-01)	6.63e-02(1.20e+00)	5.24e-02(1.16e+00)	5.01e-02(1.26e+00)	3.54e-02(1.04e+00)	6.61e-02(1.23e+00)	4.60e-02(1.35e+00)	5.55e-02(1.07e+00)
Chr10	16512335	5.17e-04(1.36e-01)	4.88e-01(1.44e+00)	2.74e-02(9.52e-01)	4.20e-02(1.15e+00)	9.10e-03(1.03e+00)	5.17e-04(1.36e-01)	5.88e-02(1.20e+00)	5.67e-01(9.63e-01)	8.31e-02(1.17e+00)
Chr13	30244964	5.19e-04(4.60e-01)	2.29e-01(1.41e+00)	5.19e-04(4.60e-01)	2.32e-02(1.01e+00)	2.81e-01(1.31e+00)	4.41e-02(1.12e+00)	3.54e-01(1.02e+00)	2.97e-01(1.04e+00)	8.28e-02(1.17e+00)
Chr03	26919150	5.19e-04(5.27e-01)	2.17e-01(1.39e+00)	2.10e-01(1.33e+00)	2.24e-01(1.26e+00)	8.75e-02(1.31e+00)	2.68e-01(1.25e+00)	2.08e-01(9.62e-01)	5.19e-04(5.27e-01)	9.27e-01(1.05e+00)
Chr10	46497855	5.25e-04(2.84e-01)	5.25e-04(2.84e-01)	1.07e-02(6.65e-01)	2.63e-01(1.27e+00)	2.39e-02(1.24e+00)	1.73e-01(1.24e+00)	9.61e-03(1.04e+00)	6.33e-01(9.96e-01)	1.35e-01(1.19e+00)
Chr09	45356442	5.30e-04(3.92e-01)	1.95e-01(1.38e+00)	1.44e-01(1.35e+00)	4.38e-01(1.18e+00)	1.00e+00(1.18e+00)	3.34e-01(1.20e+00)	5.30e-04(3.92e-01)	6.05e-01(9.80e-01)	7.50e-01(1.09e+00)
Chr06	43997073	5.32e-04(5.36e-01)	5.26e-01(1.39e+00)	3.45e-01(1.27e+00)	2.03e-01(1.31e+00)	6.38e-01(1.20e+00)	2.83e-03(4.11e-01)	1.15e-01(1.29e+00)	5.32e-04(5.36e-01)	3.88e-01(1.07e+00)
Chr18	10381573	5.34e-04(4.71e-01)	8.98e-03(7.24e-01)	5.34e-04(4.71e-01)	1.21e-01(1.29e+00)	9.94e-03(1.05e+00)	1.79e-02(8.85e-01)	9.44e-03(1.03e+00)	6.80e-01(1.01e+00)	1.57e-01(1.23e+00)
Chr17	10103507	5.41e-04(2.89e-01)	5.41e-04(2.89e-01)	4.68e-02(1.10e+00)	8.04e-01(1.03e+00)	6.01e-03(1.05e+00)	1.03e-01(1.27e+00)	2.46e-01(1.00e+00)	6.57e-01(1.00e+00)	4.73e-02(1.10e+00)
Chr02	46690121	5.42e-04(6.95e-01)	9.56e-03(7.41e-01)	3.94e-02(1.07e+00)	2.21e-01(1.28e+00)	5.42e-04(6.95e-01)	1.19e-01(1.25e+00)	2.52e-01(1.01e+00)	1.25e-01(1.17e+00)	7.30e-02(1.14e+00)
Chr04	40973838	5.49e-04(1.04e+00)	6.19e-03(6.25e-01)	2.12e-03(3.66e-01)	1.71e-01(1.32e+00)	1.32e-01(1.35e+00)	8.10e-03(6.23e-01)	1.31e-03(6.34e-01)	4.73e-01(9.32e-01)	5.49e-04(1.04e+00)
Chr13	21265171	5.50e-04(3.91e-01)	1.65e-01(1.34e+00)	2.12e-02(8.72e-01)	1.70e-02(9.11e-01)	2.19e-01(1.32e+00)	3.84e-02(1.07e+00)	5.50e-04(3.91e-01)	8.32e-01(1.05e+00)	5.98e-02(1.09e+00)
Chr01	45811893	5.50e-04(4.03e-01)	1.65e-01(1.34e+00)	2.12e-02(8.74e-01)	1.70e-02(9.13e-01)	2.19e-01(1.33e+00)	3.84e-02(1.07e+00)	5.50e-04(4.03e-01)	8.32e-01(1.05e+00)	5.98e-02(1.09e+00)
Chr01	45996363	5.50e-04(3.95e-01)	1.65e-01(1.34e+00)	2.12e-02(8.73e-01)	1.70e-02(9.12e-01)	2.19e-01(1.33e+00)	3.84e-02(1.07e+00)	5.50e-04(3.95e-01)	8.32e-01(1.05e+00)	5.98e-02(1.09e+00)
Chr01	47724628	5.50e-04(3.93e-01)	1.65e-01(1.34e+00)	2.12e-02(8.73e-01)	1.70e-02(9.12e-01)	2.19e-01(1.33e+00)	3.84e-02(1.07e+00)	5.50e-04(3.93e-01)	8.32e-01(1.05e+00)	5.98e-02(1.09e+00)
Chr16	35898346	5.50e-04(3.90e-01)	1.65e-01(1.34e+00)	2.12e-02(8.72e-01)	1.70e-02(9.11e-01)	2.19e-01(1.31e+00)	3.84e-02(1.07e+00)	5.50e-04(3.90e-01)	8.32e-01(1.05e+00)	5.98e-02(1.09e+00)
Chr11	1399571	5.56e-04(8.63e-01)	4.45e-05(2.16e-01)	3.89e-04(3.73e-01)	5.56e-04(8.63e-01)	5.12e-05(6.12e-01)	3.83e-03(4.79e-01)	8.83e-03(1.01e+00)	3.85e-02(1.35e+00)	1.20e-02(1.05e+00)
Chr05	9443297	5.56e-04(2.93e-01)	5.56e-04(2.93e-01)	5.86e-02(1.17e+00)	5.63e-01(1.08e+00)	6.20e-01(1.19e+00)	9.36e-02(1.25e+00)	2.27e-01(9.76e-01)	4.71e-01(9.38e-01)	1.14e-01(1.17e+00)
Chr16	29371239	5.69e-04(8.74e-01)	2.34e-02(9.99e-01)	3.23e-03(4.08e-01)	5.69e-04(8.74e-01)	7.40e-03(1.01e+00)	2.16e-01(1.27e+00)	1.76e-02(9.87e-01)	9.48e-01(1.06e+00)	2.46e-02(1.05e+00)
Chr13	27123523	5.70e-04(4.86e-01)	1.91e-02(9.30e-01)	5.70e-04(4.86e-01)	1.13e-03(9.17e-01)	8.89e-02(1.31e+00)	4.20e-02(1.10e+00)	4.90e-03(8.17e-01)	1.88e-02(1.33e+00)	9.32e-02(1.18e+00)
Chr07	35818409	5.73e-04(8.72e-01)	4.64e-01(1.44e+00)	8.27e-03(6.06e-01)	5.73e-04(8.72e-01)	1.15e-02(1.10e+00)	3.57e-01(1.20e+00)	9.17e-02(1.27e+00)	1.18e-01(1.16e+00)	4.91e-01(1.05e+00)
Chr16	4971441	5.79e-04(1.51e-01)	1.20e-03(4.11e-01)	2.33e-02(9.07e-01)	6.63e-02(1.20e+00)	1.83e-02(1.18e+00)	5.79e-04(1.51e-01)	2.52e-03(7.24e-01)	2.08e-01(1.10e+00)	1.45e-01(1.21e+00)
Chr03	5537669	5.80e-04(5.73e-01)	2.72e-01(1.41e+00)	7.05e-01(1.05e+00)	3.10e-01(1.25e+00)	4.72e-01(1.28e+00)	2.99e-01(1.23e+00)	2.73e-01(1.01e+00)	5.80e-04(5.73e-01)	2.40e-01(1.16e+00)
Chr04	42126057	5.81e-04(1.51e-01)	1.15e-02(7.87e-01)	7.66e-03(5.81e-01)	5.34e-01(1.09e+00)	2.48e-01(1.33e+00)	5.81e-04(1.51e-01)	6.53e-02(1.22e+00)	1.55e-01(1.15e+00)	1.24e-01(1.18e+00)
Chr16	27604161	5.85e-04(3.05e-01)	5.85e-04(3.05e-01)	8.98e-01(1.02e+00)	5.05e-01(1.15e+00)	7.86e-01(1.20e+00)	4.87e-01(1.16e+00)	6.86e-01(9.74e-01)	8.49e-01(1.05e+00)	7.81e-01(1.10e+00)
Chr16	5990086	5.86e-04(3.04e-01)	5.86e-04(3.04e-01)	2.11e-01(1.33e+00)	9.79e-01(1.01e+00)	3.82e-01(1.26e+00)	9.26e-01(9.92e-01)	4.40e-02(1.08e+00)	4.75e-01(9.34e-01)	4.54e-01(1.07e+00)
Chr18	1594135	5.92e-04(4.91e-01)	3.55e-03(4.72e-01)	5.92e-04(4.91e-01)	5.96e-02(1.18e+00)	6.29e-03(1.05e+00)	3.64e-02(1.05e+00)	1.82e-02(1.00e+00)	6.31e-01(9.94e-01)	8.29e-02(1.17e+00)
Chr05	33067243	5.95e-04(4.91e-01)	1.21e-02(7.97e-01)	5.95e-04(4.91e-01)	6.40e-02(1.20e+00)	3.28e-02(1.27e+00)	7.03e-02(1.26e+00)	5.75e-02(1.19e+00)	1.79e-01(1.13e+00)	3.16e-02(1.05e+00)
Chr13	24077209	5.96e-04(4.90e-01)	4.02e-04(2.66e-01)	5.96e-04(4.90e-01)	4.42e-01(1.17e+00)	1.49e-01(1.32e+00)	6.47e-03(5.40e-01)	6.77e-02(1.23e+00)	5.71e-01(9.66e-01)	8.70e-01(1.05e+00)
Chr19	34769443	5.96e-04(4.87e-01)	6.65e-02(1.25e+00)	5.96e-04(4.87e-01)	2.73e-02(1.04e+00)	5.67e-02(1.26e+00)	1.98e-02(9.15e-01)	3.51e-03(7.89e-01)	3.94e-01(9.22e-01)	3.08e-01(1.06e+00)
Chr06	10877941	5.97e-04(4.85e-01)	1.31e-03(4.17e-01)	5.97e-04(4.85e-01)	2.09e-03(6.93e-01)	1.53e-02(1.15e+00)	3.21e-02(1.04e+00)	2.35e-02(1.03e+00)	1.75e-01(1.12e+00)	1.63e-01(1.23e+00)
Chr06	44684588	6.00e-04(3.09e-01)	6.00e-04(3.09e-01)	9.87e-01(1.00e+00)	6.63e-01(1.10e+00)	7.86e-01(1.22e+00)	6.87e-01(1.11e+00)	3.70e-01(1.04e+00)	8.49e-02(1.21e+00)	5.15e-01(1.06e+00)
Chr07	18724868	6.03e-04(4.16e-01)	3.90e-02(1.14e+00)	3.14e-02(9.97e-01)	5.44e-03(8.76e-01)	3.23e-02(1.27e+00)	1.19e-02(7.36e-01)	6.03e-04(4.16e-01)	3.26e-01(9.81e-01)	1.31e-01(1.19e+00)
Chr01	335204	6.05e-04(5.87e-01)	8.17e-01(1.16e+00)	7.96e-02(1.25e+00)	4.05e-01(1.19e+00)	6.31e-02(1.28e+00)	1.88e-01(1.26e+00)	6.44e-01(9.67e-01)	6.05e-04(5.87e-01)	2.49e-02(1.05e+00)
Chr03	26015075	6.06e-04(5.84e-01)	3.19e-01(1.42e+00)	2.34e-01(1.33e+00)	2.95e-01(1.25e+00)	1.94e-01(1.35e+00)	1.24e-01(1.25e+00)	2.14e-01(9.67e-01)	6.06e-04(5.84e-01)	8.28e-01(1.07e+00)
Chr04	6154106	6.08e-04(3.06e-01)	6.08e-04(3.06e-01)	9.34e-02(1.28e+00)	3.18e-01(1.23e+00)	8.08e-03(1.02e+00)	1.12e-02(7.28e-01)	6.49e-02(1.22e+00)	1.13e-01(1.16e+00)	9.33e-02(1.18e+00)
Chr08	44579046	6.09e-04(4.13e-01)	5.67e-02(1.24e+00)	6.03e-02(1.18e+00)	1.27e-01(1.28e+00)	2.82e-02(1.26e+00)	9.67e-02(1.26e+00)	6.09e-04(4.13e-01)	2.06e-01(1.10e+00)	1.06e-01(1.16e+00)
Chr05	41614084	6.10e-04(9.01e-01)	8.65e-02(1.28e+00)	1.93e-02(8.39e-01)	1.64e-01(1.32e+00)	5.41e-02(1.26e+00)	3.30e-02(1.05e+00)	3.96e-01(1.02e+00)	2.43e-01(1.05e+00)	6.10e-04(9.01e-01)
Chr15	3361439	6.10e-04(3.06e-01)	6.10e-04(3.06e-01)	9.56e-01(1.01e+00)	9.94e-01(1.00e+00)	5.30e-01(1.21e+00)	8.67e-01(9.93e-01)	1.18e-01(1.29e+00)	4.14e-01(9.05e-01)	5.91e-01(1.04e+00)
Chr19	45208904	6.13e-04(3.06e-01)	6.13e-04(3.06e-01)	4.55e-01(1.19e+00)	1.34e-01(1.29e+00)	6.38e-01(1.18e+00)	7.74e-01(1.06e+00)	4.25e-02(1.07e+00)	8.43e-01(1.05e+00)	9.60e-01(1.00e+00)
Chr19	45439734	6.13e-04(3.05e-01)	6.13e-04(3.05e-01)	4.55e-01(1.19e+00)	1.34e-01(1.29e+00)	6.38e-01(1.18e+00)	7.74e-01(1.06e+00)	4.25e-02(1.07e+00)	8.43e-01(1.05e+00)	9.60e-01(1.00e+00)
Chr20	511769	6.16e-04(3.05e-01)	6.16e-04(3.05e-01)	1.68e-02(7.81e-01)	5.57e-02(1.19e+00)	3.70e-02(1.26e+00)	8.09e-02(1.26e+00)	1.63e-02(9.71e-01)	2.94e-01(1.04e+00)	7.15e-02(1.13e+00)
Chr18	47933868	6.19e-04(5.93e-01)	2.05e-01(1.39e+00)	6.16e-01(1.06e+00)	5.79e-01(1.09e+00)	4.15e-01(1.26e+00)	5.39e-01(1.12e+00)	6.66e-01(9.69e-01)	6.19e-04(5.93e-01)	3.83e-01(1.06e+00)
Chr07	7872967	6.20e-04(7.76e-01)	8.01e-03(6.85e-01)	3.46e-03(4.12e-01)	1.04e-03(9.51e-01)	6.20e-04(7.76e-01)	6.29e-04(1.62e-01)	2.22e-03(7.45e-01)	6.40e-01(1.00e+00)	1.64e-03(1.03e+00)
Chr15	7856611	6.20e-04(7.63e-01)	8.81e-03(7.16e-01)	7.65e-03(5.81e-01)	6.61e-04(8.69e-01)	6.20e-04(7.63e-01)	9.03e-02(1.25e+00)	2.59e-02(1.06e+00)	2.52e-02(1.35e+00)	3.04e-03(7.22e-01)
Chr04	2427672	6.20e-04(7.82e-01)	9.21e-02(1.28e+00)	5.64e-02(1.16e+00)	1.82e-01(1.32e+00)	6.20e-04(7.82e-01)	1.41e-01(1.21e+00)	1.81e-01(9.60e-01)	6.27e-02(1.28e+00)	1.45e-01(1.21e+00)
Chr06	44524554	6.21e-04(5.54e-01)	4.17e-01(1.43e+00)	4.26e-01(1.20e+00)	8.77e-01(1.05e+00)	3.90e-01(1.27e+00)	6.06e-01(1.13e+00)	5.74e-01(1.01e+00)	6.21e-04(5.54e-01)	8.26e-02(1.17e+00)
Chr03	26331678	6.25e-04(5.54e-01)	2.38e-01(1.41e+00)	2.59e-01(1.34e+00)	2.42e-01(1.27e+00)	1.16e-01(1.32e+00)	2.65e-01(1.26e+00)	1.50e-01(1.30e+00)	6.25e-04(5.54e-01)	9.22e-01(1.05e+00)
Chr19	36988133	6.28e-04(5.03e-01)	2.64e-01(1.41e+00)	6.28e-04(5.03e-01)	2.68e-02(1.04e+00)	2.12e-01(1.30e+00)	2.72e-03(4.01e-01)	1.04e-03(5.80e-01)	2.10e-01(1.10e+00)	9.44e-03(9.93e-01)
Chr16	30653631	6.31e-04(5.56e-01)	9.64e-01(1.02e+00)	2.14e-01(1.33e+00)	1.53e-01(1.31e+00)	1.00e+00(1.07e+00)	2.29e-01(1.28e+00)	4.26e-02(1.07e+00)	6.31e-04(5.56e-01)	5.99e-01(1.04e+00)
Chr08	5067658	6.35e-04(8.88e-01)	1.96e-02(9.41e-01)	3.38e-02(1.02e+00)	6.35e-04(8.88e-01)	1.19e-02(1.12e+00)	1.46e-01(1.22e+00)	1.56e-01(1.29e+00)	5.27e-01(9.45e-01)	8.69e-02(1.17e+00)
Chr20	36011188	6.39e-04(6.98e-01)	4.36e-01(1.43e+00)	8.85e-03(6.26e-01)	5.12e-02(1.16e+00)	6.39e-04(6.98e-01)	1.08e-01(1.27e+00)	2.59e-01(1.00e+00)	8.48e-01(1.05e+00)	1.61e-01(1.23e+00)
Chr10	42384290	6.39e-04(7.80e-01)	7.83e-02(1.28e+00)	2.03e-02(8.61e-01)	2.00e-02(9.68e-01)	6.39e-04(7.80e-01)	6.22e-02(1.22e+00)	8.01e-02(1.28e+00)	1.54e-01(1.15e+00)	1.26e-02(1.07e+00)
Chr10	42507171	6.39e-04(7.13e-01)	7.83e-02(1.28e+00)	2.03e-02(8.58e-01)	2.00e-02(9.64e-01)	6.39e-04(7.13e-01)	6.22e-02(1.22e+00)	8.01e-02(1.28e+00)	1.54e-01(1.15e+00)	1.26e-02(1.07e+00)
Chr13	31125724	6.42e-04(8.66e-01)	3.80e-02(1.13e+00)	1.25e-01(1.32e+00)	6.42e-04(8.66e-01)	7.18e-03(1.02e+00)	1.35e-01(1.21e+00)	2.95e-01(1.02e+00)	9.58e-01(1.01e+00)	7.49e-01(1.09e+00)
Chr13	31432504	6.42e-04(8.59e-01)	3.80e-02(1.13e+00)	1.25e-01(1.32e+00)	6.42e-04(8.59e-01)	7.18e-03(1.01e+00)	1.35e-01(1.21e+00)	2.95e-01(1.02e+00)	9.58e-01(1.01e+00)	7.49e-01(1.09e+00)
Chr09	42885963	6.44e-04(5.00e-01)	6.68e-01(1.21e+00)	6.44e-04(5.00e-01)	1.06e-02(7.73e-01)	2.61e-01(1.32e+00)	1.64e-01(1.23e+00)	4.32e-01(1.01e+00)	2.36e-01(1.04e+00)	1.80e-03(1.02e+00)
Chr13	29378584	6.47e-04(3.18e-01)	6.47e-04(3.18e-01)	1.83e-02(8.15e-01)	2.16e-01(1.28e+00)	1.24e-01(1.33e+00)	2.72e-02(9.89e-01)	4.11e-02(1.06e+00)	2.21e-01(1.10e+00)	5.43e-01(1.04e+00)
Chr13	29595709	6.47e-04(3.17e-01)	6.47e-04(3.17e-01)	1.83e-02(8.14e-01)	2.16e-01(1.28e+00)	1.24e-01(1.33e+00)	2.72e-02(9.89e-01)	4.11e-02(1.06e+00)	2.21e-01(1.10e+00)	5.43e-01(1.04e+00)
Chr17	40026424	6.48e-04(8.39e-01)	9.17e-01(1.12e+00)	2.14e-02(8.78e-01)	1.25e-02(8.22e-01)	4.37e-02(1.28e+00)	1.95e-01(1.25e+00)	2.83e-01(1.00e+00)	2.83e-02(1.33e+00)	6.48e-04(8.39e-01)
Chr04	5113123	6.50e-04(8.33e-01)	8.35e-01(1.16e+00)	2.37e-01(1.33e+00)	1.13e-01(1.28e+00)	1.97e-01(1.35e+00)	7.20e-03(5.75e-01)	1.57e-01(1.29e+00)	2.90e-02(1.34e+00)	6.50e-04(8.33e-01)
Chr12	9605695	6.51e-04(8.64e-01)	1.35e-01(1.29e+00)	1.91e-02(8.36e-01)	6.51e-04(8.64e-01)	4.83e-01(1.22e+00)	4.73e-02(1.14e+00)	1.22e-01(1.30e+00)	2.42e-01(1.05e+00)	4.28e-01(1.08e+00)
Chr04	42288551	6.54e-04(8.32e-01)	9.11e-04(3.72e-01)	4.12e-03(4.60e-01)	2.01e-01(1.30e+00)	5.01e-02(1.26e+00)	1.28e-03(2.51e-01)	1.89e-03(6.94e-01)	2.36e-01(1.04e+00)	6.54e-04(8.32e-01)
Chr11	32472250	6.58e-04(3.21e-01)	6.58e-04(3.21e-01)	1.91e-01(1.35e+00)	4.51e-01(1.18e+00)	1.30e-01(1.34e+00)	5.06e-02(1.15e+00)	1.27e-01(1.29e+00)	7.80e-01(1.04e+00)	1.01e-01(1.17e+00)
Chr15	2080525	6.59e-04(1.69e-01)	4.48e-01(1.44e+00)	4.54e-01(1.19e+00)	6.28e-01(1.10e+00)	3.82e-01(1.27e+00)	6.59e-04(1.69e-01)	2.88e-01(1.01e+00)	4.80e-02(1.34e+00)	7.02e-01(1.07e+00)
Chr20	47334705	6.60e-04(1.65e-01)	1.09e-01(1.28e+00)	9.36e-02(1.28e+00)	2.14e-01(1.28e+00)	1.06e-01(1.32e+00)	6.60e-04(1.65e-01)	6.55e-02(1.22e+00)	3.09e-01(1.03e+00)	4.34e-01(1.07e+00)
Chr02	10075055	6.60e-04(5.10e-01)	2.79e-02(1.06e+00)	6.60e-04(5.10e-01)	1.50e-01(1.31e+00)	1.60e-02(1.17e+00)	8.45e-02(1.25e+00)	1.36e-01(1.28e+00)	5.50e-02(1.27e+00)	5.22e-02(1.11e+00)
Chr20	44644632	6.61e-04(3.21e-01)	6.61e-04(3.21e-01)	9.89e-02(1.28e+00)	1.46e-02(8.70e-01)	1.54e-01(1.31e+00)	1.88e-02(8.99e-01)	1.39e-02(9.07e-01)	3.51e-01(9.88e-01)	1.12e-01(1.17e+00)
Chr06	2943523	6.65e-04(5.80e-01)	7.86e-01(1.16e+00)	5.08e-02(1.12e+00)	8.82e-01(1.05e+00)	6.87e-03(1.06e+00)	2.41e-02(9.58e-01)	4.85e-01(1.02e+00)	6.65e-04(5.80e-01)	8.39e-02(1.16e+00)
Chr11	1846052	6.66e-04(5.78e-01)	3.74e-02(1.12e+00)	8.61e-02(1.28e+00)	2.48e-03(7.49e-01)	7.08e-03(1.02e+00)	4.48e-02(1.13e+00)	5.20e-01(9.88e-01)	6.66e-04(5.78e-01)	1.32e-01(1.19e+00)
Chr02	5066910	6.68e-04(4.39e-01)	6.51e-02(1.25e+00)	1.11e-02(6.45e-01)	4.90e-03(8.45e-01)	4.57e-02(1.31e+00)	1.18e-01(1.24e+00)	6.68e-04(4.39e-01)	2.67e-01(1.06e+00)	1.59e-01(1.22e+00)
Chr11	9471491	6.73e-04(5.17e-01)	1.20e-02(7.95e-01)	6.73e-04(5.17e-01)	2.49e-02(1.03e+00)	1.00e-03(8.21e-01)	1.22e-02(7.38e-01)	4.65e-02(1.11e+00)	3.66e-01(9.79e-01)	6.09e-02(1.10e+00)
Chr03	35097553	6.78e-04(7.21e-01)	5.35e-01(1.37e+00)	8.07e-03(5.98e-01)	2.59e-01(1.27e+00)	6.78e-04(7.21e-01)	1.80e-02(8.85e-01)	1.08e-01(1.29e+00)	6.61e-02(1.28e+00)	7.09e-03(9.26e-01)
Chr18	20308220	6.84e-04(4.48e-01)	3.12e-03(5.23e-01)	1.30e-02(6.94e-01)	1.25e-01(1.28e+00)	6.92e-02(1.27e+00)	3.43e-03(4.52e-01)	6.84e-04(4.48e-01)	9.10e-02(1.22e+00)	2.92e-01(1.08e+00)
Chr16	29468677	6.87e-04(3.32e-01)	6.87e-04(3.32e-01)	9.52e-01(1.00e+00)	9.73e-01(1.01e+00)	7.54e-01(1.19e+00)	8.61e-01(9.91e-01)	2.68e-01(1.01e+00)	8.26e-01(1.05e+00)	3.09e-01(1.06e+00)
Chr17	14153142	6.88e-04(7.17e-01)	5.68e-02(1.24e+00)	8.03e-02(1.26e+00)	8.11e-01(1.04e+00)	6.88e-04(7.17e-01)	1.65e-01(1.23e+00)	1.25e-01(1.29e+00)	5.16e-02(1.33e+00)	1.82e-01(1.25e+00)
Chr04	49807987	6.92e-04(5.24e-01)	3.62e-02(1.12e+00)	6.92e-04(5.24e-01)	6.53e-02(1.20e+00)	8.75e-02(1.31e+00)	5.07e-03(5.04e-01)	1.69e-01(9.39e-01)	1.80e-01(1.12e+00)	4.29e-02(1.08e+00)
Chr14	2485747	6.93e-04(3.33e-01)	6.93e-04(3.33e-01)	3.81e-02(1.05e+00)	2.97e-03(7.82e-01)	2.25e-02(1.22e+00)	5.61e-02(1.19e+00)	7.62e-02(1.27e+00)	8.60e-01(1.06e+00)	2.77e-01(1.08e+00)
Chr14	44864915	7.00e-04(5.25e-01)	2.11e-03(4.23e-01)	7.00e-04(5.25e-01)	1.68e-02(9.07e-01)	5.17e-02(1.27e+00)	1.02e-02(6.97e-01)	7.33e-02(1.25e+00)	3.60e-01(9.77e-01)	1.05e-02(1.02e+00)
Chr18	8694273	7.03e-04(5.93e-01)	2.04e-01(1.39e+00)	7.23e-01(1.06e+00)	2.21e-01(1.28e+00)	4.15e-01(1.26e+00)	1.16e-01(1.24e+00)	2.86e-01(1.01e+00)	7.03e-04(5.93e-01)	2.69e-01(1.07e+00)
Chr06	8053711	7.07e-04(9.06e-01)	3.20e-02(1.08e+00)	1.34e-03(2.65e-01)	7.07e-04(9.06e-01)	3.59e-02(1.26e+00)	2.04e-03(3.42e-01)	6.21e-02(1.21e+00)	2.57e-03(8.42e-01)	6.01e-05(1.55e+00)
Chr09	3129066	7.08e-04(5.91e-01)	3.05e-01(1.43e+00)	5.07e-01(1.19e+00)	5.92e-02(1.18e+00)	5.06e-01(1.21e+00)	1.01e-02(6.95e-01)	2.01e-01(9.54e-01)	7.08e-04(5.91e-01)	4.60e-01(1.07e+00)
Chr02	11037951	7.09e-04(4.53e-01)	2.90e-02(1.04e+00)	2.42e-03(3.95e-01)	1.49e-02(8.73e-01)	7.40e-03(1.02e+00)	9.06e-03(6.58e-01)	7.09e-04(4.53e-01)	3.87e-02(1.34e+00)	7.96e-04(9.08e-01)
Chr13	39002270	7.09e-04(7.10e-01)	6.51e-02(1.25e+00)	8.18e-03(6.03e-01)	6.32e-02(1.20e+00)	7.09e-04(7.10e-01)	1.15e-01(1.23e+00)	9.88e-02(1.27e+00)	9.98e-01(1.00e+00)	5.89e-01(1.03e+00)
Chr09	7732679	7.13e-04(1.78e-01)	6.18e-01(1.24e+00)	2.29e-01(1.33e+00)	7.78e-01(1.04e+00)	2.35e-01(1.33e+00)	7.13e-04(1.78e-01)	2.18e-01(9.73e-01)	4.29e-01(9.15e-01)	6.31e-01(1.05e+00)
Chr09	7864341	7.13e-04(1.78e-01)	6.18e-01(1.24e+00)	2.29e-01(1.33e+00)	7.78e-01(1.04e+00)	2.35e-01(1.33e+00)	7.13e-04(1.78e-01)	2.18e-01(9.73e-01)	4.29e-01(9.15e-01)	6.31e-01(1.05e+00)
Chr11	33004347	7.13e-04(1.77e-01)	6.18e-01(1.24e+00)	2.29e-01(1.33e+00)	7.78e-01(1.04e+00)	2.35e-01(1.32e+00)	7.13e-04(1.77e-01)	2.18e-01(9.73e-01)	4.29e-01(9.15e-01)	6.31e-01(1.05e+00)
Chr15	2541150	7.13e-04(1.71e-01)	6.18e-01(1.24e+00)	2.29e-01(1.33e+00)	7.78e-01(1.04e+00)	2.35e-01(1.32e+00)	7.13e-04(1.71e-01)	2.18e-01(9.72e-01)	4.29e-01(9.15e-01)	6.31e-01(1.05e+00)
Chr15	2643185	7.13e-04(1.68e-01)	6.18e-01(1.24e+00)	2.29e-01(1.33e+00)	7.78e-01(1.04e+00)	2.35e-01(1.32e+00)	7.13e-04(1.68e-01)	2.18e-01(9.72e-01)	4.29e-01(9.15e-01)	6.31e-01(1.05e+00)
Chr15	2769401	7.13e-04(1.67e-01)	6.18e-01(1.24e+00)	2.29e-01(1.33e+00)	7.78e-01(1.04e+00)	2.35e-01(1.32e+00)	7.13e-04(1.67e-01)	2.18e-01(9.72e-01)	4.29e-01(9.15e-01)	6.31e-01(1.05e+00)
Chr15	11875811	7.21e-04(3.42e-01)	7.21e-04(3.42e-01)	2.24e-02(8.89e-01)	1.31e-03(9.12e-01)	6.01e-03(1.05e+00)	8.81e-04(1.93e-01)	2.80e-03(7.34e-01)	6.08e-02(1.28e+00)	1.70e-01(1.24e+00)
Chr14	48607669	7.22e-04(8.75e-01)	1.04e-02(7.62e-01)	1.55e-03(2.90e-01)	4.67e-02(1.14e+00)	1.24e-01(1.33e+00)	1.21e-01(1.25e+00)	1.75e-03(6.72e-01)	3.35e-01(9.86e-01)	7.22e-04(8.75e-01)
Chr13	24210197	7.22e-04(3.42e-01)	7.22e-04(3.42e-01)	1.36e-02(7.12e-01)	1.69e-01(1.32e+00)	2.97e-01(1.29e+00)	3.22e-01(1.23e+00)	1.30e-02(1.09e+00)	4.40e-01(9.21e-01)	2.61e-01(1.07e+00)
Chr07	454023	7.29e-04(1.67e-01)	4.66e-01(1.44e+00)	6.91e-01(1.05e+00)	7.86e-01(1.03e+00)	4.72e-01(1.27e+00)	7.29e-04(1.67e-01)	6.57e-01(9.65e-01)	9.56e-02(1.19e+00)	7.19e-01(1.08e+00)
Chr17	5097210	7.32e-04(3.44e-01)	7.32e-04(3.44e-01)	5.80e-01(1.08e+00)	6.95e-01(1.07e+00)	7.86e-01(1.20e+00)	1.79e-01(1.25e+00)	5.92e-02(1.20e+00)	3.54e-01(9.90e-01)	8.98e-01(1.06e+00)
Chr07	18363146	7.32e-04(1.68e-01)	1.46e-02(8.46e-01)	2.15e-02(8.79e-01)	5.86e-03(8.95e-01)	3.23e-02(1.27e+00)	7.32e-04(1.68e-01)	9.64e-04(5.54e-01)	1.20e-01(1.17e+00)	1.95e-01(1.26e+00)
Chr09	5652172	7.32e-04(4.64e-01)	6.71e-01(1.21e+00)	2.51e-02(9.32e-01)	3.31e-02(1.10e+00)	6.20e-01(1.19e+00)	2.59e-01(1.27e+00)	7.32e-04(4.64e-01)	4.26e-01(9.14e-01)	1.53e-01(1.22e+00)
Chr16	27182695	7.36e-04(1.68e-01)	5.46e-02(1.23e+00)	1.27e-02(6.84e-01)	1.05e-01(1.27e+00)	7.62e-03(1.02e+00)	7.36e-04(1.68e-01)	1.59e-02(9.61e-01)	4.43e-01(9.21e-01)	3.94e-02(1.07e+00)
Chr18	21908321	7.41e-04(3.41e-01)	7.41e-04(3.41e-01)	6.49e-03(5.34e-01)	4.69e-02(1.15e+00)	7.18e-03(1.01e+00)	1.35e-02(7.75e-01)	8.72e-04(5.21e-01)	2.70e-01(1.06e+00)	7.35e-02(1.14e+00)
Chr12	39439746	7.44e-04(3.42e-01)	7.44e-04(3.42e-01)	1.20e-01(1.31e+00)	8.87e-01(1.06e+00)	1.59e-01(1.31e+00)	9.04e-01(9.94e-01)	2.71e-02(1.07e+00)	9.56e-01(1.01e+00)	8.47e-01(1.07e+00)
Chr19	1116227	7.44e-04(8.88e-01)	8.44e-01(1.16e+00)	1.55e-02(7.57e-01)	7.44e-04(8.88e-01)	7.51e-03(1.01e+00)	8.41e-02(1.25e+00)	3.37e-02(1.06e+00)	5.68e-03(1.16e+00)	6.22e-02(1.10e+00)
Chr19	47853827	7.50e-04(3.41e-01)	7.50e-04(3.41e-01)	9.31e-04(5.92e-01)	1.53e-02(8.83e-01)	3.13e-02(1.25e+00)	1.72e-02(8.72e-01)	1.33e-02(8.86e-01)	2.67e-01(1.06e+00)	1.66e-02(1.13e+00)
Chr19	48238511	7.57e-04(8.96e-01)	7.28e-01(1.20e+00)	3.01e-02(9.89e-01)	4.36e-03(8.31e-01)	3.64e-02(1.25e+00)	1.87e-02(8.96e-01)	8.56e-02(1.27e+00)	1.15e-03(6.72e-01)	7.57e-04(8.96e-01)
Chr13	27037662	7.59e-04(8.93e-01)	7.95e-01(1.15e+00)	3.83e-02(1.06e+00)	7.59e-04(8.93e-01)	1.65e-02(1.17e+00)	5.24e-01(1.12e+00)	2.02e-02(9.79e-01)	2.26e-01(1.09e+00)	1.47e-01(1.21e+00)
Chr05	41410695	7.61e-04(8.95e-01)	4.40e-01(1.44e+00)	6.01e-02(1.18e+00)	3.10e-01(1.25e+00)	8.75e-01(1.25e+00)	3.97e-01(1.20e+00)	1.24e-02(1.10e+00)	4.62e-01(9.33e-01)	7.61e-04(8.95e-01)
Chr03	8004234	7.62e-04(6.07e-01)	2.12e-01(1.39e+00)	6.78e-01(1.05e+00)	3.62e-01(1.22e+00)	7.26e-01(1.20e+00)	4.35e-01(1.18e+00)	2.31e-01(9.75e-01)	7.62e-04(6.07e-01)	8.34e-01(1.07e+00)
Chr01	53403452	7.69e-04(5.60e-01)	5.10e-02(1.20e+00)	7.69e-04(5.60e-01)	6.01e-02(1.19e+00)	6.01e-03(1.05e+00)	4.09e-02(1.10e+00)	2.94e-01(1.02e+00)	2.02e-01(1.11e+00)	6.40e-02(1.11e+00)
Chr10	44678178	7.71e-04(5.59e-01)	4.00e-02(1.15e+00)	7.71e-04(5.59e-01)	2.71e-01(1.28e+00)	9.80e-03(1.05e+00)	1.88e-01(1.26e+00)	7.06e-02(1.25e+00)	2.50e-01(1.05e+00)	1.13e-01(1.17e+00)
Chr04	9417282	7.75e-04(1.75e-01)	1.75e-02(9.15e-01)	1.82e-02(8.14e-01)	2.71e-01(1.28e+00)	4.41e-03(1.05e+00)	7.75e-04(1.75e-01)	4.78e-01(1.01e+00)	7.35e-01(1.03e+00)	9.76e-01(1.01e+00)
Chr11	32667975	7.75e-04(9.04e-01)	9.09e-03(7.31e-01)	2.43e-02(9.20e-01)	2.20e-01(1.28e+00)	4.09e-03(1.01e+00)	3.60e-03(4.59e-01)	1.93e-02(1.03e+00)	6.95e-02(1.29e+00)	7.75e-04(9.04e-01)
Chr03	35722019	7.76e-04(7.48e-01)	3.62e-01(1.42e+00)	4.91e-02(1.11e+00)	6.98e-02(1.21e+00)	7.76e-04(7.48e-01)	6.82e-01(1.13e+00)	7.42e-02(1.26e+00)	7.05e-02(1.29e+00)	9.93e-02(1.17e+00)
Chr12	6884931	7.88e-04(6.21e-01)	1.78e-01(1.36e+00)	2.13e-01(1.33e+00)	5.52e-03(8.83e-01)	4.52e-01(1.28e+00)	6.23e-02(1.22e+00)	4.86e-03(8.13e-01)	7.88e-04(6.21e-01)	3.65e-01(1.06e+00)
Chr15	10947679	7.95e-04(9.14e-01)	5.13e-01(1.40e+00)	4.57e-02(1.10e+00)	2.28e-03(7.22e-01)	1.07e-01(1.32e+00)	4.94e-03(4.97e-01)	1.50e-01(1.30e+00)	6.12e-03(1.19e+00)	7.95e-04(9.14e-01)
Chr12	37353051	7.95e-04(5.74e-01)	9.83e-01(1.01e+00)	7.95e-04(5.74e-01)	3.20e-02(1.09e+00)	3.46e-01(1.27e+00)	3.84e-01(1.20e+00)	1.95e-01(9.43e-01)	1.21e-01(1.17e+00)	9.09e-02(1.17e+00)
Chr19	37272111	7.98e-04(5.63e-01)	1.62e-01(1.34e+00)	7.98e-04(5.63e-01)	7.50e-02(1.22e+00)	3.98e-01(1.26e+00)	1.78e-02(8.87e-01)	2.00e-02(9.76e-01)	4.41e-01(9.21e-01)	1.16e-01(1.17e+00)
Chr13	28579594	8.02e-04(5.60e-01)	1.05e-01(1.29e+00)	8.02e-04(5.60e-01)	6.18e-02(1.19e+00)	2.35e-01(1.32e+00)	4.17e-02(1.11e+00)	5.38e-02(1.17e+00)	5.92e-01(9.77e-01)	2.54e-02(1.05e+00)
Chr10	46562601	8.10e-04(4.95e-01)	3.24e-03(5.27e-01)	7.37e-03(5.74e-01)	4.59e-02(1.14e+00)	3.59e-02(1.26e+00)	1.17e-01(1.24e+00)	8.10e-04(4.95e-01)	6.31e-01(9.94e-01)	5.91e-02(1.09e+00)
Chr11	1742317	8.11e-04(7.63e-01)	3.23e-02(1.08e+00)	6.87e-03(5.52e-01)	8.27e-04(9.37e-01)	8.11e-04(7.63e-01)	8.90e-02(1.25e+00)	2.57e-01(1.00e+00)	2.02e-03(8.01e-01)	1.82e-02(1.10e+00)
Chr02	8457390	8.12e-04(1.81e-01)	7.16e-02(1.27e+00)	1.75e-01(1.34e+00)	1.11e-01(1.28e+00)	3.98e-01(1.28e+00)	8.12e-04(1.81e-01)	5.23e-02(1.15e+00)	1.49e-01(1.14e+00)	7.44e-02(1.15e+00)
Chr19	47824116	8.17e-04(6.37e-01)	2.51e-01(1.41e+00)	1.18e-01(1.31e+00)	2.43e-02(1.03e+00)	3.67e-01(1.26e+00)	6.79e-03(5.57e-01)	1.94e-01(9.42e-01)	8.17e-04(6.37e-01)	1.12e-01(1.17e+00)
Chr13	37176615	8.23e-04(7.70e-01)	1.99e-01(1.39e+00)	5.58e-03(5.36e-01)	7.04e-03(9.46e-01)	8.23e-04(7.70e-01)	1.50e-01(1.23e+00)	2.53e-01(1.01e+00)	3.41e-01(9.84e-01)	1.77e-01(1.25e+00)
Chr13	37518348	8.23e-04(7.61e-01)	8.25e-02(1.26e+00)	8.77e-03(6.24e-01)	9.89e-03(8.01e-01)	8.23e-04(7.61e-01)	7.60e-03(5.95e-01)	7.45e-02(1.26e+00)	4.63e-01(9.33e-01)	3.13e-01(1.06e+00)
Chr14	3023251	8.24e-04(1.83e-01)	2.71e-03(4.83e-01)	2.21e-03(3.72e-01)	2.19e-01(1.28e+00)	2.78e-02(1.26e+00)	8.24e-04(1.83e-01)	3.90e-02(1.10e+00)	1.50e-01(1.14e+00)	4.07e-02(1.08e+00)
Chr18	10820948	8.27e-04(6.35e-01)	6.36e-01(1.23e+00)	3.51e-01(1.27e+00)	1.45e-01(1.31e+00)	1.00e+00(1.04e+00)	9.23e-02(1.25e+00)	4.53e-02(1.09e+00)	8.27e-04(6.35e-01)	6.77e-02(1.12e+00)
Chr14	642147	8.30e-04(5.01e-01)	8.68e-01(1.16e+00)	1.37e-03(2.68e-01)	1.39e-02(8.48e-01)	3.13e-02(1.26e+00)	1.89e-01(1.26e+00)	8.30e-04(5.01e-01)	4.56e-01(9.29e-01)	9.80e-02(1.16e+00)
Chr07	13149332	8.40e-04(1.85e-01)	5.38e-01(1.37e+00)	6.67e-02(1.20e+00)	4.03e-02(1.14e+00)	9.46e-02(1.32e+00)	8.40e-04(1.85e-01)	2.19e-01(9.72e-01)	1.60e-02(1.27e+00)	3.39e-02(1.02e+00)
Chr07	5726563	8.46e-04(5.73e-01)	1.23e-02(8.02e-01)	8.46e-04(5.73e-01)	1.94e-01(1.31e+00)	2.61e-01(1.33e+00)	4.92e-03(4.97e-01)	2.26e-01(9.74e-01)	1.82e-01(1.12e+00)	1.32e-01(1.19e+00)
Chr16	5810551	8.48e-04(7.70e-01)	7.37e-03(6.49e-01)	6.70e-02(1.20e+00)	4.76e-01(1.15e+00)	8.48e-04(7.70e-01)	1.30e-01(1.26e+00)	9.88e-02(1.27e+00)	2.36e-01(1.04e+00)	2.78e-01(1.08e+00)
Chr04	2072812	8.50e-04(5.11e-01)	2.53e-03(4.72e-01)	7.13e-02(1.22e+00)	3.15e-01(1.23e+00)	4.86e-02(1.26e+00)	4.18e-03(4.98e-01)	8.50e-04(5.11e-01)	7.34e-01(1.03e+00)	3.21e-01(1.07e+00)
Chr11	33255494	8.51e-04(5.74e-01)	1.29e-03(4.25e-01)	8.51e-04(5.74e-01)	3.27e-01(1.22e+00)	7.72e-02(1.29e+00)	4.94e-03(4.97e-01)	1.30e-01(1.29e+00)	8.90e-01(1.06e+00)	2.49e-02(1.05e+00)
Chr08	14897704	8.51e-04(5.72e-01)	6.09e-01(1.24e+00)	8.51e-04(5.72e-01)	3.31e-02(1.10e+00)	9.93e-02(1.32e+00)	1.70e-01(1.24e+00)	8.44e-01(9.89e-01)	7.68e-02(1.28e+00)	2.17e-02(1.11e+00)
Chr09	50188437	8.70e-04(9.64e-01)	1.08e-01(1.28e+00)	1.63e-01(1.34e+00)	9.63e-01(1.00e+00)	2.52e-01(1.32e+00)	3.00e-02(1.01e+00)	8.10e-02(1.27e+00)	2.62e-01(1.06e+00)	8.70e-04(9.64e-01)
Chr11	3020597	8.76e-04(5.83e-01)	1.21e-01(1.26e+00)	8.76e-04(5.83e-01)	1.19e-01(1.29e+00)	4.24e-02(1.28e+00)	2.11e-02(9.28e-01)	4.91e-01(9.80e-01)	1.55e-01(1.15e+00)	1.14e-02(1.02e+00)
Chr10	13315986	8.82e-04(1.93e-01)	9.46e-01(1.03e+00)	4.08e-02(1.07e+00)	2.52e-03(7.46e-01)	5.01e-02(1.26e+00)	8.82e-04(1.93e-01)	2.80e-02(1.07e+00)	1.67e-01(1.14e+00)	7.55e-02(1.15e+00)
Chr13	27797154	8.86e-04(5.87e-01)	1.09e-01(1.28e+00)	8.86e-04(5.87e-01)	4.74e-03(8.39e-01)	5.25e-02(1.26e+00)	1.21e-01(1.25e+00)	1.80e-02(9.97e-01)	2.12e-01(1.10e+00)	2.87e-01(1.08e+00)
Chr15	7931889	8.90e-04(1.94e-01)	6.16e-03(6.25e-01)	2.46e-04(2.92e-01)	8.68e-03(1.00e+00)	1.36e-02(1.12e+00)	8.90e-04(1.94e-01)	1.52e-03(6.58e-01)	1.97e-01(1.10e+00)	1.58e-03(1.02e+00)
Chr04	6518135	8.91e-04(5.28e-01)	2.58e-02(1.03e+00)	6.72e-03(5.44e-01)	5.33e-02(1.17e+00)	8.20e-03(1.02e+00)	1.24e-03(2.44e-01)	8.91e-04(5.28e-01)	3.57e-01(9.81e-01)	4.44e-02(1.09e+00)
Chr19	39480936	8.94e-04(6.39e-01)	9.92e-01(1.01e+00)	7.47e-02(1.23e+00)	1.42e-02(8.56e-01)	2.19e-01(1.31e+00)	2.02e-01(1.26e+00)	1.11e-01(1.30e+00)	8.94e-04(6.39e-01)	2.08e-01(1.27e+00)
Chr10	45818644	9.01e-04(7.90e-01)	7.55e-02(1.28e+00)	1.00e-02(6.47e-01)	2.04e-03(6.86e-01)	9.01e-04(7.90e-01)	8.01e-03(6.18e-01)	8.73e-03(1.01e+00)	5.01e-02(1.34e+00)	5.34e-03(9.00e-01)
Chr03	6334275	9.02e-04(5.30e-01)	8.88e-01(1.15e+00)	3.24e-01(1.32e+00)	9.32e-02(1.25e+00)	6.03e-01(1.19e+00)	1.07e-01(1.27e+00)	9.02e-04(5.30e-01)	1.36e-01(1.17e+00)	1.93e-01(1.26e+00)
Chr18	10377204	9.06e-04(6.45e-01)	4.34e-01(1.43e+00)	2.70e-01(1.35e+00)	3.97e-02(1.14e+00)	6.03e-01(1.17e+00)	4.14e-03(5.04e-01)	7.17e-02(1.25e+00)	9.06e-04(6.45e-01)	2.24e-01(1.27e+00)
Chr18	10477385	9.06e-04(6.09e-01)	4.34e-01(1.43e+00)	2.70e-01(1.35e+00)	3.97e-02(1.13e+00)	6.03e-01(1.17e+00)	4.14e-03(4.98e-01)	7.17e-02(1.25e+00)	9.06e-04(6.09e-01)	2.24e-01(1.27e+00)
Chr08	47372164	9.07e-04(5.86e-01)	4.56e-01(1.44e+00)	9.07e-04(5.86e-01)	4.58e-02(1.14e+00)	9.03e-02(1.31e+00)	1.63e-01(1.23e+00)	8.54e-03(9.97e-01)	2.77e-02(1.34e+00)	1.24e-01(1.18e+00)
Chr13	37085048	9.15e-04(1.97e-01)	6.38e-01(1.23e+00)	4.70e-01(1.19e+00)	9.81e-01(1.01e+00)	3.20e-01(1.28e+00)	9.15e-04(1.97e-01)	6.66e-01(9.69e-01)	6.48e-01(1.00e+00)	6.44e-01(1.06e+00)
Chr20	34422832	9.15e-04(1.97e-01)	6.38e-01(1.23e+00)	4.70e-01(1.19e+00)	9.81e-01(1.01e+00)	3.20e-01(1.26e+00)	9.15e-04(1.97e-01)	6.66e-01(9.69e-01)	6.48e-01(1.00e+00)	6.44e-01(1.06e+00)
Chr08	47482551	9.15e-04(1.98e-01)	6.38e-01(1.23e+00)	4.70e-01(1.19e+00)	9.81e-01(1.01e+00)	3.20e-01(1.28e+00)	9.15e-04(1.98e-01)	6.66e-01(9.69e-01)	6.48e-01(1.00e+00)	6.44e-01(1.06e+00)
Chr11	31838816	9.15e-04(1.98e-01)	6.38e-01(1.23e+00)	4.70e-01(1.19e+00)	9.81e-01(1.01e+00)	3.20e-01(1.28e+00)	9.15e-04(1.98e-01)	6.66e-01(9.69e-01)	6.48e-01(1.00e+00)	6.44e-01(1.06e+00)
Chr03	17860473	9.15e-04(1.98e-01)	6.38e-01(1.23e+00)	4.70e-01(1.19e+00)	9.81e-01(1.01e+00)	3.20e-01(1.29e+00)	9.15e-04(1.98e-01)	6.66e-01(9.69e-01)	6.48e-01(1.00e+00)	6.44e-01(1.06e+00)
Chr06	7398522	9.17e-04(5.37e-01)	1.56e-01(1.33e+00)	4.73e-02(1.10e+00)	2.39e-01(1.27e+00)	2.15e-01(1.32e+00)	1.06e-01(1.26e+00)	9.17e-04(5.37e-01)	3.15e-01(1.03e+00)	1.30e-01(1.18e+00)
Chr15	44494764	9.23e-04(1.98e-01)	8.73e-01(1.16e+00)	2.75e-02(9.53e-01)	2.32e-01(1.27e+00)	3.18e-02(1.26e+00)	9.23e-04(1.98e-01)	1.15e-01(1.29e+00)	3.01e-01(1.04e+00)	4.54e-01(1.07e+00)
Chr13	26277531	9.25e-04(6.01e-01)	2.26e-01(1.40e+00)	8.76e-02(1.27e+00)	7.05e-03(9.45e-01)	1.75e-01(1.32e+00)	6.34e-03(5.34e-01)	2.17e-02(1.00e+00)	9.25e-04(6.01e-01)	9.07e-03(9.83e-01)
Chr15	32481543	9.25e-04(9.90e-01)	7.44e-01(1.20e+00)	7.68e-02(1.24e+00)	2.30e-01(1.27e+00)	3.67e-01(1.27e+00)	3.80e-01(1.20e+00)	1.05e-01(1.29e+00)	2.31e-01(1.06e+00)	9.25e-04(9.90e-01)
Chr02	15350945	9.28e-04(7.91e-01)	2.10e-01(1.39e+00)	4.50e-02(1.10e+00)	3.76e-03(7.94e-01)	9.28e-04(7.91e-01)	2.97e-01(1.23e+00)	7.67e-02(1.27e+00)	2.15e-01(1.10e+00)	1.36e-01(1.19e+00)
Chr02	45505123	9.28e-04(7.87e-01)	1.54e-01(1.33e+00)	6.87e-02(1.21e+00)	3.76e-01(1.19e+00)	9.28e-04(7.87e-01)	2.04e-02(9.25e-01)	4.69e-01(1.01e+00)	3.48e-01(9.86e-01)	5.07e-02(1.11e+00)
Chr16	27881810	9.29e-04(9.87e-01)	2.31e-01(1.41e+00)	1.53e-01(1.34e+00)	2.31e-01(1.26e+00)	3.74e-01(1.26e+00)	3.16e-01(1.23e+00)	1.80e-01(9.58e-01)	7.53e-02(1.29e+00)	9.29e-04(9.87e-01)
Chr13	28063422	9.29e-04(9.30e-01)	1.30e-01(1.28e+00)	3.39e-03(4.18e-01)	9.29e-04(9.30e-01)	1.24e-01(1.33e+00)	1.24e-01(1.25e+00)	1.60e-02(9.62e-01)	1.74e-01(1.12e+00)	1.49e-01(1.22e+00)
Chr16	32028798	9.30e-04(9.82e-01)	9.60e-01(1.01e+00)	7.25e-01(1.06e+00)	2.60e-01(1.27e+00)	1.00e+00(1.07e+00)	4.79e-01(1.15e+00)	6.03e-01(9.89e-01)	9.78e-02(1.18e+00)	9.30e-04(9.82e-01)
Chr03	35887615	9.38e-04(9.84e-01)	1.44e-01(1.31e+00)	3.54e-02(1.03e+00)	2.83e-03(7.66e-01)	3.09e-02(1.27e+00)	1.47e-01(1.22e+00)	2.56e-02(1.06e+00)	8.08e-03(1.27e+00)	9.38e-04(9.84e-01)
Chr15	1347112	9.40e-04(5.47e-01)	2.94e-01(1.42e+00)	7.13e-02(1.22e+00)	4.98e-02(1.16e+00)	2.52e-01(1.32e+00)	2.62e-01(1.28e+00)	9.40e-04(5.47e-01)	2.96e-01(1.04e+00)	1.46e-01(1.21e+00)
Chr03	26584823	9.42e-04(7.94e-01)	2.93e-02(1.05e+00)	2.78e-01(1.34e+00)	2.56e-01(1.27e+00)	9.42e-04(7.94e-01)	1.87e-01(1.26e+00)	4.52e-02(1.09e+00)	1.82e-01(1.13e+00)	6.16e-01(1.05e+00)
Chr05	39807654	9.45e-04(5.47e-01)	3.27e-01(1.43e+00)	2.18e-01(1.34e+00)	8.84e-02(1.23e+00)	2.97e-01(1.30e+00)	3.60e-01(1.20e+00)	9.45e-04(5.47e-01)	3.61e-01(9.77e-01)	3.54e-01(1.05e+00)
Chr18	5133037	9.51e-04(6.10e-01)	3.23e-02(1.08e+00)	1.02e-02(6.52e-01)	6.12e-04(8.71e-01)	2.36e-04(7.34e-01)	2.90e-02(1.01e+00)	3.40e-02(1.06e+00)	9.51e-04(6.10e-01)	1.70e-02(1.09e+00)
Chr19	37809453	9.51e-04(6.00e-01)	4.25e-01(1.43e+00)	9.51e-04(6.00e-01)	1.06e-01(1.27e+00)	4.42e-01(1.27e+00)	1.29e-01(1.26e+00)	4.29e-02(1.08e+00)	1.63e-01(1.14e+00)	1.35e-01(1.19e+00)
Chr04	765580	9.57e-04(9.52e-01)	6.51e-02(1.25e+00)	6.32e-02(1.20e+00)	9.57e-04(9.52e-01)	1.60e-02(1.17e+00)	2.26e-01(1.27e+00)	1.91e-01(9.44e-01)	9.90e-02(1.15e+00)	7.29e-02(1.14e+00)
Chr17	36127713	9.59e-04(6.10e-01)	3.80e-01(1.43e+00)	3.82e-02(1.06e+00)	2.98e-02(1.07e+00)	1.61e-01(1.31e+00)	1.03e-01(1.27e+00)	1.59e-01(1.29e+00)	9.59e-04(6.10e-01)	4.08e-02(1.08e+00)
Chr10	44266857	9.60e-04(2.05e-01)	7.85e-02(1.28e+00)	2.23e-02(8.88e-01)	8.76e-03(1.00e+00)	9.62e-02(1.32e+00)	9.60e-04(2.05e-01)	5.05e-02(1.13e+00)	1.19e-01(1.16e+00)	2.31e-01(1.16e+00)
Chr19	1632056	9.60e-04(6.08e-01)	5.97e-01(1.25e+00)	4.50e-01(1.19e+00)	8.46e-03(9.96e-01)	2.35e-01(1.31e+00)	7.77e-01(1.06e+00)	1.81e-01(9.60e-01)	9.60e-04(6.08e-01)	1.41e-01(1.20e+00)
Chr13	28350392	9.63e-04(9.90e-01)	6.92e-03(6.49e-01)	1.32e-03(2.62e-01)	4.38e-03(8.22e-01)	2.15e-01(1.31e+00)	3.40e-02(1.03e+00)	1.43e-02(9.20e-01)	5.62e-02(1.28e+00)	9.63e-04(9.90e-01)
Chr10	44418205	9.67e-04(5.91e-01)	1.33e-01(1.29e+00)	9.67e-04(5.91e-01)	7.13e-02(1.22e+00)	1.71e-03(8.55e-01)	4.80e-01(1.15e+00)	4.98e-01(9.82e-01)	6.86e-02(1.28e+00)	4.29e-02(1.08e+00)
Chr09	37877835	9.68e-04(6.08e-01)	3.64e-01(1.42e+00)	3.06e-01(1.32e+00)	3.06e-01(1.25e+00)	8.25e-01(1.23e+00)	3.64e-01(1.20e+00)	2.58e-01(1.00e+00)	9.68e-04(6.08e-01)	7.19e-01(1.08e+00)
Chr03	34623963	9.68e-04(5.52e-01)	1.84e-02(9.20e-01)	7.51e-02(1.23e+00)	7.48e-01(1.03e+00)	3.46e-01(1.28e+00)	2.40e-01(1.28e+00)	9.68e-04(5.52e-01)	2.69e-01(1.06e+00)	8.09e-02(1.16e+00)
Chr04	4967977	9.71e-04(5.87e-01)	3.23e-02(1.08e+00)	9.71e-04(5.87e-01)	3.81e-01(1.20e+00)	4.79e-02(1.29e+00)	3.47e-02(1.04e+00)	1.08e-03(5.92e-01)	6.81e-02(1.28e+00)	1.89e-02(1.09e+00)
Chr04	13100642	9.78e-04(9.98e-01)	4.32e-01(1.44e+00)	1.43e-01(1.34e+00)	2.17e-01(1.29e+00)	3.98e-01(1.28e+00)	5.59e-01(1.12e+00)	9.47e-01(1.01e+00)	7.61e-01(1.03e+00)	9.78e-04(9.98e-01)
Chr08	44690473	9.78e-04(5.56e-01)	3.79e-01(1.43e+00)	2.30e-01(1.33e+00)	3.97e-01(1.19e+00)	2.01e-01(1.34e+00)	1.65e-01(1.23e+00)	9.78e-04(5.56e-01)	8.41e-01(1.05e+00)	1.63e-01(1.23e+00)
Chr15	12633085	9.85e-04(8.13e-01)	4.97e-01(1.43e+00)	3.78e-02(1.05e+00)	7.50e-02(1.22e+00)	9.85e-04(8.13e-01)	3.60e-01(1.20e+00)	3.46e-01(1.02e+00)	2.35e-01(1.06e+00)	1.37e-02(1.09e+00)
Chr16	37166868	9.86e-04(9.94e-01)	4.99e-01(1.43e+00)	5.95e-02(1.17e+00)	2.63e-01(1.27e+00)	1.00e+00(1.06e+00)	3.20e-01(1.23e+00)	1.39e-02(9.09e-01)	3.54e-01(9.81e-01)	9.86e-04(9.94e-01)
Chr08	47302939	9.94e-04(2.10e-01)	6.44e-01(1.23e+00)	4.79e-01(1.19e+00)	9.75e-01(1.01e+00)	3.08e-01(1.29e+00)	9.94e-04(2.10e-01)	6.66e-01(9.69e-01)	6.42e-01(9.98e-01)	6.55e-01(1.05e+00)
Chr15	5772118	9.96e-04(9.98e-01)	3.31e-01(1.42e+00)	6.93e-03(5.52e-01)	5.29e-02(1.17e+00)	1.04e-02(1.07e+00)	2.01e-02(9.19e-01)	3.51e-02(1.07e+00)	1.49e-01(1.14e+00)	9.96e-04(9.98e-01)
Chr02	34353063	1.00e-03(2.11e-01)	5.72e-03(6.08e-01)	3.72e-02(1.04e+00)	3.06e-01(1.25e+00)	1.26e-01(1.34e+00)	1.00e-03(2.11e-01)	2.66e-02(1.07e+00)	3.57e-01(9.81e-01)	2.78e-02(1.02e+00)
Chr14	47017167	1.00e-03(6.23e-01)	9.50e-02(1.28e+00)	6.93e-02(1.21e+00)	3.91e-01(1.20e+00)	2.71e-01(1.31e+00)	1.54e-02(8.26e-01)	2.88e-02(1.08e+00)	1.00e-03(6.23e-01)	3.99e-01(1.07e+00)
Chr06	7294477	1.00e-03(5.79e-01)	5.49e-03(6.02e-01)	1.00e-03(5.79e-01)	1.32e-01(1.29e+00)	5.58e-02(1.27e+00)	1.32e-02(7.65e-01)	1.20e-02(1.09e+00)	5.02e-02(1.34e+00)	6.48e-02(1.11e+00)
Chr06	1461351	1.01e-03(1.01e+00)	5.46e-02(1.23e+00)	1.65e-02(7.73e-01)	1.52e-02(8.82e-01)	7.37e-02(1.30e+00)	4.94e-02(1.15e+00)	1.89e-02(1.02e+00)	5.32e-02(1.31e+00)	1.01e-03(1.01e+00)
Chr10	45954113	1.01e-03(9.57e-01)	8.05e-02(1.27e+00)	2.29e-02(8.98e-01)	1.01e-03(9.57e-01)	1.06e-02(1.07e+00)	2.01e-01(1.26e+00)	5.12e-02(1.14e+00)	9.45e-01(1.06e+00)	1.79e-02(1.10e+00)
Chr18	16047604	1.01e-03(2.13e-01)	5.64e-01(1.27e+00)	2.42e-01(1.33e+00)	8.74e-01(1.06e+00)	1.11e-01(1.32e+00)	1.01e-03(2.13e-01)	5.51e-01(1.00e+00)	7.41e-01(1.03e+00)	9.98e-01(1.00e+00)
Chr15	3545499	1.01e-03(8.29e-01)	4.33e-01(1.44e+00)	1.02e-02(6.51e-01)	4.48e-02(1.14e+00)	1.01e-03(8.29e-01)	3.96e-02(1.09e+00)	3.25e-02(1.04e+00)	6.34e-02(1.29e+00)	7.49e-02(1.15e+00)
Chr20	31666767	1.02e-03(5.85e-01)	8.06e-01(1.16e+00)	1.02e-03(5.85e-01)	1.51e-02(8.81e-01)	1.00e+00(1.01e+00)	1.36e-01(1.22e+00)	4.59e-03(7.89e-01)	5.32e-01(9.48e-01)	7.62e-02(1.15e+00)
Chr08	7639000	1.02e-03(5.87e-01)	8.06e-01(1.16e+00)	1.02e-03(5.87e-01)	1.51e-02(8.81e-01)	1.00e+00(1.22e+00)	1.36e-01(1.22e+00)	4.59e-03(7.90e-01)	5.32e-01(9.48e-01)	7.62e-02(1.15e+00)
Chr14	6555940	1.02e-03(5.77e-01)	8.82e-02(1.28e+00)	1.02e-03(5.77e-01)	1.87e-01(1.31e+00)	6.02e-02(1.28e+00)	2.96e-02(1.01e+00)	1.09e-01(1.29e+00)	2.96e-01(1.04e+00)	1.33e-01(1.19e+00)
Chr14	3387620	1.02e-03(2.14e-01)	7.32e-03(6.46e-01)	1.64e-02(7.70e-01)	1.83e-01(1.32e+00)	3.43e-02(1.27e+00)	1.02e-03(2.14e-01)	4.64e-02(1.10e+00)	7.24e-01(1.02e+00)	4.92e-02(1.12e+00)
Chr15	7735305	1.02e-03(1.01e+00)	3.24e-02(1.08e+00)	1.82e-02(8.12e-01)	5.42e-04(8.59e-01)	1.01e-02(1.06e+00)	5.33e-02(1.16e+00)	6.95e-02(1.24e+00)	1.74e-01(1.12e+00)	1.02e-03(1.01e+00)
Chr07	35541263	1.03e-03(1.02e+00)	1.24e-01(1.27e+00)	1.54e-02(7.55e-01)	3.27e-01(1.22e+00)	6.10e-03(1.05e+00)	9.93e-02(1.26e+00)	4.01e-02(1.11e+00)	5.82e-01(9.71e-01)	1.03e-03(1.02e+00)
Chr20	2139675	1.03e-03(2.17e-01)	6.62e-01(1.22e+00)	3.77e-01(1.23e+00)	9.95e-01(1.00e+00)	3.53e-01(1.26e+00)	1.03e-03(2.17e-01)	4.14e-01(1.01e+00)	6.47e-01(1.00e+00)	6.38e-01(1.06e+00)
Chr07	12832677	1.05e-03(2.19e-01)	6.29e-01(1.24e+00)	4.84e-02(1.11e+00)	4.27e-02(1.13e+00)	9.17e-02(1.32e+00)	1.05e-03(2.19e-01)	2.29e-01(9.74e-01)	2.87e-02(1.34e+00)	4.29e-02(1.08e+00)
Chr01	848324	1.05e-03(6.42e-01)	6.69e-01(1.21e+00)	1.58e-01(1.34e+00)	9.75e-01(1.01e+00)	3.74e-01(1.28e+00)	5.21e-01(1.11e+00)	5.12e-01(9.86e-01)	1.05e-03(6.42e-01)	2.17e-01(1.28e+00)
Chr17	2536863	1.05e-03(2.19e-01)	1.21e-01(1.26e+00)	1.24e-03(2.56e-01)	2.69e-02(1.04e+00)	1.37e-01(1.35e+00)	1.05e-03(2.19e-01)	2.23e-03(7.41e-01)	2.83e-01(1.04e+00)	2.49e-01(1.10e+00)
Chr14	596345	1.05e-03(5.93e-01)	8.28e-01(1.16e+00)	1.05e-03(5.93e-01)	1.19e-02(8.20e-01)	2.58e-02(1.27e+00)	1.64e-01(1.24e+00)	1.03e-03(5.78e-01)	3.85e-01(9.17e-01)	8.22e-02(1.17e+00)
Chr09	2155480	1.07e-03(1.03e+00)	9.87e-01(1.01e+00)	1.12e-01(1.30e+00)	2.65e-01(1.27e+00)	8.75e-02(1.30e+00)	2.18e-01(1.26e+00)	4.65e-01(1.02e+00)	3.16e-03(9.34e-01)	1.07e-03(1.03e+00)
Chr04	2556499	1.07e-03(5.99e-01)	1.73e-01(1.35e+00)	1.07e-03(5.99e-01)	9.86e-01(1.01e+00)	1.49e-01(1.32e+00)	4.46e-02(1.12e+00)	1.73e-01(9.44e-01)	9.60e-03(1.33e+00)	1.17e-03(1.06e+00)
Chr14	278681	1.09e-03(5.97e-01)	9.74e-01(1.01e+00)	1.22e-02(6.78e-01)	8.36e-03(9.89e-01)	1.01e-01(1.32e+00)	4.35e-01(1.18e+00)	1.09e-03(5.97e-01)	5.95e-02(1.28e+00)	1.20e-01(1.17e+00)
Chr04	50618497	1.10e-03(1.05e+00)	6.67e-01(1.22e+00)	1.63e-01(1.34e+00)	1.74e-01(1.31e+00)	4.15e-01(1.28e+00)	6.16e-01(1.13e+00)	4.37e-02(1.08e+00)	3.39e-01(9.82e-01)	1.10e-03(1.05e+00)
Chr13	42672446	1.10e-03(1.04e+00)	9.41e-02(1.28e+00)	2.33e-02(9.07e-01)	1.51e-01(1.31e+00)	1.56e-01(1.31e+00)	4.40e-02(1.12e+00)	3.67e-02(1.09e+00)	3.24e-01(9.78e-01)	1.10e-03(1.04e+00)
Chr16	4210396	1.11e-03(8.32e-01)	2.76e-02(1.06e+00)	3.85e-04(3.81e-01)	1.54e-02(8.86e-01)	1.11e-03(8.32e-01)	4.23e-02(1.10e+00)	6.67e-06(4.70e-02)	1.36e-01(1.17e+00)	6.29e-04(8.72e-01)
Chr03	26758781	1.11e-03(6.72e-01)	2.39e-01(1.41e+00)	3.01e-01(1.32e+00)	3.21e-01(1.23e+00)	9.93e-02(1.33e+00)	3.68e-01(1.21e+00)	2.49e-01(1.00e+00)	1.11e-03(6.72e-01)	9.01e-01(1.06e+00)
Chr05	38944238	1.11e-03(6.70e-01)	6.15e-01(1.24e+00)	2.67e-01(1.34e+00)	5.77e-02(1.19e+00)	4.15e-01(1.28e+00)	2.49e-01(1.28e+00)	5.12e-01(9.86e-01)	1.11e-03(6.70e-01)	4.16e-01(1.07e+00)
Chr15	10514095	1.12e-03(6.10e-01)	3.02e-02(1.06e+00)	2.29e-01(1.33e+00)	1.49e-01(1.32e+00)	3.38e-02(1.26e+00)	4.82e-01(1.15e+00)	1.12e-03(6.10e-01)	5.35e-01(9.51e-01)	2.90e-01(1.08e+00)
Chr09	31177705	1.13e-03(6.02e-01)	4.34e-03(5.28e-01)	4.74e-02(1.10e+00)	1.38e-02(8.44e-01)	3.99e-02(1.28e+00)	1.07e-01(1.27e+00)	1.13e-03(6.02e-01)	2.73e-01(1.06e+00)	1.75e-02(1.10e+00)
Chr10	38045178	1.13e-03(8.28e-01)	2.86e-02(1.07e+00)	1.61e-01(1.34e+00)	4.70e-02(1.15e+00)	1.13e-03(8.28e-01)	6.25e-01(1.13e+00)	3.76e-01(1.04e+00)	5.63e-01(9.62e-01)	7.08e-01(1.08e+00)
Chr14	47000	1.14e-03(9.15e-01)	2.18e-02(9.70e-01)	2.73e-02(9.50e-01)	1.14e-03(9.15e-01)	2.01e-03(8.84e-01)	6.03e-02(1.21e+00)	2.27e-02(1.02e+00)	6.21e-02(1.29e+00)	8.84e-02(1.17e+00)
Chr11	8836042	1.15e-03(1.07e+00)	3.71e-01(1.42e+00)	6.99e-02(1.21e+00)	1.94e-01(1.31e+00)	8.75e-01(1.24e+00)	1.96e-01(1.26e+00)	8.56e-02(1.27e+00)	9.66e-01(1.00e+00)	1.15e-03(1.07e+00)
Chr09	2835154	1.15e-03(6.80e-01)	3.61e-01(1.42e+00)	2.03e-01(1.33e+00)	3.83e-02(1.13e+00)	2.43e-01(1.32e+00)	1.43e-02(7.96e-01)	8.86e-02(1.27e+00)	1.15e-03(6.80e-01)	2.24e-01(1.27e+00)
Chr13	18084718	1.15e-03(9.02e-01)	9.41e-01(1.09e+00)	5.23e-01(1.07e+00)	1.15e-03(9.02e-01)	1.00e+00(1.13e+00)	7.04e-01(1.09e+00)	4.73e-01(1.01e+00)	2.30e-01(1.06e+00)	6.48e-01(1.05e+00)
Chr13	37976895	1.15e-03(8.97e-01)	9.41e-01(1.09e+00)	5.23e-01(1.07e+00)	1.15e-03(8.97e-01)	1.00e+00(1.12e+00)	7.04e-01(1.09e+00)	4.73e-01(1.01e+00)	2.30e-01(1.06e+00)	6.48e-01(1.05e+00)
Chr18	748021	1.15e-03(6.74e-01)	2.00e-01(1.39e+00)	1.32e-01(1.33e+00)	3.72e-03(7.92e-01)	1.00e+00(1.05e+00)	3.42e-02(1.04e+00)	1.06e-01(1.29e+00)	1.15e-03(6.74e-01)	2.19e-01(1.27e+00)
Chr17	15166059	1.16e-03(8.97e-01)	7.02e-01(1.21e+00)	1.16e-02(6.58e-01)	1.16e-03(8.97e-01)	3.08e-01(1.27e+00)	5.64e-02(1.19e+00)	9.89e-03(1.05e+00)	1.62e-01(1.13e+00)	7.36e-02(1.14e+00)
Chr15	23537355	1.16e-03(8.34e-01)	2.44e-01(1.41e+00)	1.63e-01(1.34e+00)	4.01e-01(1.19e+00)	1.16e-03(8.34e-01)	3.10e-01(1.23e+00)	2.39e-01(9.87e-01)	9.84e-01(1.00e+00)	1.75e-02(1.10e+00)
Chr15	23645188	1.16e-03(8.30e-01)	2.44e-01(1.41e+00)	1.63e-01(1.34e+00)	4.01e-01(1.19e+00)	1.16e-03(8.30e-01)	3.10e-01(1.23e+00)	2.39e-01(9.87e-01)	9.84e-01(1.00e+00)	1.75e-02(1.10e+00)
Chr19	39951878	1.17e-03(6.10e-01)	1.01e-02(7.53e-01)	2.92e-02(9.78e-01)	3.74e-03(7.94e-01)	4.59e-04(7.06e-01)	6.78e-03(5.57e-01)	1.17e-03(6.10e-01)	2.35e-02(1.38e+00)	1.93e-02(1.09e+00)
Chr04	40434242	1.17e-03(1.05e+00)	3.05e-03(5.15e-01)	2.51e-02(9.33e-01)	7.89e-01(1.03e+00)	3.33e-01(1.28e+00)	5.37e-02(1.17e+00)	2.53e-01(1.01e+00)	5.90e-01(9.76e-01)	1.17e-03(1.05e+00)
Chr15	12795844	1.18e-03(8.23e-01)	3.11e-01(1.43e+00)	1.02e-02(6.51e-01)	2.55e-02(1.03e+00)	1.18e-03(8.23e-01)	3.34e-01(1.20e+00)	2.21e-01(9.67e-01)	1.57e-01(1.15e+00)	2.88e-02(1.02e+00)
Chr04	6545493	1.18e-03(8.35e-01)	4.06e-02(1.15e+00)	3.96e-03(4.50e-01)	2.86e-02(1.06e+00)	1.18e-03(8.35e-01)	2.91e-03(4.06e-01)	1.74e-02(9.83e-01)	1.24e-01(1.17e+00)	5.42e-03(9.07e-01)
Chr16	36528811	1.18e-03(1.05e+00)	1.75e-01(1.35e+00)	1.98e-03(3.47e-01)	2.33e-02(1.02e+00)	2.91e-03(9.04e-01)	2.51e-01(1.28e+00)	6.68e-02(1.23e+00)	3.04e-01(1.04e+00)	1.18e-03(1.05e+00)
Chr18	11234980	1.18e-03(6.84e-01)	4.04e-01(1.42e+00)	7.59e-02(1.24e+00)	5.51e-02(1.18e+00)	3.67e-01(1.26e+00)	3.75e-02(1.06e+00)	1.65e-02(9.76e-01)	1.18e-03(6.84e-01)	5.19e-02(1.12e+00)
Chr16	8062558	1.19e-03(6.84e-01)	2.29e-01(1.41e+00)	4.29e-01(1.20e+00)	2.34e-01(1.27e+00)	7.54e-01(1.19e+00)	1.58e-01(1.23e+00)	2.06e-01(9.63e-01)	1.19e-03(6.84e-01)	6.80e-01(1.07e+00)
Chr09	49982002	1.21e-03(1.03e+00)	1.55e-01(1.33e+00)	1.05e-01(1.29e+00)	9.84e-01(1.01e+00)	3.98e-01(1.27e+00)	3.96e-02(1.09e+00)	1.24e-01(1.30e+00)	1.39e-01(1.14e+00)	1.21e-03(1.03e+00)
Chr03	28577324	1.22e-03(6.31e-01)	2.75e-01(1.42e+00)	3.26e-01(1.32e+00)	1.70e-01(1.32e+00)	6.71e-02(1.28e+00)	6.52e-01(1.13e+00)	1.22e-03(6.31e-01)	2.46e-01(1.05e+00)	5.03e-01(1.06e+00)
Chr03	28881536	1.22e-03(6.29e-01)	2.75e-01(1.42e+00)	3.26e-01(1.32e+00)	1.70e-01(1.32e+00)	6.71e-02(1.28e+00)	6.52e-01(1.13e+00)	1.22e-03(6.29e-01)	2.46e-01(1.05e+00)	5.03e-01(1.06e+00)
Chr20	677530	1.24e-03(1.02e+00)	4.09e-01(1.42e+00)	8.98e-01(9.94e-01)	1.53e-01(1.31e+00)	6.78e-01(1.16e+00)	9.02e-01(9.98e-01)	7.38e-01(9.74e-01)	7.55e-02(1.28e+00)	1.24e-03(1.02e+00)
Chr05	42020718	1.24e-03(1.02e+00)	4.09e-01(1.42e+00)	8.98e-01(9.94e-01)	1.53e-01(1.31e+00)	6.78e-01(1.20e+00)	9.02e-01(9.98e-01)	7.38e-01(9.74e-01)	7.55e-02(1.28e+00)	1.24e-03(1.02e+00)
Chr14	46806020	1.24e-03(1.01e+00)	6.63e-01(1.22e+00)	1.74e-01(1.34e+00)	2.33e-01(1.27e+00)	3.08e-01(1.28e+00)	7.29e-01(1.08e+00)	8.51e-02(1.27e+00)	5.94e-01(9.78e-01)	1.24e-03(1.01e+00)
Chr14	48403501	1.24e-03(1.00e+00)	6.63e-01(1.22e+00)	1.74e-01(1.34e+00)	2.33e-01(1.27e+00)	3.08e-01(1.28e+00)	7.29e-01(1.08e+00)	8.51e-02(1.27e+00)	5.94e-01(9.78e-01)	1.24e-03(1.00e+00)
Chr04	50773861	1.24e-03(1.01e+00)	6.63e-01(1.22e+00)	1.74e-01(1.34e+00)	2.33e-01(1.27e+00)	3.08e-01(1.29e+00)	7.29e-01(1.08e+00)	8.51e-02(1.27e+00)	5.94e-01(9.78e-01)	1.24e-03(1.01e+00)
Chr15	10946495	1.25e-03(9.14e-01)	5.07e-01(1.40e+00)	3.25e-02(1.01e+00)	1.25e-03(9.14e-01)	9.32e-02(1.31e+00)	3.60e-03(4.59e-01)	1.30e-01(1.29e+00)	3.07e-03(9.14e-01)	8.02e-04(9.01e-01)
Chr18	4506457	1.25e-03(1.00e+00)	1.81e-02(9.14e-01)	3.45e-02(1.02e+00)	7.28e-03(9.61e-01)	1.14e-03(8.29e-01)	6.12e-02(1.22e+00)	4.45e-03(7.76e-01)	5.15e-01(9.40e-01)	1.25e-03(1.00e+00)
Chr16	4342485	1.25e-03(8.36e-01)	1.84e-03(3.98e-01)	1.30e-05(5.95e-02)	3.83e-03(8.01e-01)	1.25e-03(8.36e-01)	2.01e-02(9.20e-01)	1.07e-06(1.27e-02)	2.42e-01(1.05e+00)	1.66e-04(6.77e-01)
Chr19	46736831	1.27e-03(9.10e-01)	1.32e-02(8.06e-01)	7.57e-03(5.82e-01)	1.27e-03(9.10e-01)	9.65e-03(1.04e+00)	1.12e-02(7.29e-01)	4.64e-02(1.11e+00)	1.82e-01(1.12e+00)	7.87e-02(1.16e+00)
Chr06	465754	1.27e-03(9.99e-01)	1.02e-01(1.28e+00)	3.61e-01(1.26e+00)	1.49e-01(1.32e+00)	1.94e-01(1.34e+00)	2.93e-01(1.24e+00)	1.26e-01(1.29e+00)	4.07e-01(9.01e-01)	1.27e-03(9.99e-01)
Chr06	603786	1.27e-03(9.93e-01)	1.02e-01(1.28e+00)	3.61e-01(1.26e+00)	1.49e-01(1.32e+00)	1.94e-01(1.34e+00)	2.93e-01(1.24e+00)	1.26e-01(1.29e+00)	4.07e-01(9.01e-01)	1.27e-03(9.93e-01)
Chr18	20003523	1.27e-03(7.19e-01)	3.77e-01(1.43e+00)	6.37e-01(1.06e+00)	6.17e-01(1.10e+00)	4.23e-01(1.27e+00)	6.93e-03(5.63e-01)	4.46e-01(1.01e+00)	1.27e-03(7.19e-01)	2.77e-01(1.08e+00)
Chr05	35396430	1.27e-03(7.17e-01)	6.64e-01(1.22e+00)	5.27e-01(1.07e+00)	3.44e-01(1.22e+00)	2.66e-01(1.32e+00)	3.32e-01(1.22e+00)	6.92e-01(9.75e-01)	1.27e-03(7.17e-01)	9.53e-02(1.18e+00)
Chr14	4387866	1.28e-03(9.12e-01)	5.00e-01(1.41e+00)	7.12e-03(5.65e-01)	1.28e-03(9.12e-01)	2.27e-01(1.33e+00)	3.31e-01(1.22e+00)	1.61e-02(9.61e-01)	1.51e-01(1.14e+00)	4.20e-02(1.08e+00)
Chr19	43656083	1.29e-03(9.08e-01)	5.88e-01(1.26e+00)	7.36e-02(1.23e+00)	1.29e-03(9.08e-01)	2.78e-02(1.25e+00)	8.19e-02(1.25e+00)	1.13e-02(1.07e+00)	1.68e-02(1.28e+00)	3.29e-01(1.05e+00)
Chr06	47115115	1.31e-03(8.49e-01)	8.85e-01(1.15e+00)	8.85e-02(1.27e+00)	1.64e-02(8.94e-01)	1.31e-03(8.49e-01)	8.34e-03(6.33e-01)	1.70e-01(9.40e-01)	4.41e-01(9.22e-01)	3.37e-01(1.05e+00)
Chr02	46569798	1.31e-03(9.76e-01)	5.93e-01(1.26e+00)	3.18e-01(1.31e+00)	4.61e-01(1.15e+00)	5.30e-01(1.22e+00)	1.83e-01(1.25e+00)	5.98e-01(9.92e-01)	1.10e-01(1.15e+00)	1.31e-03(9.76e-01)
Chr03	40687843	1.32e-03(9.73e-01)	1.00e+00(1.01e+00)	7.21e-01(1.06e+00)	9.51e-01(1.01e+00)	6.57e-01(1.21e+00)	8.18e-01(1.05e+00)	2.63e-02(1.07e+00)	5.09e-02(1.33e+00)	1.32e-03(9.73e-01)
Chr14	3287720	1.35e-03(9.20e-01)	6.48e-01(1.23e+00)	9.55e-01(1.01e+00)	1.35e-03(9.20e-01)	4.62e-01(1.28e+00)	5.03e-01(1.11e+00)	4.34e-01(1.01e+00)	1.44e-01(1.13e+00)	8.81e-01(1.05e+00)
Chr11	1844470	1.35e-03(9.12e-01)	2.84e-02(1.07e+00)	7.41e-02(1.23e+00)	1.35e-03(9.12e-01)	6.97e-03(1.03e+00)	4.08e-02(1.10e+00)	4.72e-01(1.01e+00)	6.92e-04(5.94e-01)	1.30e-01(1.18e+00)
Chr06	18963350	1.37e-03(8.80e-01)	2.63e-03(4.77e-01)	3.25e-02(1.01e+00)	7.99e-01(1.04e+00)	1.37e-03(8.80e-01)	3.15e-01(1.23e+00)	1.84e-01(9.31e-01)	2.61e-01(1.06e+00)	3.22e-01(1.07e+00)
Chr03	27571551	1.38e-03(7.52e-01)	1.47e-01(1.32e+00)	9.32e-02(1.28e+00)	6.37e-02(1.20e+00)	2.15e-02(1.21e+00)	2.34e-01(1.27e+00)	1.57e-01(1.29e+00)	1.38e-03(7.52e-01)	5.39e-01(1.04e+00)
Chr13	39321811	1.39e-03(8.72e-01)	2.26e-02(9.86e-01)	3.18e-03(4.03e-01)	2.03e-02(9.70e-01)	1.39e-03(8.72e-01)	4.03e-02(1.09e+00)	2.94e-02(1.08e+00)	2.87e-01(1.04e+00)	6.21e-02(1.10e+00)
Chr16	30850795	1.40e-03(7.63e-01)	5.40e-01(1.37e+00)	9.08e-01(9.97e-01)	7.01e-01(1.07e+00)	7.54e-01(1.19e+00)	7.12e-01(1.09e+00)	2.10e-01(9.62e-01)	1.40e-03(7.63e-01)	2.68e-01(1.07e+00)
Chr15	5939343	1.40e-03(7.60e-01)	1.06e-01(1.29e+00)	2.31e-01(1.33e+00)	4.35e-01(1.18e+00)	2.57e-01(1.32e+00)	1.48e-01(1.22e+00)	1.28e-02(1.10e+00)	1.40e-03(7.60e-01)	5.78e-02(1.08e+00)
Chr01	1840332	1.41e-03(8.78e-01)	8.27e-02(1.27e+00)	4.63e-02(1.10e+00)	3.97e-02(1.14e+00)	1.41e-03(8.78e-01)	3.32e-02(1.06e+00)	1.19e-01(1.30e+00)	1.49e-01(1.14e+00)	3.05e-01(1.05e+00)
Chr02	41271630	1.41e-03(8.74e-01)	3.36e-01(1.42e+00)	6.05e-02(1.18e+00)	6.35e-02(1.20e+00)	1.41e-03(8.74e-01)	1.38e-03(2.69e-01)	1.77e-03(6.75e-01)	2.30e-01(1.06e+00)	2.39e-02(1.10e+00)
Chr06	43823699	1.41e-03(7.44e-01)	5.70e-02(1.24e+00)	4.46e-01(1.19e+00)	3.55e-01(1.22e+00)	5.06e-01(1.21e+00)	1.85e-02(9.01e-01)	4.99e-01(9.83e-01)	1.41e-03(7.44e-01)	3.11e-01(1.06e+00)
Chr06	44233624	1.41e-03(7.06e-01)	5.70e-02(1.23e+00)	4.46e-01(1.19e+00)	3.55e-01(1.22e+00)	5.06e-01(1.21e+00)	1.85e-02(8.96e-01)	4.99e-01(9.83e-01)	1.41e-03(7.06e-01)	3.11e-01(1.06e+00)
Chr14	4313157	1.41e-03(6.97e-01)	5.70e-02(1.23e+00)	4.46e-01(1.19e+00)	3.55e-01(1.22e+00)	5.06e-01(1.20e+00)	1.85e-02(8.95e-01)	4.99e-01(9.83e-01)	1.41e-03(6.97e-01)	3.11e-01(1.06e+00)
Chr04	47958074	1.42e-03(9.14e-01)	5.59e-03(6.02e-01)	1.44e-03(2.80e-01)	1.42e-03(9.14e-01)	4.83e-01(1.23e+00)	2.48e-01(1.29e+00)	4.42e-01(1.01e+00)	2.48e-01(1.05e+00)	4.78e-01(1.05e+00)
Chr08	3959994	1.44e-03(1.03e+00)	6.25e-01(1.24e+00)	1.69e-01(1.34e+00)	8.11e-02(1.20e+00)	1.91e-01(1.34e+00)	1.32e-01(1.27e+00)	3.99e-01(1.02e+00)	6.64e-01(1.01e+00)	1.44e-03(1.03e+00)
Chr06	1850177	1.46e-03(1.03e+00)	1.65e-01(1.34e+00)	4.58e-02(1.10e+00)	6.78e-02(1.21e+00)	1.72e-01(1.33e+00)	1.28e-01(1.26e+00)	1.88e-02(1.02e+00)	2.81e-01(1.03e+00)	1.46e-03(1.03e+00)
Chr02	15461374	1.47e-03(9.00e-01)	2.74e-01(1.42e+00)	5.88e-02(1.17e+00)	1.04e-02(7.63e-01)	1.47e-03(9.00e-01)	4.69e-01(1.15e+00)	1.42e-01(1.29e+00)	4.27e-01(9.14e-01)	2.41e-01(1.16e+00)
Chr12	2983738	1.47e-03(8.86e-01)	5.29e-02(1.22e+00)	4.79e-02(1.10e+00)	1.41e-02(8.51e-01)	1.47e-03(8.86e-01)	8.45e-01(9.88e-01)	2.30e-01(9.75e-01)	1.99e-01(1.10e+00)	4.60e-02(1.10e+00)
Chr12	4971843	1.47e-03(8.82e-01)	3.27e-02(1.08e+00)	8.39e-02(1.27e+00)	4.63e-01(1.15e+00)	1.47e-03(8.82e-01)	6.73e-03(5.55e-01)	1.21e-01(1.30e+00)	4.82e-01(9.38e-01)	3.24e-02(1.02e+00)
Chr06	1272793	1.48e-03(7.22e-01)	2.68e-01(1.41e+00)	7.93e-02(1.25e+00)	1.93e-01(1.31e+00)	7.96e-02(1.30e+00)	1.07e-03(2.22e-01)	6.46e-02(1.22e+00)	1.48e-03(7.22e-01)	1.03e-01(1.17e+00)
Chr10	4623717	1.49e-03(7.27e-01)	3.38e-01(1.42e+00)	2.31e-01(1.33e+00)	3.58e-01(1.22e+00)	2.71e-01(1.32e+00)	3.98e-02(1.09e+00)	1.93e-01(9.40e-01)	1.49e-03(7.27e-01)	1.72e-01(1.24e+00)
Chr07	35202362	1.49e-03(8.85e-01)	7.23e-02(1.27e+00)	1.30e-02(6.93e-01)	3.22e-01(1.22e+00)	1.49e-03(8.85e-01)	4.33e-01(1.17e+00)	3.95e-02(1.11e+00)	6.74e-01(1.01e+00)	2.36e-01(1.15e+00)
Chr16	5996838	1.49e-03(8.69e-01)	1.51e-02(8.61e-01)	7.19e-02(1.23e+00)	3.44e-01(1.22e+00)	1.49e-03(8.69e-01)	1.24e-01(1.25e+00)	1.69e-01(9.39e-01)	1.38e-01(1.14e+00)	5.55e-02(1.07e+00)
Chr10	44920131	1.49e-03(8.78e-01)	7.56e-02(1.28e+00)	1.14e-02(6.53e-01)	9.97e-02(1.27e+00)	1.49e-03(8.78e-01)	1.47e-01(1.22e+00)	3.46e-02(1.06e+00)	5.90e-02(1.27e+00)	2.87e-03(7.04e-01)
Chr15	20695555	1.49e-03(8.75e-01)	3.99e-01(1.43e+00)	1.06e-01(1.29e+00)	2.43e-01(1.26e+00)	1.49e-03(8.75e-01)	2.78e-01(1.25e+00)	1.17e-01(1.30e+00)	4.25e-01(9.13e-01)	2.43e-02(1.05e+00)
Chr15	21212684	1.49e-03(8.72e-01)	3.99e-01(1.43e+00)	1.06e-01(1.29e+00)	2.43e-01(1.26e+00)	1.49e-03(8.72e-01)	2.78e-01(1.25e+00)	1.17e-01(1.30e+00)	4.25e-01(9.13e-01)	2.43e-02(1.05e+00)
Chr08	8172195	1.50e-03(9.06e-01)	1.39e-01(1.30e+00)	8.95e-02(1.27e+00)	1.50e-03(9.06e-01)	2.81e-01(1.32e+00)	6.25e-01(1.13e+00)	4.59e-01(1.01e+00)	1.29e-01(1.17e+00)	1.28e-01(1.18e+00)
Chr03	16329851	1.50e-03(7.28e-01)	2.40e-01(1.41e+00)	6.14e-01(1.06e+00)	2.75e-01(1.27e+00)	7.01e-01(1.19e+00)	3.52e-01(1.20e+00)	1.53e-01(1.30e+00)	1.50e-03(7.28e-01)	6.68e-01(1.06e+00)
Chr03	23354325	1.50e-03(7.26e-01)	4.65e-01(1.44e+00)	4.85e-01(1.19e+00)	4.12e-01(1.18e+00)	3.26e-01(1.28e+00)	5.04e-01(1.11e+00)	4.08e-01(1.01e+00)	1.50e-03(7.26e-01)	8.26e-01(1.07e+00)
Chr17	1447883	1.52e-03(8.78e-01)	3.16e-01(1.42e+00)	4.17e-02(1.08e+00)	1.99e-02(9.69e-01)	1.52e-03(8.78e-01)	8.22e-02(1.25e+00)	3.61e-02(1.08e+00)	1.39e-01(1.14e+00)	9.73e-03(1.01e+00)
Chr09	4306440	1.53e-03(1.03e+00)	2.92e-01(1.42e+00)	1.02e-02(6.50e-01)	8.00e-01(1.04e+00)	3.67e-01(1.27e+00)	1.41e-01(1.22e+00)	7.41e-01(9.76e-01)	2.07e-01(1.10e+00)	1.53e-03(1.03e+00)
Chr17	35830477	1.53e-03(9.11e-01)	2.37e-01(1.40e+00)	1.22e-02(6.76e-01)	1.53e-03(9.11e-01)	2.71e-01(1.31e+00)	3.04e-01(1.22e+00)	1.55e-01(1.29e+00)	1.41e-01(1.15e+00)	6.36e-01(1.06e+00)
Chr18	44807354	1.55e-03(7.43e-01)	2.90e-01(1.41e+00)	1.36e-01(1.34e+00)	1.46e-01(1.32e+00)	2.08e-01(1.31e+00)	1.46e-01(1.22e+00)	3.15e-01(1.01e+00)	1.55e-03(7.43e-01)	1.80e-01(1.25e+00)
Chr04	50137748	1.56e-03(1.04e+00)	6.54e-01(1.22e+00)	1.31e-01(1.33e+00)	2.50e-01(1.27e+00)	3.33e-01(1.28e+00)	6.91e-01(1.11e+00)	3.73e-02(1.09e+00)	5.87e-01(9.75e-01)	1.56e-03(1.04e+00)
Chr09	33268323	1.56e-03(8.79e-01)	2.03e-02(9.51e-01)	3.62e-02(1.04e+00)	7.56e-02(1.23e+00)	1.56e-03(8.79e-01)	2.73e-01(1.25e+00)	2.07e-01(9.61e-01)	6.82e-01(1.01e+00)	1.81e-01(1.25e+00)
Chr11	7609774	1.56e-03(1.03e+00)	7.34e-01(1.20e+00)	1.74e-02(7.92e-01)	9.86e-02(1.27e+00)	1.67e-01(1.32e+00)	4.59e-02(1.13e+00)	6.94e-01(9.77e-01)	9.90e-01(1.00e+00)	1.56e-03(1.03e+00)
Chr07	4791353	1.57e-03(1.03e+00)	8.31e-01(1.16e+00)	2.32e-01(1.33e+00)	5.20e-02(1.17e+00)	6.03e-01(1.19e+00)	6.05e-01(1.13e+00)	6.00e-01(9.93e-01)	9.75e-01(1.00e+00)	1.57e-03(1.03e+00)
Chr20	45315479	1.58e-03(7.51e-01)	2.88e-01(1.41e+00)	5.21e-02(1.13e+00)	1.20e-01(1.29e+00)	3.20e-01(1.26e+00)	4.02e-01(1.21e+00)	1.42e-01(1.29e+00)	1.58e-03(7.51e-01)	1.32e-01(1.19e+00)
Chr12	8872533	1.58e-03(1.03e+00)	7.30e-01(1.20e+00)	1.38e-01(1.34e+00)	9.45e-02(1.25e+00)	5.93e-02(1.28e+00)	1.89e-01(1.26e+00)	1.71e-01(9.41e-01)	7.65e-01(1.03e+00)	1.58e-03(1.03e+00)
Chr08	4056477	1.58e-03(7.49e-01)	8.08e-01(1.16e+00)	2.01e-01(1.33e+00)	2.55e-01(1.27e+00)	5.87e-01(1.20e+00)	1.74e-01(1.24e+00)	1.39e-01(1.29e+00)	1.58e-03(7.49e-01)	8.06e-01(1.10e+00)
Chr03	4057262	1.58e-03(6.38e-01)	8.69e-01(1.16e+00)	5.99e-01(1.07e+00)	1.58e-03(6.38e-01)	1.00e+00(1.32e+00)	8.49e-01(9.88e-01)	3.12e-01(1.00e+00)	3.20e-01(9.79e-01)	7.36e-01(1.08e+00)
Chr17	36062379	1.59e-03(6.38e-01)	7.22e-02(1.27e+00)	2.03e-02(8.60e-01)	1.59e-03(6.38e-01)	6.38e-01(1.19e+00)	1.86e-01(1.26e+00)	4.99e-01(9.82e-01)	1.89e-02(1.34e+00)	6.51e-01(1.06e+00)
Chr01	53423200	1.59e-03(7.53e-01)	1.32e-01(1.28e+00)	1.71e-02(7.86e-01)	1.41e-02(8.51e-01)	2.27e-01(1.34e+00)	1.10e-02(7.19e-01)	1.07e-01(1.29e+00)	1.59e-03(7.53e-01)	6.00e-02(1.09e+00)
Chr16	37170267	1.60e-03(7.56e-01)	3.13e-01(1.43e+00)	3.08e-01(1.32e+00)	3.70e-01(1.19e+00)	8.75e-01(1.22e+00)	4.28e-01(1.20e+00)	2.14e-01(9.67e-01)	1.60e-03(7.56e-01)	7.35e-01(1.08e+00)
Chr18	1407323	1.61e-03(8.83e-01)	3.95e-03(5.01e-01)	2.67e-03(3.60e-01)	2.18e-02(9.88e-01)	1.61e-03(8.83e-01)	8.92e-03(6.57e-01)	1.41e-03(6.34e-01)	3.09e-01(1.03e+00)	4.51e-02(1.10e+00)
Chr16	37245844	1.61e-03(8.86e-01)	5.43e-02(1.23e+00)	7.32e-02(1.23e+00)	3.08e-01(1.25e+00)	1.61e-03(8.86e-01)	1.99e-01(1.25e+00)	1.74e-01(9.46e-01)	1.02e-01(1.13e+00)	1.47e-01(1.21e+00)
Chr11	28406012	1.61e-03(8.89e-01)	1.04e-01(1.28e+00)	7.49e-02(1.23e+00)	1.42e-01(1.31e+00)	1.61e-03(8.89e-01)	3.70e-03(4.68e-01)	9.81e-02(1.27e+00)	8.33e-03(1.30e+00)	1.63e-01(1.23e+00)
Chr14	8300187	1.61e-03(1.02e+00)	7.40e-01(1.20e+00)	7.49e-03(5.79e-01)	4.53e-01(1.17e+00)	1.00e+00(1.11e+00)	2.32e-01(1.28e+00)	5.79e-01(1.01e+00)	5.74e-01(9.67e-01)	1.61e-03(1.02e+00)
Chr08	14952019	1.64e-03(6.53e-01)	2.65e-01(1.41e+00)	6.93e-03(5.56e-01)	1.64e-03(6.53e-01)	6.67e-03(1.06e+00)	3.30e-02(1.05e+00)	8.33e-02(1.27e+00)	1.25e-01(1.17e+00)	1.07e-02(1.03e+00)
Chr17	36470461	1.65e-03(7.66e-01)	7.67e-01(1.19e+00)	2.22e-01(1.34e+00)	8.11e-02(1.20e+00)	6.03e-01(1.17e+00)	3.50e-01(1.20e+00)	5.95e-01(9.90e-01)	1.65e-03(7.66e-01)	1.05e-01(1.16e+00)
Chr15	6628222	1.65e-03(1.03e+00)	5.56e-01(1.30e+00)	8.68e-02(1.27e+00)	2.78e-01(1.25e+00)	3.87e-02(1.27e+00)	3.69e-02(1.06e+00)	6.36e-03(9.25e-01)	4.76e-01(9.34e-01)	1.65e-03(1.03e+00)
Chr18	795315	1.66e-03(6.43e-01)	1.37e-01(1.30e+00)	2.19e-01(1.34e+00)	1.66e-03(6.43e-01)	7.86e-01(1.20e+00)	1.66e-03(3.08e-01)	4.32e-03(7.64e-01)	1.57e-01(1.15e+00)	1.28e-02(1.07e+00)
Chr20	45492977	1.67e-03(7.73e-01)	4.67e-01(1.44e+00)	5.19e-02(1.13e+00)	1.76e-02(9.20e-01)	2.71e-01(1.31e+00)	3.08e-01(1.23e+00)	6.57e-02(1.23e+00)	1.67e-03(7.73e-01)	3.53e-02(1.04e+00)
Chr08	47664794	1.69e-03(6.49e-01)	3.05e-03(5.15e-01)	8.92e-03(6.26e-01)	1.69e-03(6.49e-01)	6.71e-02(1.28e+00)	2.05e-02(9.26e-01)	3.46e-02(1.06e+00)	4.32e-02(1.33e+00)	7.25e-02(1.14e+00)
Chr10	45187713	1.71e-03(7.86e-01)	6.97e-02(1.26e+00)	4.11e-03(4.60e-01)	3.81e-03(8.01e-01)	8.33e-03(1.02e+00)	6.00e-03(5.16e-01)	2.77e-02(1.06e+00)	1.71e-03(7.86e-01)	2.00e-01(1.26e+00)
Chr01	562938	1.72e-03(1.04e+00)	5.68e-01(1.27e+00)	4.27e-02(1.08e+00)	9.64e-02(1.26e+00)	1.49e-01(1.33e+00)	5.56e-02(1.18e+00)	3.84e-02(1.09e+00)	2.92e-03(9.04e-01)	1.72e-03(1.04e+00)
Chr07	5449983	1.73e-03(6.49e-01)	6.81e-01(1.21e+00)	9.29e-01(9.98e-01)	1.73e-03(6.49e-01)	1.00e+00(1.24e+00)	9.22e-01(1.00e+00)	6.87e-01(9.73e-01)	1.80e-01(1.13e+00)	6.92e-01(1.07e+00)
Chr10	45169930	1.74e-03(6.48e-01)	7.49e-02(1.27e+00)	5.19e-03(5.10e-01)	1.74e-03(6.48e-01)	7.73e-03(1.03e+00)	1.47e-02(8.06e-01)	3.24e-02(1.04e+00)	2.09e-03(8.02e-01)	1.61e-01(1.23e+00)
Chr07	3908555	1.74e-03(1.03e+00)	9.54e-01(1.03e+00)	1.52e-01(1.34e+00)	8.12e-02(1.20e+00)	6.57e-01(1.20e+00)	6.07e-01(1.13e+00)	5.55e-01(1.00e+00)	5.12e-01(9.43e-01)	1.74e-03(1.03e+00)
Chr09	42804847	1.75e-03(1.03e+00)	4.56e-02(1.18e+00)	1.41e-01(1.34e+00)	6.28e-02(1.20e+00)	1.62e-02(1.17e+00)	1.92e-01(1.26e+00)	9.13e-02(1.27e+00)	5.81e-01(9.71e-01)	1.75e-03(1.03e+00)
Chr18	8565480	1.77e-03(8.07e-01)	4.26e-01(1.43e+00)	3.19e-01(1.31e+00)	3.29e-01(1.23e+00)	8.75e-01(1.21e+00)	4.59e-01(1.16e+00)	2.81e-01(1.00e+00)	1.77e-03(8.07e-01)	7.84e-01(1.10e+00)
Chr15	46475226	1.77e-03(8.05e-01)	2.64e-01(1.41e+00)	6.17e-01(1.06e+00)	3.18e-01(1.23e+00)	4.52e-01(1.27e+00)	2.53e-01(1.29e+00)	3.34e-01(1.01e+00)	1.77e-03(8.05e-01)	5.95e-01(1.04e+00)
Chr19	859013	1.84e-03(8.11e-01)	9.81e-02(1.29e+00)	4.92e-02(1.11e+00)	3.38e-03(7.83e-01)	2.22e-02(1.21e+00)	1.09e-01(1.25e+00)	1.11e-02(1.06e+00)	1.84e-03(8.11e-01)	7.49e-02(1.15e+00)
Chr08	9201226	1.85e-03(6.63e-01)	8.96e-01(1.15e+00)	3.31e-01(1.31e+00)	1.85e-03(6.63e-01)	6.78e-01(1.19e+00)	9.94e-01(1.00e+00)	6.94e-01(9.77e-01)	1.98e-01(1.10e+00)	3.57e-01(1.05e+00)
Chr16	34200230	1.85e-03(8.09e-01)	4.05e-01(1.42e+00)	4.36e-01(1.19e+00)	1.28e-01(1.29e+00)	2.97e-01(1.28e+00)	4.67e-01(1.15e+00)	9.30e-02(1.28e+00)	1.85e-03(8.09e-01)	6.44e-01(1.06e+00)
Chr04	50022813	1.86e-03(6.64e-01)	8.26e-02(1.26e+00)	4.72e-02(1.10e+00)	1.86e-03(6.64e-01)	7.03e-02(1.29e+00)	2.24e-02(9.39e-01)	4.14e-01(1.01e+00)	3.23e-01(9.82e-01)	7.38e-01(1.08e+00)
Chr15	3001900	1.89e-03(8.15e-01)	2.54e-01(1.41e+00)	6.29e-01(1.07e+00)	3.15e-01(1.23e+00)	4.83e-01(1.21e+00)	2.57e-01(1.27e+00)	3.48e-01(1.02e+00)	1.89e-03(8.15e-01)	5.84e-01(1.03e+00)
Chr13	29063539	1.90e-03(6.74e-01)	6.07e-02(1.24e+00)	2.98e-02(9.85e-01)	1.90e-03(6.74e-01)	1.77e-02(1.19e+00)	2.65e-02(9.83e-01)	1.65e-01(1.28e+00)	3.51e-01(9.89e-01)	5.39e-01(1.04e+00)
Chr13	28175383	1.90e-03(6.71e-01)	1.27e-01(1.27e+00)	2.80e-03(3.69e-01)	1.90e-03(6.71e-01)	1.56e-01(1.31e+00)	1.35e-01(1.22e+00)	9.48e-02(1.27e+00)	2.98e-01(1.04e+00)	2.23e-01(1.27e+00)
Chr03	27276804	1.92e-03(8.16e-01)	4.23e-01(1.43e+00)	5.37e-01(1.07e+00)	3.55e-01(1.22e+00)	1.16e-01(1.32e+00)	4.51e-01(1.18e+00)	2.89e-01(1.01e+00)	1.92e-03(8.16e-01)	8.10e-01(1.07e+00)
Chr03	24417773	1.94e-03(8.21e-01)	4.12e-01(1.43e+00)	3.88e-01(1.23e+00)	3.81e-01(1.20e+00)	2.76e-01(1.33e+00)	4.36e-01(1.18e+00)	3.87e-01(1.02e+00)	1.94e-03(8.21e-01)	8.37e-01(1.07e+00)
Chr03	25137329	1.94e-03(8.17e-01)	4.12e-01(1.43e+00)	3.88e-01(1.23e+00)	3.81e-01(1.20e+00)	2.76e-01(1.33e+00)	4.36e-01(1.18e+00)	3.87e-01(1.02e+00)	1.94e-03(8.17e-01)	8.37e-01(1.07e+00)
Chr03	25508737	1.94e-03(8.15e-01)	4.12e-01(1.43e+00)	3.88e-01(1.23e+00)	3.81e-01(1.20e+00)	2.76e-01(1.33e+00)	4.36e-01(1.18e+00)	3.87e-01(1.02e+00)	1.94e-03(8.15e-01)	8.37e-01(1.07e+00)
Chr18	5615544	1.94e-03(8.13e-01)	3.11e-01(1.43e+00)	7.57e-02(1.24e+00)	3.34e-04(8.93e-01)	4.94e-02(1.25e+00)	2.55e-01(1.28e+00)	7.22e-02(1.25e+00)	1.94e-03(8.13e-01)	4.62e-02(1.09e+00)
Chr16	33784397	1.95e-03(6.78e-01)	3.14e-01(1.42e+00)	8.76e-02(1.27e+00)	1.95e-03(6.78e-01)	1.18e-01(1.32e+00)	1.94e-01(1.26e+00)	5.26e-02(1.16e+00)	4.74e-01(9.33e-01)	8.25e-02(1.17e+00)
Chr14	3143731	1.97e-03(6.82e-01)	1.81e-02(9.14e-01)	1.97e-02(8.48e-01)	1.97e-03(6.82e-01)	3.64e-02(1.26e+00)	7.39e-02(1.27e+00)	4.76e-02(1.12e+00)	1.15e-01(1.16e+00)	5.89e-02(1.09e+00)
Chr05	22225180	1.98e-03(8.08e-01)	6.52e-02(1.25e+00)	8.88e-02(1.27e+00)	5.19e-01(1.11e+00)	1.56e-01(1.33e+00)	2.57e-01(1.27e+00)	2.48e-01(1.00e+00)	1.98e-03(8.08e-01)	9.87e-01(1.00e+00)
Chr13	24088126	1.98e-03(7.89e-01)	2.90e-01(1.41e+00)	4.71e-01(1.19e+00)	3.00e-01(1.26e+00)	3.82e-01(1.27e+00)	2.74e-01(1.25e+00)	8.08e-02(1.28e+00)	1.98e-03(7.89e-01)	1.59e-01(1.22e+00)
Chr08	42422590	1.99e-03(7.91e-01)	2.09e-01(1.39e+00)	6.59e-01(1.06e+00)	6.63e-01(1.10e+00)	5.72e-01(1.21e+00)	7.64e-01(1.06e+00)	7.96e-01(9.76e-01)	1.99e-03(7.91e-01)	2.07e-01(1.27e+00)
Chr15	452883	2.01e-03(6.89e-01)	2.00e-02(9.43e-01)	7.32e-02(1.23e+00)	2.01e-03(6.89e-01)	2.31e-01(1.33e+00)	6.85e-02(1.25e+00)	3.29e-02(1.05e+00)	8.82e-02(1.22e+00)	9.19e-01(1.05e+00)
Chr15	43288055	2.06e-03(6.90e-01)	5.11e-01(1.40e+00)	5.78e-01(1.08e+00)	2.06e-03(6.90e-01)	2.31e-01(1.33e+00)	2.49e-01(1.29e+00)	2.92e-02(1.08e+00)	2.13e-01(1.10e+00)	1.25e-01(1.18e+00)
Chr16	28610560	2.06e-03(6.89e-01)	8.77e-01(1.16e+00)	2.04e-01(1.33e+00)	2.06e-03(6.89e-01)	8.75e-01(1.22e+00)	9.90e-02(1.25e+00)	1.26e-01(1.29e+00)	5.89e-02(1.27e+00)	8.05e-02(1.16e+00)
Chr19	39978309	2.06e-03(8.03e-01)	7.32e-01(1.20e+00)	3.74e-01(1.24e+00)	1.80e-01(1.32e+00)	8.25e-01(1.20e+00)	7.18e-01(1.10e+00)	5.11e-01(9.86e-01)	2.06e-03(8.03e-01)	4.34e-01(1.07e+00)
Chr17	4036344	2.07e-03(6.92e-01)	8.05e-01(1.16e+00)	2.54e-01(1.34e+00)	2.07e-03(6.92e-01)	1.15e-01(1.31e+00)	2.70e-01(1.25e+00)	7.01e-02(1.25e+00)	1.28e-02(1.24e+00)	8.91e-02(1.17e+00)
Chr07	39334408	2.09e-03(7.99e-01)	3.32e-01(1.43e+00)	1.16e-01(1.31e+00)	4.04e-02(1.14e+00)	3.33e-01(1.28e+00)	1.25e-02(7.45e-01)	1.53e-01(1.30e+00)	2.09e-03(7.99e-01)	2.97e-01(1.09e+00)
Chr09	47843255	2.10e-03(6.92e-01)	3.28e-03(4.63e-01)	4.05e-02(1.07e+00)	2.10e-03(6.92e-01)	1.32e-02(1.10e+00)	2.59e-02(9.76e-01)	9.03e-02(1.27e+00)	3.47e-01(9.86e-01)	8.78e-01(1.05e+00)
Chr10	13315297	2.10e-03(6.91e-01)	8.09e-01(1.16e+00)	6.87e-02(1.21e+00)	2.10e-03(6.91e-01)	7.84e-02(1.29e+00)	3.50e-03(4.56e-01)	4.50e-02(1.09e+00)	2.59e-01(1.06e+00)	8.62e-02(1.17e+00)
Chr05	32749243	2.11e-03(6.87e-01)	2.42e-01(1.41e+00)	3.65e-01(1.25e+00)	2.11e-03(6.87e-01)	1.22e-01(1.33e+00)	1.11e-01(1.25e+00)	2.74e-01(1.01e+00)	1.17e-01(1.16e+00)	1.63e-01(1.23e+00)
Chr03	23222364	2.12e-03(8.03e-01)	4.40e-01(1.44e+00)	3.43e-01(1.27e+00)	3.41e-01(1.22e+00)	4.42e-01(1.29e+00)	4.65e-01(1.15e+00)	2.94e-01(1.02e+00)	2.12e-03(8.03e-01)	7.42e-01(1.09e+00)
Chr09	1633750	2.13e-03(6.92e-01)	2.49e-02(1.02e+00)	7.67e-02(1.24e+00)	2.13e-03(6.92e-01)	5.58e-02(1.27e+00)	3.02e-02(1.02e+00)	1.77e-01(9.52e-01)	2.95e-01(1.04e+00)	6.56e-01(1.06e+00)
Chr15	13128569	2.14e-03(6.93e-01)	8.76e-01(1.16e+00)	7.14e-02(1.22e+00)	2.14e-03(6.93e-01)	2.71e-01(1.31e+00)	1.15e-02(7.35e-01)	3.22e-02(1.04e+00)	9.90e-04(6.20e-01)	1.39e-01(1.20e+00)
Chr18	11350447	2.15e-03(8.14e-01)	5.81e-01(1.26e+00)	2.94e-01(1.33e+00)	1.13e-01(1.28e+00)	8.75e-01(1.21e+00)	8.89e-02(1.25e+00)	4.16e-02(1.06e+00)	2.15e-03(8.14e-01)	5.38e-02(1.12e+00)
Chr19	5190111	2.16e-03(8.14e-01)	4.22e-01(1.43e+00)	1.01e-01(1.28e+00)	2.56e-01(1.27e+00)	3.82e-01(1.26e+00)	1.45e-01(1.22e+00)	4.66e-01(1.02e+00)	2.16e-03(8.14e-01)	1.80e-02(1.11e+00)
Chr03	11684878	2.18e-03(7.95e-01)	2.49e-01(1.41e+00)	8.70e-01(1.03e+00)	4.10e-01(1.18e+00)	7.86e-01(1.23e+00)	4.26e-01(1.20e+00)	2.23e-01(9.70e-01)	2.18e-03(7.95e-01)	6.74e-01(1.06e+00)
Chr13	41373209	2.25e-03(7.19e-01)	8.00e-02(1.27e+00)	5.09e-02(1.12e+00)	2.25e-03(7.19e-01)	3.59e-02(1.26e+00)	2.94e-02(1.01e+00)	1.99e-01(9.51e-01)	6.14e-01(9.84e-01)	8.69e-01(1.05e+00)
Chr16	28742781	2.30e-03(7.19e-01)	1.02e-02(7.54e-01)	2.95e-02(9.83e-01)	2.30e-03(7.19e-01)	1.56e-01(1.31e+00)	2.76e-01(1.25e+00)	2.53e-02(1.06e+00)	2.21e-01(1.10e+00)	5.43e-02(1.12e+00)
Chr03	35697656	2.31e-03(7.21e-01)	1.09e-01(1.28e+00)	4.13e-02(1.07e+00)	2.31e-03(7.21e-01)	1.55e-02(1.16e+00)	7.74e-01(1.06e+00)	8.88e-02(1.27e+00)	1.01e-01(1.13e+00)	3.13e-02(1.05e+00)
Chr04	48112155	2.33e-03(7.23e-01)	2.45e-02(1.02e+00)	4.69e-02(1.09e+00)	2.33e-03(7.23e-01)	8.25e-01(1.24e+00)	3.00e-01(1.23e+00)	8.36e-01(9.88e-01)	1.72e-01(1.12e+00)	8.63e-01(1.05e+00)
Chr13	45474413	2.37e-03(7.32e-01)	6.92e-01(1.21e+00)	9.29e-01(9.98e-01)	2.37e-03(7.32e-01)	7.86e-01(1.21e+00)	5.56e-01(1.12e+00)	3.83e-01(1.04e+00)	5.03e-01(9.40e-01)	8.05e-01(1.10e+00)
Chr15	11188007	2.40e-03(7.36e-01)	6.45e-03(6.40e-01)	1.45e-01(1.35e+00)	2.40e-03(7.36e-01)	1.78e-01(1.32e+00)	4.68e-03(5.39e-01)	1.13e-01(1.29e+00)	2.51e-02(1.35e+00)	7.58e-02(1.15e+00)
Chr12	37440171	2.43e-03(7.39e-01)	5.87e-01(1.26e+00)	1.77e-01(1.34e+00)	2.43e-03(7.39e-01)	2.43e-01(1.32e+00)	6.18e-01(1.13e+00)	2.34e-01(9.79e-01)	1.30e-01(1.17e+00)	2.44e-01(1.15e+00)

## Sheet: Table S6
Supplementary Table S6. Summary of GWAS for flowering time and plant height.
Trait	Environment	Chromosome	Position (bp)¶	p-value†	q-value‡		Associated gene
Flowering time	June 2019 MF	Chr12	5520945	3.3e-10	5.1282e-05	**	Glyma.12G073900
		Chr10	45310798	3e-09	0.00023304	**	E2
		Chr07	25705280	2.56e-06	0.13229		Glyma.07G166200
	July 2018 MF	Chr19	47623288	5.13e-08	0.0079561	**	E3
		Chr10	45310798	2.45e-07	0.012697	*	E2
		Chr12	5520945	1.39e-06	0.012671	*	Glyma.12G073900
	July 2019 MF	Chr12	5520945	9.06e-09	0.0014066	**	Glyma.12G073900
		Chr10	45310798	3.35e-07	0.025993	*	E2
		Chr19	47623288	3.75e-06	0.19378		E3
	August 2019 MF	Chr13	10532629	1.72e-07	0.026676	*	Glyma.13G033200
		Chr04	11552020	6.29e-07	0.04879	*	Glyma.04G108500
		Chr09	43640744	2.52e-06	0.078307		Glyma.09G212500
		Chr01	1381776	5.37e-06	0.13881		Glyma.01G014200
		Chr03	8713799	5.37e-06	0.11898		Glyma.03G059900
		Chr16	20809600	9.97e-06	0.19341		Glyma.16G102800
	June 2018 TF	Chr19	47623288	4.68e-10	7.2675e-05	**	E3
		Chr10	45310798	5.12e-08	0.00056785	**	E2
		Chr12	5520945	3.6e-06	0.031016	*	Glyma.12G073900
	June 2019 TF	Chr10	45310798	2.13e-07	0.033056	*	E2
		Chr19	47623288	5.62e-06	0.43583		E3
		Chr08	1057296	7.85e-06	0.40592		Glyma.08G013500
	July 2019 TF	Chr10	45310798	3.25e-08	0.0050432	**	E2
		Chr12	5520945	3.22e-07	0.024964	*	Glyma.12G073900
		Chr19	47623288	2.19e-06	0.11317		E3
	August 2019 TF	Chr12	5520945	1.97e-07	0.030512	*	Glyma.12G073900
		Chr10	45310798	6.74e-07	0.052288		E2
Plant height	June 2019 MF	Chr09	3273449	8.83e-09	0.0013706	**	Glyma.09G039000
		Chr18	10473813	1.93e-08	0.00037526	**	Glyma.18G099200
		Chr19	45240320	4.61e-08	0.00021036	**	Dt1/GmTFL1
		Chr16	34991442	6.57e-08	0.00028337	**	Glyma.16G187500
	July 2018 MF	Chr19	45240361	1.78e-09	0.0002759	**	Dt1/GmTFL1
		Chr05	42042599	3.32e-08	0.00057333	**	Glyma.05G247000
		Chr11	9595464	3.32e-08	0.000516	**	Glyma.11G126200
		Chr18	9976248	5.07e-08	0.00071471	**	Glyma.18G096800
		Chr16	37229326	2.6e-07	0.0025192	**	Glyma.16G214700
		Chr05	7198150	5.64e-07	0.0048635	**	Glyma.05G069300
		Chr09	3273449	1.51e-06	0.0093544	**	Glyma.09G039000
		Chr18	10377210	1.63e-06	0.0076722	**	Glyma.18G099200
		Chr09	3247955	1.82e-06	0.0053422	**	Glyma.09G038700
	July 2019 MF	Chr19	45240361	1.98e-07	0.030654	*	Dt1/GmTFL1
		Chr05	42042599	8.26e-07	0.042716	*	Glyma.05G247000
		Chr11	9595464	8.26e-07	0.032037	*	Glyma.11G126200
		Chr18	9976248	9.64e-07	0.021371	*	Glyma.18G096800
		Chr11	14593523	1.1e-06	0.021413	*	Glyma.11G159900
		Chr20	45382224	9.57e-06	0.053053		Glyma.20G217900
		Chr06	7098567	9.57e-06	0.055018		Glyma.06G090900
	August 2019 MF	Chr09	3247955	2.83e-09	0.00043881	**	Glyma.09G038700
		Chr04	44462957	6.2e-09	9.6254e-05	**	Glyma.04G179400
		Chr18	9976248	9.99e-09	0.00011077	**	Glyma.18G096800
		Chr19	45240361	1.9e-08	0.00019656	**	Dt1/GmTFL1
		Chr13	17313727	1.16e-07	0.00099979	**	Glyma.13G072100
		Chr19	47626897	1.16e-07	0.00094717	**	E3
		Chr12	5829324	2.39e-06	0.0092728	**	Glyma.12G076000
	June 2018 TF	Chr19	45240361	9.9e-08	0.015367	*	Dt1/GmTFL1
		Chr18	10377210	7e-07	0.036209	*	Glyma.18G099200
		Chr09	3279502	1.19e-06	0.0077034	**	Glyma.09G038700
		Chr18	9976248	4.06e-06	0.01704	*	Glyma.18G096800
	June 2019 TF	Chr19	45256468	1.54e-06	0.23831		Dt1/GmTFL1
		Chr03	43398217	6.38e-06	0.49524		Glyma.03G233100
	July 2019 TF	Chr01	53895115	2.26e-07	0.035103	*	Glyma.01G206800
		Chr13	44045810	2.26e-07	0.017552	*	Glyma.13G351200
		Chr19	45240361	1.08e-06	0.056009		Dt1/GmTFL1
		Chr09	47011927	2.91e-06	0.11272		Glyma.09G248900
		Chr12	5829324	3.42e-06	0.088494		Glyma.12G076000
	August 2019 TF	Chr07	39334408	1.94e-07	0.030143	*	Glyma.07G219600
		Chr19	45240361	8.14e-07	0.06314		Dt1/GmTFL1
		Chr02	41844387	7.88e-06	0.13593		Glyma.02G230900
¶: A representative variant site with the lowest p-value within 100 kb region was listed.
†: Peaks exceeding 5 in -log10(p) in Figs. S10-13 were listed.
‡: Adjusted p-value by the Benjamini-Hochberg procedure for estimation of the false discovery rate (FDR).
**: Statistically significant (FDR < 0.01)
*: Statistically significant (FDR < 0.05)

## Sheet: Table S7
Supplementary Table S7. Information on the genes associated with variants selected in the FT model.
	Allele	Associated gene	Annotation of associated gene *	At homologe *	At gene name
FT01	Chr12_5520945_1/1	Glyma.12G073900	Two-component response regulator-like	AT5G02810	APRR7
FT02	Chr19_47623288_1/1	Glyma.19G224200	E3: phytochrome A	AT1G09570	PHYA
FT03	Chr10_45310798_1/1	Glyma.10G221500	E2: gigantea protein (GI)	AT1G22770	GI
FT04	Chr08_1057296_1/1	Glyma.08G013500	Serine ammonia-lyase	AT4G11640	SR
FT05	Chr16_20809600_1/1	Glyma.16G102800	Zinc ion binding protein	AT2G01050
FT06	Chr19_47057094_1/1	Glyma.19G217800	WRKY DNA-binding protein	AT2G47260	WRKY23
FT07	Chr11_1399571_1/1	Glyma.11G019900	Cation/H+ exchanger	AT5G41610	CHX18
FT08	Chr09_44334358_1/1	Glyma.09G222700	GLN phosphoribosyl pyrophosphate amidotransferase 1	AT2G16570	ASE1
FT09	Chr10_44362118_1/1	Glyma.10G211200	Caffeoylshikimate esterase-like protein	AT5G19290
FT10	Chr16_7032082_1/1	Glyma.16G070400	Sucrase/ferredoxin-like family protein	AT5G40510
FT11	Chr19_45240361_1/1	Glyma.19G194300	Dt1/GmTFL1	AT5G03840	TFL1
FT12	Chr07_18421602_1/1	Glyma.07G151800	Beta glucosidase 11	AT1G02850	BGLU11
FT13	Chr06_46839943_1/1	Glyma.06G277200	Endo-1,4-beta-glucanase	AT1G70710	CEL1
FT14	Chr04_46484456_1/1	Glyma.04G193200	FAR1-related sequence 3-like isoform X1	AT4G38180	FRS5
FT15	Chr19_37651499_1/1	Glyma.19G118900	Zinc finger family protein	AT5G17790	VAR3
FT16	Chr09_45099583_1/1	Glyma.09G226200	Membrane bound O-acyl transferase family	AT3G51970	ASAT1
FT17	Chr16_30705629_1/1	Glyma.16G146200	NA	-
FT18	Chr19_46732225_1/1	Glyma.19G213900	Drought-responsive family protein	AT3G05700	DI19-3
FT19	Chr09_47812644_1/1	Glyma.09G259400	Mediator of RNA polymerase II transcription subunit 12-like isoform X2	AT4G00450	MED12
FT20	Chr14_4786369_1/1	Glyma.14G059100	Serine/threonine protein kinase	AT3G55950	CCR3
FT21	Chr11_1637438_1/1	Glyma.11G022700	Disease resistance protein (TIR-NBS class)	AT4G23440
FT22	Chr11_4850356_1/1	Glyma.11G064300	BES1/BZR1 homolog 1	AT1G75080	BZR1
FT23	Chr14_3745833_1/1	Glyma.14G048200	Subtilisin-like serine endopeptidase family protein	AT2G04160	AIR3
FT24	Chr06_14101881_1/1	Glyma.06G168600	Squamosa promoter-binding-like protein 16	AT5G50570	SPL13A
FT25	Chr11_32667975_1/1	Glyma.11G231000	Ribosomal protein L1p/L10e family	AT1G08360
FT26	Chr14_44864915_1/1	Glyma.14G184900	NA	-
FT27	Chr05_37434426_1/1	Glyma.05G188100	NA	-
FT28	Chr09_40623714_1/1	Glyma.09G181300	Protein of unknown function (DUF789)	AT1G15030
FT29	Chr13_27692796_1/1	Glyma.13G161300	Exostosin family protein	AT3G42180
FT30	Chr12_4778388_1/1	Glyma.12G064800	K-stimulated pyrophosphate-energized sodium pump protein	AT5G59960
FT31	Chr11_6021962_1/1	Glyma.11G080100	La-related protein-like isoform X1	AT4G35890	LARP1C
FT32	Chr18_49018896_1/1	Glyma.18G206400	Leucine-rich receptor-like protein kinase family protein	AT1G67510
FT33	Chr19_39524087_1/1	Glyma.19G134200	Putative disease resistance protein	AT3G14460
FT34	Chr20_36149036_1/1	Glyma.20G118700	ATP-binding/protein serine/threonine kinase	AT5G38260	LRK10L-2.1
FT35	Chr11_30243572_1/1	Glyma.11G210300	Homogentisate phytyltransferase 1	AT2G18950	HPT1
FT36	Chr16_29259501_1/1	Glyma.16G135300	Uncharacterized protein	AT5G48050
FT37	Chr16_29637406_1/1	Glyma.16G139200	RNA polymerase II transcription factor related zinc finger protein	AT4G09660
FT38	Chr01_8770567_1/1	Glyma.01G062500	Glutathione S-transferase	AT5G41240	GSTT2
FT39	Chr19_36858468_1/1	Glyma.19G113800	NA	-
FT40	Chr09_34772076_1/1	Glyma.09G140200	F-box/RNI-like superfamily protein	AT5G22720
FT41	Chr07_17759795_1/1	Glyma.07G147400	Pentatricopeptide repeat (PPR) superfamily protein	AT4G28010
FT42	Chr07_18181691_1/1	Glyma.07G150900	2-oxoglutarate (2OG) and Fe(II)-dependent oxygenase superfamily protein	AT5G05600	JOX2
FT43	Chr19_34887834_1/1	Glyma.19G101600	Nuclear cap-binding protein subunit 1	AT2G13540	ABH1
FT44	Chr18_880730_1/1	Glyma.18G012500	OSBP(oxysterol binding protein)-related protein 1D	AT1G13170	ORP1D
FT45	Chr07_7719977_1/1	Glyma.07G083500	Transcription factor bHLH68 isoform 1	AT4G29100	BHLH68
FT46	Chr12_4661710_1/1	Glyma.12G063600	Ankyrin repeat-containing protein	AT2G28840	XBAT31
FT47	Chr17_33925693_1/1	Glyma.17G207000	DNase I-like superfamily protein	AT5G11350	CCR4-6
FT48	Chr13_34931777_1/1	Glyma.13G239000	Seed linoleate 9S-lipoxygenase	AT1G17420	LOX3
FT49	Chr17_12971235_1/1	Glyma.17G154200	Aluminium activated malate transporter	AT5G46610
FT50	Chr09_60505_1/1	Glyma.09G000700	Ribosomal protein L3	AT1G43170	ARP1
FT51	Chr15_6291081_1/1	Glyma.15G082500	GDSL/SGNH-like Acyl-Esterase family found in Pmr5 and Cas1p	AT5G15890	TBL21
FT52	Chr07_13382107_1/1	Glyma.07G118200	Cytochrome P450 superfamily protein	AT5G24910	CYP714A1
FT53	Chr19_664210_1/1	Glyma.19G006600	Serine/threonine protein kinase	AT5G40340	PDP3
FT54	Chr14_48607669_1/1	Glyma.14G221100	Winged-helix DNA-binding transcription factor family protein	AT4G35890	LARP1C
FT55	Chr04_44358686_1/1	Glyma.04G178800	Transducin/WD40 repeat-like superfamily protein	AT5G50120
FT56	Chr11_5982489_1/1	Glyma.11G079500	PLAC8 family protein	AT4G35920	MCA1
FT57	Chr16_37277823_1/1	Glyma.16G215300	Disease resistance protein (TIR-NBS-LRR class) family	AT1G27170
FT58	Chr18_11885583_1/1	Glyma.18G106200	NA	-
FT59	Chr15_13002347_1/1	Glyma.15G155600	Leucine-rich receptor-like protein kinase family protein	AT4G20140	GSO1
FT60	Chr12_5365972_1/1	Glyma.12G072800	Pyruvate kinase	AT5G52920	PKP2
FT61	Chr04_50760486_1/1	Glyma.04G239000	Leucine-rich repeat receptor protein kinase	AT4G23740
FT62	Chr07_38072424_1/1	Glyma.07G210100	Membrane binding protein	AT1G21280
FT63	Chr06_44466893_1/1	Glyma.06G259800	Disease resistance protein (TIR-NBS-LRR class)	AT4G12010	DSC1
FT64	Chr19_39511753_1/1	Glyma.19G134100	Disease resistance protein (TIR-NBS-LRR class)	AT3G14460
FT65	Chr16_723170_1/1	Glyma.16G008600	Cytochrome P450 superfamily protein	AT5G07990	CYP75B1
FT66	Chr16_32323272_1/1	Glyma.16G164400	Peroxidase superfamily protein	AT1G71695	PER12
FT67	Chr05_204751_1/1	Glyma.05G002900	Plant self-incompatibility protein S1 family	AT4G24974	SPH19
FT68	Chr15_3001900_1/1	Glyma.15G038000	Serine/threonine protein kinase	AT2G28930	PBL10
FT69	Chr09_49525639_1/1	Glyma.09G279900	SCAR2-like protein	AT2G38440	SCAR2
FT70	Chr19_1116146_1/1	Glyma.19G011600	Nodulin MtN21 /EamA-like transporter family protein	AT3G28050
FT71	Chr07_21134107_1/1	Glyma.07G161500	Pentatricopeptide repeat (PPR) superfamily protein	AT5G18950
FT72	Chr03_16998352_1/1	Glyma.03G071200	Cytochrome b6f complex subunit (petM)	AT2G26500
FT73	Chr19_36597695_1/1	Glyma.19G111900	PAN domain-containing protein	AT3G51710
FT74	Chr06_8053711_1/1	Glyma.06G101500	general regulatory factor 2	AT1G78300	GRF2
FT75	Chr18_3949588_1/1	Glyma.18G045600	P-loop containing nucleoside triphosphate hydrolases superfamily protein	AT1G65780	XAL1
FT76	Chr03_34590773_1/1	Glyma.03G130800	calcium-binding protein (EF-Hand superfamily)	AT3G10190	CML36
FT77	Chr02_7306700_1/1	Glyma.02G083900	U-box domain-containing protein 28-like	AT5G09800	PUB28
FT78	Chr20_36740727_1/1	Glyma.20G125200	Ribose 5-phosphate isomerase A	AT2G01290	RPI2
FT79	Chr10_13315986_1/1	Glyma.10G093500	Protein of unknown function (DUF 659) containg protein	AT1G79740
FT80	Chr06_43692502_1/1	Glyma.06G255800	hAT dimerisation domain-containing protein	AT5G33406
FT81	Chr03_1133529_1/1	Glyma.03G011500	NA	-
FT82	Chr09_2168317_1/1	Glyma.09G026700	Uncharacterized protein	AT3G56750
FT83	Chr03_6604051_1/1	Glyma.03G050600	Leucine-rich repeat receptor protein kinase	AT3G05650	RLP32
FT84	Chr03_25999495_1/1	Glyma.03G087700	Disease resistance protein (TIR-NBS-LRR class) family	AT5G36930
FT85	Chr10_45954113_1/1	Glyma.10G229400	P-loop containing nucleoside triphosphate hydrolases superfamily protein	AT5G52882
FT86	Chr13_30175461_1/1	Glyma.13G187900	NB-ARC domain disease resistance protein	AT3G14470	RPPL1
FT87	Chr05_33988564_1/1	Glyma.05G146200	Uncharacterized protein	AT1G67540
FT88	Chr20_35288614_1/1	Glyma.20G110700	Dual specificity phosphatase domain protein	AT5G56610	PTPMT2
FT89	Chr16_35230402_1/1	Glyma.16G189800	SHORTAGE IN CHIASMATA 1-like protein	AT5G52290	SHOC1
FT90	Chr20_1291086_1/1	Glyma.20G014300	Auxin efflux carrier family protein	AT1G70940	PIN3
FT91	Chr15_5867965_1/1	Glyma.15G076200	SQUAMOSA promoter binding protein	AT1G53160	SPL4
FT92	Chr12_40042610_1/1	Glyma.12G242000	Viral IAP-associated factor homolog isoform X1	AT5G14240
FT93	Chr10_44266857_1/1	Glyma.10G210500	GATA transcription factor 9	AT4G32890	GATA9
FT94	Chr16_33434040_1/1	Glyma.16G173700	P-loop containing nucleoside triphosphate hydrolases superfamily protein	AT4G28000
FT95	Chr14_22508332_1/1	Glyma.14G131500	RNase H	-
FT96	Chr15_10948434_1/1	Glyma.15G135700	Acyl-CoA synthetase/AMP-acid ligase II	AT3G16910	AAE7
FT97	Chr05_2541027_1/1	Glyma.05G029600	C2 calcium/lipid-binding and GRAM domain containing protein	AT1G74720	QKY
FT98	Chr16_35246815_1/1	Glyma.16G190000	Leucine-rich receptor-like protein kinase family protein	AT2G34930
FT99	Chr08_47302962_1/1	Glyma.08G361500	Callose synthase 1	AT5G13000	CALS3
FT100	Chr09_43440425_1/1	Glyma.09G210300	SENSITIVE TO UV 2-like protein	AT5G45610	SUV2
	*: Information was obtained from SoyBase (https://www.soybase.org).

## Sheet: Table S8
Supplementary Table S8. Information on the genes associated with variants selected in the K model.
	Allele	Associated gene	Annotation of associated gene *	At homologe *	At gene name
K01	Chr19_45256468_1/1	Glyma.19G194300	Dt1/GmTFL1	AT5G03840	TFL1
K02	Chr07_8466718_1/1	Glyma.07G090700	Uncharacterized protein	AT1G73885
K03	Chr19_47657041_1/1	Glyma.19G224200	E3: phytochrome A	AT1G09570	PHYA
K04	Chr20_1456939_1/1	Glyma.20G016000	Mitochondrial substrate carrier family protein	AT1G72820
K05	Chr13_24935534_1/1	Glyma.13G136700	Leucine-rich repeat protein kinase family protein	AT2G37050	LRR-RLK
K06	Chr18_11885583_1/1	Glyma.18G106200	NA	-
K07	Chr19_47376761_1/1	Glyma.19G221800	Chitinase family protein	AT4G01700
K08	Chr04_44462957_1/1	Glyma.04G179400	Thiol-disulphide oxidoreductase DCC	AT5G50100
K09	Chr10_45310798_1/1	Glyma.10G221500	E2: gigantea protein (GI)	AT1G22770	GI
K10	Chr08_15563502_1/1	Glyma.08G193000	Serine/threonine protein kinase	AT5G56890
K11	Chr20_239121_1/1	Glyma.20G002400	DNAJ-like 20	AT5G23240	DJC76
K12	Chr12_5939490_1/1	Glyma.12G076900	Exosome complex component RRP41-like	AT4G27490	RRP41L
K13	Chr13_26277531_1/1	Glyma.13G149300	NA	-
K14	Chr02_41903360_1/1	Glyma.02G231900	Exocyst complex component EXO70B1-like protein	AT5G58430	EXO70B1
K15	Chr12_5693197_1/1	Glyma.12G075100	3-ketoacyl-CoA synthase	AT2G28630	KCS12
K16	Chr09_40442457_1/1	Glyma.09G179600	Aminopeptidase M1	AT4G33090	APM1
K17	Chr13_22272069_1/1	Glyma.13G108400	Charged multivesicular body protein	AT2G06530	VPS2.1
K18	Chr07_4264979_1/1	Glyma.07G050100	Uncharacterized protein	AT3G61920
K19	Chr09_47315610_1/1	Glyma.09G253300	Subtilisin-like serine endopeptidase family protein	AT5G67090	SBT1.9
K20	Chr07_6093639_1/1	Glyma.07G067600	HXXXD-type acyl-transferase family protein	AT3G30280
K21	Chr09_44863602_1/1	Glyma.09G223600	RNA polymerase sigma factor	AT1G64860	SIGA
K22	Chr15_17411551_1/1	Glyma.15G180600	Replication factor-A subunit B	AT5G08020	RPA1B
K23	Chr18_11234980_1/1	Glyma.18G103500	Spermidine hydroxycinnamoyl transferase-like protein	AT2G19070	SHT
K24	Chr17_9364231_1/1	Glyma.17G118300	Ankyrin repeat-containing protein	AT2G26650	AKT1
K25	Chr11_31656448_1/1	Glyma.11G221400	NAD(P)-binding Rossmann-fold superfamily protein	AT5G06060
K26	Chr05_35123980_1/1	Glyma.05G159100	Cysteine protease super family protein	AT3G49340
K27	Chr12_4286368_1/1	Glyma.12G059200	Senescence-associated gene 13-like protein	AT2G29350	SAG13
K28	Chr12_4038538_1/1	Glyma.12G055700	Pentatricopeptide repeat (PPR) superfamily protein	AT2G13600	PCMP-E76
K29	Chr13_29549860_1/1	Glyma.13G182300	NA	-
K30	Chr19_39538741_1/1	Glyma.19G134300	Disease resistance protein (TIR-NBS-LRR class)	AT3G14470	RPPL1
K31	Chr16_33548227_1/1	Glyma.16G174600	Leucine-rich receptor-like protein kinase family protein	AT2G34930
K32	Chr03_37561486_1/1	Glyma.03G140800	AP2/ERF domain-containing transcription factor	AT1G51190	PLT2
K33	Chr16_33491581_1/1	Glyma.16G174200	P-loop containing nucleoside triphosphate hydrolases superfamily protein	AT5G52882
K34	Chr02_11357437_1/1	Glyma.02G116600	Protein of unknown function (DUF647)	AT1G13770	RUS3
K35	Chr11_1399571_1/1	Glyma.11G019900	Cation/H+ exchanger	AT5G41610	CHX18
K36	Chr09_39358428_1/1	Glyma.09G168800	Pentatricopeptide repeat (PPR) superfamily protein	AT1G20230	PCMP-H21
K37	Chr15_13129641_1/1	Glyma.15G156600	Pentatricopeptide repeat (PPR) superfamily protein	AT3G57430	PCMP-H81
K38	Chr05_35695296_1/1	Glyma.05G166400	Homeobox-leucine zipper protein	AT2G34710	ATHB14
K39	Chr16_30608373_1/1	Glyma.16G145300	Serine carboxypeptidase	AT3G07990	SCPL27
K40	Chr20_41782778_1/1	Glyma.20G180000	Auxin response factor	AT4G30080	ARF16
K41	Chr19_27408802_1/1	Glyma.19G076000	Viral movement protein	AT1G37113
K42	Chr13_30265882_1/1	Glyma.13G189200	Ubiquitin-associated/translation elongation factor	AT2G26920
K43	Chr02_1110828_1/1	Glyma.02G012200	Serine/threonine protein kinase	AT3G09780	CCR1
K44	Chr11_1159766_1/1	Glyma.11G016600	Phosphatidylinositol 4-kinase gamma 4-like protein	AT2G46500	PI4KG4
K45	Chr08_15511073_1/1	Glyma.08G192900	Disease resistance protein (TIR-NBS-LRR class)	AT5G17680
K46	Chr11_6084461_1/1	Glyma.11G080900	Ascorbate peroxidase	AT4G35970	APX5
K47	Chr06_688739_1/1	Glyma.06G008900	SH3 domain-containing protein	AT4G34660	SH3P2
K48	Chr13_15726875_1/1	Glyma.13G059900	GPI transamidase component PIG-T	AT3G07140
K49	Chr11_9674810_1/1	Glyma.11G127400	FAR1-RELATED SEQUENCE 6-like protein	AT3G59470	FRS5
K50	Chr08_36159364_1/1	Glyma.08G273800	DNA helicase PIF1/RRM3	AT5G28780
K51	Chr10_39642312_1/1	Glyma.10G162100	bZIP transcription factor family protein	AT5G28770	BZIP63
K52	Chr06_18415433_1/1	Glyma.06G201000	Exocyst complex component EXO70B1-like protein	AT5G58430	EXO70B1
K53	Chr02_45110227_1/1	Glyma.02G266400	3-ketoacyl-CoA synthase 1	AT1G01120	KCS1
K54	Chr15_10948434_1/1	Glyma.15G135700	Acyl-CoA synthetase/AMP-acid ligase II	AT3G16910	AAE7
K55	Chr10_2819971_1/1	Glyma.10G032400	Galacturonosyltransferase	AT1G06780	GAUT6
K56	Chr19_46732225_1/1	Glyma.19G213900	Drought-responsive family protein	AT3G05700	DI19-3
K57	Chr08_16111667_1/1	Glyma.08G199400	Leucine-rich repeat transmembrane protein kinase family protein	AT4G29990
K58	Chr15_12134264_1/1	Glyma.15G147100	5'-3' exoribonuclease 3	AT1G75660	XRN3
K59	Chr02_15123458_1/1	Glyma.02G146500	Acyl-CoA N-acyltransferase with RING/FYVE/PHD-type zinc finger protein	AT5G36740	MPK17.2
K60	Chr15_11651285_1/1	Glyma.15G142400	Glucan endo-1,3-beta-glucosidase	AT4G16260
K61	Chr18_748021_1/1	Glyma.18G010500	Heat shock protein 21	AT4G27670	HSP21
K62	Chr08_16141222_1/1	Glyma.08G199800	Phosphofructokinase	AT4G26270	PFK3
K63	Chr06_46798780_1/1	Glyma.06G276800	Dentin sialophosphoprotein-like protein	AT2G30990
K64	Chr11_7484586_1/1	Glyma.11G098500	Proline-rich protein	AT4G38770	PRP4
K65	Chr19_49327515_1/1	Glyma.19G246600	GRF1-interacting factor 1-like isoform X1	AT5G28640	GIF1
K66	Chr14_48504850_1/1	Glyma.14G220000	Calcium-dependent lipid-binding family protein	AT1G20080	SYT2
K67	Chr15_7353745_1/1	Glyma.15G094600	Cyclic nucleotide-gated ion channel 5-like isoform X2	AT5G46240	KAT1
K68	Chr13_32301799_1/1	Glyma.13G209000	Cysteine proteinase inhibitor	AT5G47550	CYS5
K69	Chr02_9380121_1/1	Glyma.02G099800	Leucine-rich repeat receptor protein kinase	AT1G25570
K70	Chr20_511769_1/1	Glyma.20G005300	Protein of unknown function (DUF547)	AT3G11920
K71	Chr18_53176450_1/1	Glyma.18G243800	Protein TIC 20-II-like protein	AT2G47840	TIC20-II
K72	Chr15_6663530_1/1	Glyma.15G086900	RING/FYVE/PHD-type zinc finger family protein	AT1G29800
K73	Chr17_12921969_1/1	Glyma.17G153900	Pentatricopeptide repeat (PPR) superfamily protein	AT5G46580
K74	Chr06_39917143_1/1	Glyma.06G241300	Ankyrin repeat family protein	AT4G10720
K75	Chr10_47053768_1/1	Glyma.10G242100	Xyloglucan galactosyltransferase	AT5G62220	XLT2
K76	Chr01_37358238_1/1	Glyma.01G109900	NA	-
K77	Chr15_13364591_1/1	Glyma.15G158700	Predicted transposase	AT5G41980
K78	Chr06_1040108_1/1	Glyma.06G013800	Phosphoinositide 3-kinase family	AT1G49340	PI4KA1
K79	Chr07_5726747_1/1	Glyma.07G064100	NB-ARC domain-containing disease resistance protein	AT4G26090	RPS2
K80	Chr20_29407545_1/1	Glyma.20G079200	Protein of unknown function (DUF 659)	AT4G15020
K81	Chr06_7979076_1/1	Glyma.06G100600	Debranching enzyme 1	AT4G09020	ISA3
K82	Chr20_45153368_1/1	Glyma.20G215500	Protein of unknown function (DUF247)	AT3G02645
K83	Chr01_12796189_1/1	Glyma.01G071100	Replication protein A 70 kDa DNA-binding subunit C-like protein	AT2G05642
K84	Chr07_17086790_1/1	Glyma.07G143500	Leucine-rich repeat transmembrane protein kinase family protein	AT1G74170	RLP13
K85	Chr12_35644049_1/1	Glyma.12G194600	Uncharacterized protein	AT3G21710	VUP1
K86	Chr19_34983171_1/1	Glyma.19G101900	Reductases with broad range of substrate specificities	AT3G26760
K87	Chr04_9063059_1/1	Glyma.04G099300	GDP-fucose protein O-fucosyltransferase	AT1G22460	OFUT7
K88	Chr17_32912173_1/1	Glyma.17G204100	RNA binding protein	-
K89	Chr19_34577588_1/1	Glyma.19G099300	Receptor-like protein kinase superfamily protein	AT5G18610	PBL27
K90	Chr14_44447245_1/1	Glyma.14G181600	DnaJ homolog subfamily B member	AT1G62970
K91	Chr06_48476672_1/1	Glyma.06G296000	ELMO domain-containing protein A-like isoform X1	AT1G03620
K92	Chr02_5673223_1/1	Glyma.02G062900	Methyl esterase 1	AT2G23620	MES1
K93	Chr10_4797852_1/1	Glyma.10G053200	Uncharacterized protein	AT5G03230
K94	Chr11_2125388_1/1	Glyma.11G029400	Uncharacterized protein	AT1G62870
K95	Chr20_24647647_1/1	Glyma.20G069500	DNA helicase PIF1/RRM3 famiky protein	AT5G28780
K96	Chr10_44287403_1/1	Glyma.10G210600	Auxin response factor 16	AT4G30080	ARF16
K97	Chr16_7961485_1/1	Glyma.16G077500	Golgin candidate 1	AT2G19950	GC1
K98	Chr18_55369281_1/1	Glyma.18G270100	Receptor-like protein kinase FERONIA	AT3G51550	FER
K99	Chr02_45790034_1/1	Glyma.02G274800	Leucine rich repeat receptor protein kinase	AT5G21090	LRR1
K100	Chr01_4694892_1/1	Glyma.01G043100	Mitogen-activated protein kinase kinase kinase	AT5G67080	MAPKKK19
	*: Information was obtained from SoyBase (https://www.soybase.org).

## Sheet: Table S9
Supplementary Table S9. Information on the genes associated with variants selected in the r model.
	Allele	Associated gene	Annotation of associated gene *	At homologe *	At gene name
r01	Chr19_37651499_1/1	Glyma.19G118900	Zinc finger family protein	AT5G17790	VAR3
r02	Chr05_3512955_1/1	Glyma.05G039700	GDA1/CD39 (nucleoside phosphatase) family protein	AT4G19180	APY7
r03	Chr10_45310798_1/1	Glyma.10G221500	E2: gigantea protein (GI)	AT1G22770	GI
r04	Chr19_47691787_1/1	Glyma.19G224200	E3: phytochrome A	AT1G09570	PHYA
r05	Chr01_44107225_1/1	Glyma.01G128400	Iron ion transmembrane transporter	AT2G38460	IREG1
r06	Chr11_3133460_1/1	Glyma.11G042800	Clathrin adaptor complexes medium subunit family protein	AT5G46630	AP2M
r07	Chr04_41143574_1/1	Glyma.04G164900	NA	-
r08	Chr13_42711332_1/1	Glyma.13G333100	Aquaporin transporter	AT4G01470
r09	Chr19_45240361_1/1	Glyma.19G194300	Dt1/GmTFL1	AT5G03840	TFL1
r10	Chr13_22823420_1/1	Glyma.13G114600	Phosphoinositide phosphatase family protein	AT3G43220	SAC3
r11	Chr20_33754360_1/1	Glyma.20G094400	ABC transporter I family protein	AT5G02270	ABCI20
r12	Chr16_31864920_1/1	Glyma.16G158400	Multicopper oxidase	AT5G48100	TT10
r13	Chr07_5719283_1/1	Glyma.07G064100	NB-ARC domain-containing disease resistance protein	AT4G26090	RPS2
r14	Chr12_5520945_1/1	Glyma.12G073900	Two-component response regulator-like protein	AT5G02810	APRR7
r15	Chr06_8112324_1/1	Glyma.06G102300	UDP-Glycosyltransferase superfamily protein	AT1G22380	UGT85A3
r16	Chr13_28250928_1/1	Glyma.13G168000	DEAD-box ATP-dependent RNA helicase-like protein	AT3G58570	RH52
r17	Chr06_12953251_1/1	Glyma.06G157700	NA	-
r18	Chr13_37833311_1/1	Glyma.13G276800	Protein kinase superfamily protein	AT1G53050
r19	Chr18_7973445_1/1	Glyma.18G082100	Disease resistance protein	AT3G07040	RPM1
r20	Chr09_40623714_1/1	Glyma.09G181300	Protein of unknown function (DUF789)	AT1G15030
r21	Chr13_39215906_1/1	Glyma.13G292300	NA	-
r22	Chr16_33701308_1/1	Glyma.16G175500	UDP-Glycosyltransferase superfamily protein	AT3G16520	UGT88A1
r23	Chr08_1057296_1/1	Glyma.08G013500	Serine ammonia-lyase	AT4G11640	SR
r24	Chr10_37817404_1/1	Glyma.10G143600	Protein of unknown function (DUF3411)	AT2G37860	LCD1
r25	Chr14_48504850_1/1	Glyma.14G220000	Calcium-dependent lipid-binding family protein	AT1G20080	SYT2
r26	Chr07_19462449_1/1	Glyma.07G157600	Protein of unknown function (DUF223)	AT1G52950
r27	Chr14_301340_1/1	Glyma.14G003000	Pentatricopeptide repeat (PPR) superfamily protein	AT3G22150	PCMP-E95
r28	Chr11_34631510_1/1	Glyma.11G256600	Ubiquitin carboxyl-terminal hydrolase	AT1G04860	UBP2
r29	Chr02_7285925_1/1	Glyma.02G083700	NA	-
r30	Chr19_48635481_1/1	Glyma.19G237400	NA	-
r31	Chr16_33437459_1/1	Glyma.16G173700	P-loop containing nucleoside triphosphate hydrolases superfamily protein	AT4G28000
r32	Chr09_5213779_1/1	Glyma.09G057500	WD repeat-containing protein 26-like isoform X1	AT1G71840
r33	Chr20_47120728_1/1	Glyma.20G239700	Photosystem II oxygen evolving complex protein PsbP	AT2G39470	PNSL1
r34	Chr06_11256658_1/1	Glyma.06G137800	Nascent polypeptide-associated complex subunit alpha-like protein	AT3G49470
r35	Chr01_4401838_1/1	Glyma.01G040900	ATP dependent RNA helicase	AT1G32490	ESP3
r36	Chr09_43297138_1/1	Glyma.09G208600	NA	-
r37	Chr15_655209_1/1	Glyma.15G008000	Epidermal patterning factor-like protein	AT1G80133	EPFL8
r38	Chr02_40962617_1/1	Glyma.02G222100	Nodulin MtN21 /EamA-like transporter family protein	AT5G07050
r39	Chr18_8262078_1/1	Glyma.18G084200	Cysteine proteinases superfamily protein	AT3G45310
r40	Chr05_31794880_1/1	Glyma.05G124500	Ubiquitin-protein ligase	AT5G37930
r41	Chr07_16373781_1/1	Glyma.07G138000	NA	-
r42	Chr20_35288614_1/1	Glyma.20G110700	Dual specificity phosphatase domain protein	AT5G56610	PTPMT2
r43	Chr08_3720073_1/1	Glyma.08G047700	NA	-
r44	Chr06_7051004_1/1	Glyma.06G090700	Leucine-rich repeat transmembrane protein kinase family protein	AT5G49660	CEPR1
r45	Chr09_5819996_1/1	Glyma.09G061600	Uncharacterized protein	AT4G29870
r46	Chr03_6617420_1/1	Glyma.03G050700	Gamma interferon inducible lysosomal thiol reductase	AT1G07080
r47	Chr19_34533152_1/1	Glyma.19G099100	Transmembrane protein	AT2G15530	MBR1
r48	Chr13_27335560_1/1	Glyma.13G158200	Blue copper protein-like	AT1G45063
r49	Chr11_1637438_1/1	Glyma.11G022700	Disease resistance protein (TIR-NBS class)	AT4G23440
r50	Chr07_8064074_1/1	Glyma.07G087200	Arabinogalactan peptide 20-like protein	AT5G53250	AGP22
r51	Chr18_55004797_1/1	Glyma.18G265200	Targeting protein for Xklp2 protein family	AT5G15510
r52	Chr08_3567485_1/1	Glyma.08G045000	Calcium-transporting ATPase 13, plasma membrane-type	AT3G63380	ACA12
r53	Chr16_33803483_1/1	Glyma.16G176700	WRKY family transcription factor	AT4G01250	WRKY22
r54	Chr13_15750076_1/1	Glyma.13G060200	Purple acid phosphatase 23-like protein	AT4G13700	PAP23
r55	Chr18_20862291_1/1	Glyma.18G139300	Zinc ion binding protein	AT2G01050
r56	Chr14_4786369_1/1	Glyma.14G059100	Serine/threonine protein kinase	AT3G55950	CCR3
r57	Chr02_2577131_1/1	Glyma.02G028400	NA	-
r58	Chr15_3095323_1/1	Glyma.15G039200	NA	-
r59	Chr13_18607794_1/1	Glyma.13G079600	NA	-
r60	Chr07_18181691_1/1	Glyma.07G150900	2-oxoglutarate (2OG) and Fe(II)-dependent oxygenase superfamily protein	AT5G05600	JOX2
r61	Chr13_27898103_1/1	Glyma.13G163700	ATP binding cassette protein 1	AT4G04770	ABCI8
r62	Chr06_1291246_1/1	Glyma.06G017500	Serine/threonine protein kinase	AT1G20650	PBL21
r63	Chr19_37471823_1/1	Glyma.19G118000	DOF zinc finger protein	AT3G47500	CDF3
r64	Chr06_3568829_1/1	Glyma.06G047100	Putative nucleobase-ascorbate transporter	AT1G65550	NAT10
r65	Chr11_5982489_1/1	Glyma.11G079500	PLAC8 family protein	AT4G35920	MCA1
r66	Chr03_1133529_1/1	Glyma.03G011500	NA	-
r67	Chr02_7615529_1/1	Glyma.02G087300	Uncharacterized protein	AT5G31412
r68	Chr04_5816885_1/1	Glyma.04G069700	Uncharacterized protein	AT2G25605
r69	Chr15_32266263_1/1	Glyma.15G210500	Transmembrane protein	AT3G14760
r70	Chr18_4923748_1/1	Glyma.18G056300	Mitochondrial 28S ribosomal protein S29-related protein	AT1G16870
r71	Chr18_51487596_1/1	Glyma.18G226300	Disease resistance protein (NB-ARC)	AT1G62630
r72	Chr03_9030120_1/1	Glyma.03G060900	BCL-2-associated athanogene	AT2G46240	BAG6
r73	Chr19_27408802_1/1	Glyma.19G076000	Viral movement protein	AT1G37113
r74	Chr09_45123419_1/1	Glyma.09G226400	WD-40 repeat family protein	AT3G63460	SEC31B
r75	Chr19_39948834_1/1	Glyma.19G138100	Tetratricopeptide repeat (TPR)-like superfamily protein	AT2G41720	EMB2654
r76	Chr04_48985871_1/1	Glyma.04G218800	Programmed cell death protein 2,	AT5G64830
r77	Chr02_8734730_1/1	Glyma.02G097200	Sphingosine-1-phosphate lyase	AT1G27980	DPL1
r78	Chr02_10304650_1/1	Glyma.02G107900	Ribonuclease T2 family	AT2G02990	RNS1
r79	Chr09_41676962_1/1	Glyma.09G192000	Protein of unknown function (DUF4378)	AT3G24630
r80	Chr17_38107038_1/1	Glyma.17G226600	Chalcone-flavanone isomerase	AT2G26310	FAP2
r81	Chr18_9976248_1/1	Glyma.18G096800	Nucleolar pre-ribosomal-associated protein 1	AT4G27010	EMB2788
r82	Chr16_31969953_1/1	Glyma.16G160200	Pentatricopeptide repeat (PPR) superfamily protein	AT1G12700
r83	Chr18_20003528_1/1	Glyma.18G136500	Potassium transporter family protein	AT1G70300	POT6
r84	Chr19_39524087_1/1	Glyma.19G134200	Putative disease resistance protein	AT3G14460
r85	Chr02_9994733_1/1	Glyma.02G105200	UDP-glycosyltransferase	AT2G15480	UGT73B5
r86	Chr11_6134355_1/1	Glyma.11G081700	YLS7-like protein	AT1G29050	TBL38
r87	Chr13_28117662_1/1	Glyma.13G166400	Ribosomal protein L36	AT5G20180
r88	Chr08_42782321_1/1	Glyma.08G308900	Protein kinase superfamily protein	AT3G59110
r89	Chr13_39685460_1/1	Glyma.13G298400	Epoxide hydrolase	AT4G02340
r90	Chr08_9290677_1/1	Glyma.08G120500	Nitrate transporter 1	AT1G59740	NPF4.3
r91	Chr19_40117790_1/1	Glyma.19G139800	Insulin-degrading enzyme	AT2G41790	PXM16
r92	Chr02_15583272_1/1	Glyma.02G151400	Serine-threonine protein phosphatase	AT4G03080	BSL1
r93	Chr08_265634_1/1	Glyma.08G003500	Polyketide cyclase/dehydrase and lipid transporter	AT5G08720
r94	Chr06_19091079_1/1	Glyma.06G203800	RNA-binding protein 1-like	AT5G61030	RBG3
r95	Chr07_36227772_1/1	Glyma.07G193700	Inner membrane protein OXA1-like protein	AT5G62050	OXA1
r96	Chr08_15073140_1/1	Glyma.08G188000	Uncharacterized protein	AT1G22930
r97	Chr10_13876671_1/1	Glyma.10G095300	DNA helicase PIF1/RRM3	AT3G51690
r98	Chr04_1479489_1/1	Glyma.04G018800	Protein of unknown function (DUF241)	AT1G76240
r99	Chr17_5440744_1/1	Glyma.17G069300	Tetraspanin family integral membrane protein	AT2G23810	TET8
r100	Chr16_35246815_1/1	Glyma.16G190000	Leucine-rich receptor-like protein kinase family protein	AT2G34930
	*: Information was obtained from SoyBase (https://www.soybase.org).

## Sheet: Table S10
Supplementary Table S10. Reference and alternate alleles used in the FT model. Genetic factors are represented by chromosome name, genomic coordinate, and a pair of alleles.
	Genetic factors	Reference	Alternate	Frequencies of allele pairs
FT01	Chr12_5520945_1/1	T	C	0/0:77,1/1:16
FT02	Chr19_47623288_1/1	C	T	0/0:26,1/1:67
FT03	Chr10_45310798_1/1	A	T	0/0:47,1/1:46
FT04	Chr08_1057296_1/1	C	A	0/0:66,1/1:25,0/1:2
FT05	Chr16_20809600_1/1	T	C	0/0:88,1/1:5
FT06	Chr19_47057094_1/1	G	T	0/0:69,1/1:23,0/1:1
FT07	Chr11_1399571_1/1	T	G	0/0:59,1/1:33,0/1:1
FT08	Chr09_44334358_1/1	G	C	0/0:87,1/1:6
FT09	Chr10_44362118_1/1	A	T	0/0:29,1/1:64
FT10	Chr16_7032082_1/1	T	TCGGCGGCGA	0/0:87,1/1:6
FT11	Chr19_45240361_1/1	G	A	1/1:78,0/0:14,0/1:1
FT12	Chr07_18421602_1/1	A	G	1/1:81,0/0:11,0/1:1
FT13	Chr06_46839943_1/1	C	T	0/0:86,1/1:5,0/1:2
FT14	Chr04_46484456_1/1	A	T	0/0:51,1/1:40,0/1:2
FT15	Chr19_37651499_1/1	T	C	0/0:78,1/1:14,0/1:1
FT16	Chr09_45099583_1/1	T	A	0/0:52,1/1:38,0/1:3
FT17	Chr16_30705629_1/1	A	T	0/0:34,1/1:59
FT18	Chr19_46732225_1/1	TCAAAATC	T	0/0:37,1/1:54,0/1:2
FT19	Chr09_47812644_1/1	C	G	0/0:60,1/1:32,0/1:1
FT20	Chr14_4786369_1/1	C	G	1/1:50,0/0:41,0/1:2
FT21	Chr11_1637438_1/1	C	A	0/0:55,1/1:38
FT22	Chr11_4850356_1/1	T	C	1/1:89,0/0:4
FT23	Chr14_3745833_1/1	C	G	1/1:49,0/0:34,0/1:10
FT24	Chr06_14101881_1/1	G	A	1/1:51,0/0:41,0/1:1
FT25	Chr11_32667975_1/1	G	T	1/1:46,0/0:46,0/1:1
FT26	Chr14_44864915_1/1	C	CT	0/0:66,1/1:26,0/1:1
FT27	Chr05_37434426_1/1	T	TTGA	0/0:77,1/1:16
FT28	Chr09_40623714_1/1	T	TC	0/0:50,1/1:42,0/1:1
FT29	Chr13_27692796_1/1	A	G	0/0:65,1/1:27,0/1:1
FT30	Chr12_4778388_1/1	T	A	0/0:75,1/1:16,0/1:2
FT31	Chr11_6021962_1/1	A	G	0/0:68,1/1:25
FT32	Chr18_49018896_1/1	G	A	0/0:85,1/1:7,0/1:1
FT33	Chr19_39524087_1/1	C	A	1/1:22,0/1:58,0/0:13
FT34	Chr20_36149036_1/1	C	T	0/0:48,1/1:44,0/1:1
FT35	Chr11_30243572_1/1	C	G	0/0:49,1/1:44
FT36	Chr16_29259501_1/1	G	A	0/0:39,1/1:54
FT37	Chr16_29637406_1/1	A	G	0/0:84,1/1:9
FT38	Chr01_8770567_1/1	C	T	0/0:87,1/1:6
FT39	Chr19_36858468_1/1	T	C	0/0:52,1/1:39,0/1:2
FT40	Chr09_34772076_1/1	T	C	0/0:85,1/1:8
FT41	Chr07_17759795_1/1	G	A	0/0:42,1/1:51
FT42	Chr07_18181691_1/1	G	A	0/0:75,1/1:18
FT43	Chr19_34887834_1/1	A	G	0/0:76,1/1:14,0/1:3
FT44	Chr18_880730_1/1	A	G	0/0:86,1/1:7
FT45	Chr07_7719977_1/1	C	G	0/0:67,1/1:26
FT46	Chr12_4661710_1/1	CCTTCGCA	C	0/0:88,1/1:5
FT47	Chr17_33925693_1/1	A	C	0/0:85,1/1:7,0/1:1
FT48	Chr13_34931777_1/1	C	T	1/1:7,0/0:86
FT49	Chr17_12971235_1/1	T	A	0/0:80,1/1:12,0/1:1
FT50	Chr09_60505_1/1	G	A	0/0:68,1/1:23,0/1:2
FT51	Chr15_6291081_1/1	T	C	0/0:85,1/1:8
FT52	Chr07_13382107_1/1	C	T	1/1:20,0/0:72,0/1:1
FT53	Chr19_664210_1/1	C	T	0/0:85,1/1:8
FT54	Chr14_48607669_1/1	C	G	0/0:71,1/1:20,0/1:2
FT55	Chr04_44358686_1/1	C	T	0/0:71,1/1:20,0/1:2
FT56	Chr11_5982489_1/1	G	GTTC	0/0:32,1/1:59,0/1:2
FT57	Chr16_37277823_1/1	C	A	1/1:48,0/0:45
FT58	Chr18_11885583_1/1	G	C	1/1:5,0/0:87,0/1:1
FT59	Chr15_13002347_1/1	A	G	0/0:65,1/1:27,0/1:1
FT60	Chr12_5365972_1/1	C	A	0/0:81,1/1:11,0/1:1
FT61	Chr04_50760486_1/1	T	C	0/0:41,1/1:51,0/1:1
FT62	Chr07_38072424_1/1	A	C	1/1:46,0/0:46,0/1:1
FT63	Chr06_44466893_1/1	T	C	0/0:86,1/1:6,0/1:1
FT64	Chr19_39511753_1/1	C	T	0/0:87,1/1:5,0/1:1
FT65	Chr16_723170_1/1	G	T	1/1:49,0/0:44
FT66	Chr16_32323272_1/1	G	C	1/1:87,0/0:6
FT67	Chr05_204751_1/1	T	A	1/1:49,0/0:44
FT68	Chr15_3001900_1/1	A	AC	1/1:84,0/0:9
FT69	Chr09_49525639_1/1	G	A	0/0:87,1/1:6
FT70	Chr19_1116146_1/1	C	G	1/1:65,0/0:27,0/1:1
FT71	Chr07_21134107_1/1	A	G	0/0:70,1/1:22,0/1:1
FT72	Chr03_16998352_1/1	TG	T	1/1:88,0/0:5
FT73	Chr19_36597695_1/1	A	AG	0/0:82,1/1:10,0/1:1
FT74	Chr06_8053711_1/1	T	G	0/0:57,1/1:36
FT75	Chr18_3949588_1/1	T	G	0/0:78,1/1:14,0/1:1
FT76	Chr03_34590773_1/1	C	T	0/0:52,1/1:40,0/1:1
FT77	Chr02_7306700_1/1	A	G	0/0:84,1/1:8,0/1:1
FT78	Chr20_36740727_1/1	T	A	0/0:55,1/1:37,0/1:1
FT79	Chr10_13315986_1/1	A	C	0/0:45,1/1:48
FT80	Chr06_43692502_1/1	C	T	1/1:12,0/0:79,0/1:2
FT81	Chr03_1133529_1/1	T	C	1/1:45,0/0:48
FT82	Chr09_2168317_1/1	T	C	0/0:71,1/1:21,0/1:1
FT83	Chr03_6604051_1/1	T	A	0/0:73,1/1:19,0/1:1
FT84	Chr03_25999495_1/1	G	A	1/1:76,0/0:14,0/1:3
FT85	Chr10_45954113_1/1	A	G	0/0:23,1/1:70
FT86	Chr13_30175461_1/1	C	T	1/1:20,0/1:31,0/0:42
FT87	Chr05_33988564_1/1	C	A	1/1:50,0/0:43
FT88	Chr20_35288614_1/1	T	C	0/0:86,1/1:7
FT89	Chr16_35230402_1/1	C	T	0/0:70,1/1:21,0/1:2
FT90	Chr20_1291086_1/1	G	C	0/0:87,1/1:5,0/1:1
FT91	Chr15_5867965_1/1	A	G	0/0:36,1/1:56,0/1:1
FT92	Chr12_40042610_1/1	C	T	1/1:7,0/0:86
FT93	Chr10_44266857_1/1	A	G	0/0:78,1/1:14,0/1:1
FT94	Chr16_33434040_1/1	A	G	0/0:25,1/1:67,0/1:1
FT95	Chr14_22508332_1/1	G	T	0/0:86,1/1:7
FT96	Chr15_10948434_1/1	GGCAGATCGTCTATGTCGCGGCCCACACCCATTTCTTGCACCTCTCTCTC	G	1/1:44,0/0:49
FT97	Chr05_2541027_1/1	T	A	0/0:88,1/1:5
FT98	Chr16_35246815_1/1	A	T	0/0:60,1/1:20,0/1:13
FT99	Chr08_47302962_1/1	C	CTGAGAAGCAAGAGCCACTTGAAGAGGCTTATTGTCTCGAATGGCTTTT	0/0:38,1/1:53,0/1:2
FT100	Chr09_43440425_1/1	C	T	0/0:35,1/1:57,0/1:1

[truncated: 14 more sheets: Table S11, Table S12, Table S13, Table S14, Table S15, Table S16, Table S17, Table S18, Table S19, Table S20, Table S21, Table S22, Table S23, Table S24]
